# Supplementary material for: Biological Network Approach for the Identification of Regulatory Long Non-Coding RNAs Associated With Metabolic Efficiency in Cattle
Source: Front Genet. 2019 Nov 22;10:1130. doi: 10.3389/fgene.2019.01130 (PMC6883949; doi:10.3389/fgene.2019.01130)
Supplement: Supplementary file 3 [file Table_1.xlsx]

## Sheet: notes
Supplementary Table 1: Overview of transcripts identified as potential long non-coding (lnc) RNAs with the tool FEELnc. LncRNAs are displayed with their predicted interaction partner gene
Explanation:
The table contains all transcripts that were identified as potential long non-coding RNAs with the tool FEELnc (Wucher et al., 2017). Only transcripts are given, which are in positional proximity to annotated genes (default window size of 10,000 to 100,000 nucleotides) and were labeled with "1" in the "isbest" category. The best lncRNA interaction partner is either the one closest to the lncRNA (…

## Sheet: FEELnc_results_lnc_interaction
lncRNA_gene	lncRNA_transcript	partnerRNA_gene	partnerRNA_transcript	direction	type	distance	subtype	location
ENSBTAG00000000929	ENSBTAT00000056436	ENSBTAG00000000929	ENSBTAT00000056436	sense	genic	0	containing	exonic
ENSBTAG00000001214	ENSBTAT00000001606	ENSBTAG00000001214	ENSBTAT00000001606	sense	genic	0	containing	exonic
ENSBTAG00000001623	ENSBTAT00000002126	ENSBTAG00000001623	ENSBTAT00000002126	sense	genic	0	containing	exonic
ENSBTAG00000002016	ENSBTAT00000002612	ENSBTAG00000002016	ENSBTAT00000002612	sense	genic	0	containing	exonic
ENSBTAG00000003656	ENSBTAT00000004764	ENSBTAG00000003656	ENSBTAT00000004764	sense	genic	0	containing	exonic
ENSBTAG00000004170	ENSBTAT00000020473	ENSBTAG00000004170	ENSBTAT00000020473	sense	genic	0	containing	exonic
ENSBTAG00000007729	ENSBTAT00000010164	ENSBTAG00000007729	ENSBTAT00000010164	sense	genic	0	containing	exonic
ENSBTAG00000009539	ENSBTAT00000012548	ENSBTAG00000009539	ENSBTAT00000012548	sense	genic	0	containing	exonic
ENSBTAG00000015797	ENSBTAT00000020979	ENSBTAG00000015797	ENSBTAT00000020979	sense	genic	0	containing	exonic
ENSBTAG00000022990	ENSBTAT00000031232	ENSBTAG00000022990	ENSBTAT00000031232	sense	genic	0	containing	exonic
ENSBTAG00000024043	ENSBTAT00000023283	ENSBTAG00000024043	ENSBTAT00000023283	sense	genic	0	containing	exonic
ENSBTAG00000024141	ENSBTAT00000033317	ENSBTAG00000024141	ENSBTAT00000033317	sense	genic	0	containing	exonic
ENSBTAG00000027923	ENSBTAT00000040273	ENSBTAG00000027923	ENSBTAT00000040273	sense	genic	0	containing	exonic
ENSBTAG00000034315	ENSBTAT00000048604	ENSBTAG00000034315	ENSBTAT00000048604	sense	genic	0	containing	exonic
ENSBTAG00000039810	ENSBTAT00000031925	ENSBTAG00000039810	ENSBTAT00000031925	sense	genic	0	containing	exonic
ENSBTAG00000045495	ENSBTAT00000063034	ENSBTAG00000045495	ENSBTAT00000063034	sense	genic	0	containing	exonic
ENSBTAG00000045564	ENSBTAT00000065406	ENSBTAG00000045564	ENSBTAT00000065406	sense	genic	0	containing	exonic
ENSBTAG00000045950	ENSBTAT00000066119	ENSBTAG00000045950	ENSBTAT00000066119	sense	genic	0	containing	exonic
ENSBTAG00000046036	ENSBTAT00000065234	ENSBTAG00000046036	ENSBTAT00000065234	sense	genic	0	containing	exonic
ENSBTAG00000046251	ENSBTAT00000064782	ENSBTAG00000046251	ENSBTAT00000064782	sense	genic	0	containing	exonic
ENSBTAG00000046492	ENSBTAT00000063787	ENSBTAG00000046492	ENSBTAT00000063787	sense	genic	0	containing	exonic
ENSBTAG00000046505	ENSBTAT00000066257	ENSBTAG00000046505	ENSBTAT00000066257	sense	genic	0	containing	exonic
ENSBTAG00000047574	ENSBTAT00000064955	ENSBTAG00000047574	ENSBTAT00000064955	sense	genic	0	containing	exonic
ENSBTAG00000047636	ENSBTAT00000065984	ENSBTAG00000047636	ENSBTAT00000065984	sense	genic	0	containing	exonic
ENSBTAG00000047884	ENSBTAT00000065730	ENSBTAG00000047884	ENSBTAT00000065730	sense	genic	0	containing	exonic
MSTRG.10	MSTRG.10.1	ENSBTAG00000018278	ENSBTAT00000024326	antisense	genic	0	containing	exonic
MSTRG.10001	MSTRG.10001.1	ENSBTAG00000047778	ENSBTAT00000066290	antisense	genic	0	containing	intronic
MSTRG.10043	MSTRG.10043.1	ENSBTAG00000021103	ENSBTAT00000028113	antisense	genic	0	nested	exonic
MSTRG.10046	MSTRG.10046.44	ENSBTAG00000006907	ENSBTAT00000061000	antisense	genic	0	overlapping	exonic
MSTRG.10046	MSTRG.10046.36	ENSBTAG00000006907	ENSBTAT00000061000	antisense	genic	0	overlapping	exonic
MSTRG.10046	MSTRG.10046.34	ENSBTAG00000006907	ENSBTAT00000061000	antisense	genic	0	containing	exonic
MSTRG.10046	MSTRG.10046.20	ENSBTAG00000006907	ENSBTAT00000061000	antisense	genic	0	containing	exonic
MSTRG.10046	MSTRG.10046.25	ENSBTAG00000006907	ENSBTAT00000061000	antisense	genic	0	containing	exonic
MSTRG.10046	MSTRG.10046.68	ENSBTAG00000006907	ENSBTAT00000061000	antisense	genic	0	containing	exonic
MSTRG.10046	MSTRG.10046.63	ENSBTAG00000006907	ENSBTAT00000061000	antisense	genic	0	containing	exonic
MSTRG.10046	MSTRG.10046.2	ENSBTAG00000006907	ENSBTAT00000061000	antisense	genic	0	containing	exonic
MSTRG.10046	MSTRG.10046.64	ENSBTAG00000006907	ENSBTAT00000061000	antisense	genic	0	containing	exonic
MSTRG.10046	MSTRG.10046.75	ENSBTAG00000006907	ENSBTAT00000061000	antisense	genic	0	containing	exonic
MSTRG.10046	MSTRG.10046.21	ENSBTAG00000006907	ENSBTAT00000061000	antisense	genic	0	overlapping	exonic
MSTRG.10046	MSTRG.10046.47	ENSBTAG00000006907	ENSBTAT00000061000	antisense	genic	0	containing	exonic
MSTRG.10046	MSTRG.10046.48	ENSBTAG00000006907	ENSBTAT00000061000	antisense	genic	0	containing	exonic
MSTRG.10046	MSTRG.10046.19	ENSBTAG00000006907	ENSBTAT00000061000	antisense	genic	0	containing	exonic
MSTRG.10046	MSTRG.10046.14	ENSBTAG00000006907	ENSBTAT00000061000	antisense	genic	0	containing	exonic
MSTRG.10046	MSTRG.10046.71	ENSBTAG00000006907	ENSBTAT00000061000	antisense	genic	0	containing	exonic
MSTRG.10046	MSTRG.10046.24	ENSBTAG00000006907	ENSBTAT00000061000	antisense	genic	0	containing	exonic
MSTRG.10046	MSTRG.10046.54	ENSBTAG00000006907	ENSBTAT00000061000	antisense	genic	0	containing	exonic
MSTRG.10046	MSTRG.10046.39	ENSBTAG00000006907	ENSBTAT00000061000	antisense	genic	0	containing	exonic
MSTRG.10046	MSTRG.10046.57	ENSBTAG00000006907	ENSBTAT00000061000	antisense	genic	0	containing	exonic
MSTRG.10046	MSTRG.10046.49	ENSBTAG00000006907	ENSBTAT00000061000	antisense	genic	0	containing	exonic
MSTRG.10046	MSTRG.10046.32	ENSBTAG00000006907	ENSBTAT00000061000	antisense	genic	0	containing	exonic
MSTRG.10046	MSTRG.10046.72	ENSBTAG00000006907	ENSBTAT00000061000	antisense	genic	0	containing	exonic
MSTRG.10046	MSTRG.10046.81	ENSBTAG00000006907	ENSBTAT00000061000	antisense	genic	0	containing	exonic
MSTRG.10046	MSTRG.10046.60	ENSBTAG00000006907	ENSBTAT00000061000	antisense	genic	0	containing	exonic
MSTRG.10046	MSTRG.10046.51	ENSBTAG00000006907	ENSBTAT00000061000	antisense	genic	0	containing	exonic
MSTRG.10046	MSTRG.10046.1	ENSBTAG00000006907	ENSBTAT00000061000	antisense	genic	0	containing	exonic
MSTRG.10046	MSTRG.10046.50	ENSBTAG00000006907	ENSBTAT00000061000	antisense	genic	0	containing	exonic
MSTRG.10046	MSTRG.10046.4	ENSBTAG00000006907	ENSBTAT00000061000	antisense	genic	0	containing	exonic
MSTRG.10046	MSTRG.10046.7	ENSBTAG00000006907	ENSBTAT00000061000	antisense	genic	0	containing	exonic
MSTRG.10046	MSTRG.10046.22	ENSBTAG00000006907	ENSBTAT00000061000	antisense	genic	0	overlapping	exonic
MSTRG.10046	MSTRG.10046.18	ENSBTAG00000006907	ENSBTAT00000061000	antisense	genic	0	containing	exonic
MSTRG.10046	MSTRG.10046.74	ENSBTAG00000006907	ENSBTAT00000061000	antisense	genic	0	containing	exonic
MSTRG.10046	MSTRG.10046.46	ENSBTAG00000006907	ENSBTAT00000061000	antisense	genic	0	containing	exonic
MSTRG.10046	MSTRG.10046.67	ENSBTAG00000006907	ENSBTAT00000061000	antisense	genic	0	overlapping	exonic
MSTRG.10046	MSTRG.10046.35	ENSBTAG00000006907	ENSBTAT00000061000	antisense	genic	0	containing	exonic
MSTRG.10046	MSTRG.10046.40	ENSBTAG00000006907	ENSBTAT00000061000	antisense	genic	0	containing	exonic
MSTRG.10046	MSTRG.10046.15	ENSBTAG00000006907	ENSBTAT00000061000	antisense	genic	0	overlapping	exonic
MSTRG.10046	MSTRG.10046.66	ENSBTAG00000006907	ENSBTAT00000061000	antisense	genic	0	containing	exonic
MSTRG.10046	MSTRG.10046.52	ENSBTAG00000006907	ENSBTAT00000061000	antisense	genic	0	overlapping	exonic
MSTRG.10046	MSTRG.10046.65	ENSBTAG00000006907	ENSBTAT00000061000	antisense	genic	0	containing	exonic
MSTRG.10046	MSTRG.10046.56	ENSBTAG00000006907	ENSBTAT00000061000	antisense	genic	0	containing	exonic
MSTRG.10046	MSTRG.10046.3	ENSBTAG00000006907	ENSBTAT00000061000	antisense	genic	0	containing	exonic
MSTRG.10046	MSTRG.10046.43	ENSBTAG00000006907	ENSBTAT00000061000	antisense	genic	0	containing	exonic
MSTRG.10046	MSTRG.10046.38	ENSBTAG00000006907	ENSBTAT00000061000	antisense	genic	0	containing	exonic
MSTRG.10046	MSTRG.10046.11	ENSBTAG00000006907	ENSBTAT00000061000	antisense	genic	0	containing	exonic
MSTRG.10046	MSTRG.10046.41	ENSBTAG00000006907	ENSBTAT00000061000	antisense	genic	0	containing	exonic
MSTRG.10046	MSTRG.10046.55	ENSBTAG00000006907	ENSBTAT00000061000	antisense	genic	0	containing	exonic
MSTRG.10046	MSTRG.10046.17	ENSBTAG00000006907	ENSBTAT00000061000	antisense	genic	0	containing	exonic
MSTRG.10046	MSTRG.10046.62	ENSBTAG00000006907	ENSBTAT00000061000	antisense	genic	0	containing	exonic
MSTRG.10046	MSTRG.10046.82	ENSBTAG00000006907	ENSBTAT00000061000	antisense	genic	0	containing	exonic
MSTRG.10046	MSTRG.10046.12	ENSBTAG00000006907	ENSBTAT00000061000	antisense	genic	0	overlapping	exonic
MSTRG.10046	MSTRG.10046.69	ENSBTAG00000006907	ENSBTAT00000061000	antisense	genic	0	containing	exonic
MSTRG.10046	MSTRG.10046.29	ENSBTAG00000006907	ENSBTAT00000061000	antisense	genic	0	overlapping	exonic
MSTRG.10046	MSTRG.10046.31	ENSBTAG00000006907	ENSBTAT00000061000	antisense	genic	0	containing	exonic
MSTRG.10046	MSTRG.10046.37	ENSBTAG00000006907	ENSBTAT00000061000	antisense	genic	0	overlapping	exonic
MSTRG.10046	MSTRG.10046.26	ENSBTAG00000006907	ENSBTAT00000061000	antisense	genic	0	overlapping	exonic
MSTRG.10046	MSTRG.10046.70	ENSBTAG00000006907	ENSBTAT00000061000	antisense	genic	0	containing	exonic
MSTRG.10046	MSTRG.10046.6	ENSBTAG00000006907	ENSBTAT00000061000	antisense	genic	0	containing	exonic
MSTRG.10046	MSTRG.10046.42	ENSBTAG00000006907	ENSBTAT00000061000	antisense	genic	0	containing	exonic
MSTRG.10046	MSTRG.10046.61	ENSBTAG00000006907	ENSBTAT00000061000	antisense	genic	0	containing	exonic
MSTRG.10046	MSTRG.10046.30	ENSBTAG00000006907	ENSBTAT00000061000	antisense	genic	0	containing	exonic
MSTRG.10046	MSTRG.10046.80	ENSBTAG00000006907	ENSBTAT00000061000	antisense	genic	0	containing	exonic
MSTRG.10046	MSTRG.10046.59	ENSBTAG00000006907	ENSBTAT00000061000	antisense	genic	0	containing	exonic
MSTRG.10046	MSTRG.10046.13	ENSBTAG00000006907	ENSBTAT00000061000	antisense	genic	0	containing	exonic
MSTRG.10046	MSTRG.10046.58	ENSBTAG00000006907	ENSBTAT00000061000	antisense	genic	0	containing	exonic
MSTRG.10046	MSTRG.10046.77	ENSBTAG00000006907	ENSBTAT00000061000	antisense	genic	0	containing	exonic
MSTRG.10046	MSTRG.10046.73	ENSBTAG00000006907	ENSBTAT00000061000	antisense	genic	0	containing	exonic
MSTRG.10046	MSTRG.10046.76	ENSBTAG00000006907	ENSBTAT00000061000	antisense	genic	0	containing	exonic
MSTRG.10046	MSTRG.10046.78	ENSBTAG00000006907	ENSBTAT00000061000	antisense	genic	0	overlapping	exonic
MSTRG.10046	MSTRG.10046.9	ENSBTAG00000006907	ENSBTAT00000061000	antisense	genic	0	containing	exonic
MSTRG.10046	MSTRG.10046.79	ENSBTAG00000006907	ENSBTAT00000061000	antisense	genic	0	overlapping	exonic
MSTRG.10046	MSTRG.10046.53	ENSBTAG00000006907	ENSBTAT00000061000	antisense	genic	0	containing	exonic
MSTRG.10047	MSTRG.10047.1	ENSBTAG00000003401	ENSBTAT00000004410	antisense	intergenic	28119	divergent	upstream
MSTRG.10047	MSTRG.10047.2	ENSBTAG00000003401	ENSBTAT00000004410	antisense	intergenic	26921	divergent	upstream
MSTRG.10049	MSTRG.10049.1	ENSBTAG00000003401	ENSBTAT00000004410	antisense	genic	0	containing	exonic
MSTRG.10050	MSTRG.10050.3	ENSBTAG00000002016	ENSBTAT00000002612	antisense	intergenic	20504	convergent	downstream
MSTRG.10050	MSTRG.10050.4	ENSBTAG00000002016	ENSBTAT00000002612	antisense	intergenic	20929	convergent	downstream
MSTRG.10050	MSTRG.10050.2	ENSBTAG00000002016	ENSBTAT00000002612	antisense	intergenic	20504	convergent	downstream
MSTRG.10050	MSTRG.10050.5	ENSBTAG00000002016	ENSBTAT00000002612	antisense	intergenic	20979	convergent	downstream
MSTRG.10050	MSTRG.10050.1	ENSBTAG00000002016	ENSBTAT00000002612	antisense	intergenic	20486	convergent	downstream
MSTRG.10052	MSTRG.10052.1	ENSBTAG00000002016	ENSBTAT00000002612	sense	intergenic	21903	same_strand	downstream
MSTRG.10055	MSTRG.10055.1	ENSBTAG00000005235	ENSBTAT00000006894	sense	intergenic	56933	same_strand	downstream
MSTRG.10059	MSTRG.10059.1	ENSBTAG00000002112	ENSBTAT00000002725	antisense	genic	0	nested	exonic
MSTRG.10066	MSTRG.10066.1	ENSBTAG00000013619	ENSBTAT00000018103	sense	genic	0	nested	intronic
MSTRG.10069	MSTRG.10069.5	ENSBTAG00000020855	ENSBTAT00000045437	sense	intergenic	41695	same_strand	upstream
MSTRG.10069	MSTRG.10069.3	ENSBTAG00000020855	ENSBTAT00000045437	sense	intergenic	53898	same_strand	upstream
MSTRG.10069	MSTRG.10069.2	ENSBTAG00000020855	ENSBTAT00000045437	sense	intergenic	36621	same_strand	upstream
MSTRG.10069	MSTRG.10069.1	ENSBTAG00000020855	ENSBTAT00000045437	sense	intergenic	35990	same_strand	upstream
MSTRG.10070	MSTRG.10070.1	ENSBTAG00000020855	ENSBTAT00000045437	antisense	intergenic	6945	divergent	upstream
MSTRG.1010	MSTRG.1010.2	ENSBTAG00000030593	ENSBTAT00000043219	sense	genic	0	containing	intronic
MSTRG.10104	MSTRG.10104.1	ENSBTAG00000009976	ENSBTAT00000013153	sense	genic	0	overlapping	exonic
MSTRG.10108	MSTRG.10108.92	ENSBTAG00000046351	ENSBTAT00000063860	sense	genic	0	containing	exonic
MSTRG.10108	MSTRG.10108.41	ENSBTAG00000046351	ENSBTAT00000063860	sense	genic	0	containing	exonic
MSTRG.10108	MSTRG.10108.142	ENSBTAG00000046351	ENSBTAT00000063860	sense	genic	0	containing	exonic
MSTRG.10108	MSTRG.10108.61	ENSBTAG00000046351	ENSBTAT00000063860	sense	genic	0	containing	exonic
MSTRG.10108	MSTRG.10108.168	ENSBTAG00000046351	ENSBTAT00000063860	sense	genic	0	containing	exonic
MSTRG.10108	MSTRG.10108.59	ENSBTAG00000045710	ENSBTAT00000064805	sense	genic	0	containing	exonic
MSTRG.10108	MSTRG.10108.48	ENSBTAG00000046351	ENSBTAT00000063860	sense	genic	0	containing	exonic
MSTRG.10108	MSTRG.10108.125	ENSBTAG00000046351	ENSBTAT00000063860	sense	genic	0	containing	exonic
MSTRG.10108	MSTRG.10108.176	ENSBTAG00000046351	ENSBTAT00000063860	sense	genic	0	containing	exonic
MSTRG.10108	MSTRG.10108.162	ENSBTAG00000046351	ENSBTAT00000063860	sense	genic	0	containing	exonic
MSTRG.10108	MSTRG.10108.96	ENSBTAG00000045710	ENSBTAT00000064805	sense	genic	0	containing	exonic
MSTRG.10108	MSTRG.10108.113	ENSBTAG00000046351	ENSBTAT00000063860	sense	genic	0	containing	exonic
MSTRG.10108	MSTRG.10108.94	ENSBTAG00000046351	ENSBTAT00000063860	sense	genic	0	containing	exonic
MSTRG.10108	MSTRG.10108.163	ENSBTAG00000045710	ENSBTAT00000064805	sense	genic	0	containing	exonic
MSTRG.10108	MSTRG.10108.3	ENSBTAG00000045710	ENSBTAT00000064805	sense	genic	0	containing	exonic
MSTRG.10108	MSTRG.10108.172	ENSBTAG00000045710	ENSBTAT00000064805	sense	genic	0	containing	exonic
MSTRG.10108	MSTRG.10108.93	ENSBTAG00000046351	ENSBTAT00000063860	sense	genic	0	containing	exonic
MSTRG.10108	MSTRG.10108.123	ENSBTAG00000046351	ENSBTAT00000063860	sense	genic	0	containing	exonic
MSTRG.10108	MSTRG.10108.112	ENSBTAG00000046351	ENSBTAT00000063860	sense	genic	0	containing	exonic
MSTRG.10108	MSTRG.10108.99	ENSBTAG00000046351	ENSBTAT00000063860	sense	genic	0	containing	exonic
MSTRG.10108	MSTRG.10108.115	ENSBTAG00000046351	ENSBTAT00000063860	sense	genic	0	containing	exonic
MSTRG.10108	MSTRG.10108.122	ENSBTAG00000046351	ENSBTAT00000063860	sense	genic	0	containing	exonic
MSTRG.10108	MSTRG.10108.165	ENSBTAG00000046351	ENSBTAT00000063860	sense	genic	0	containing	exonic
MSTRG.10108	MSTRG.10108.155	ENSBTAG00000046351	ENSBTAT00000063860	sense	genic	0	containing	exonic
MSTRG.10108	MSTRG.10108.25	ENSBTAG00000046351	ENSBTAT00000063860	sense	genic	0	containing	exonic
MSTRG.10108	MSTRG.10108.83	ENSBTAG00000046351	ENSBTAT00000063860	sense	genic	0	containing	exonic
MSTRG.10108	MSTRG.10108.157	ENSBTAG00000046351	ENSBTAT00000063860	sense	genic	0	containing	exonic
MSTRG.10108	MSTRG.10108.133	ENSBTAG00000046351	ENSBTAT00000063860	sense	genic	0	containing	exonic
MSTRG.10108	MSTRG.10108.42	ENSBTAG00000046351	ENSBTAT00000063860	sense	genic	0	containing	exonic
MSTRG.10108	MSTRG.10108.13	ENSBTAG00000046351	ENSBTAT00000063860	sense	genic	0	containing	exonic
MSTRG.10108	MSTRG.10108.26	ENSBTAG00000047042	ENSBTAT00000066303	sense	genic	0	containing	exonic
MSTRG.10108	MSTRG.10108.159	ENSBTAG00000046351	ENSBTAT00000063860	sense	genic	0	containing	exonic
MSTRG.10108	MSTRG.10108.47	ENSBTAG00000046351	ENSBTAT00000063860	sense	genic	0	containing	exonic
MSTRG.10108	MSTRG.10108.66	ENSBTAG00000046351	ENSBTAT00000063860	sense	genic	0	containing	exonic
MSTRG.10108	MSTRG.10108.156	ENSBTAG00000046351	ENSBTAT00000063860	sense	genic	0	containing	exonic
MSTRG.10108	MSTRG.10108.129	ENSBTAG00000046351	ENSBTAT00000063860	sense	genic	0	containing	exonic
MSTRG.10108	MSTRG.10108.16	ENSBTAG00000046351	ENSBTAT00000063860	sense	genic	0	containing	exonic
MSTRG.10108	MSTRG.10108.7	ENSBTAG00000045710	ENSBTAT00000064805	sense	genic	0	containing	exonic
MSTRG.10108	MSTRG.10108.109	ENSBTAG00000046351	ENSBTAT00000063860	sense	genic	0	containing	exonic
MSTRG.10108	MSTRG.10108.8	ENSBTAG00000046351	ENSBTAT00000063860	sense	genic	0	containing	exonic
MSTRG.10108	MSTRG.10108.84	ENSBTAG00000045710	ENSBTAT00000064805	sense	genic	0	containing	exonic
MSTRG.10108	MSTRG.10108.60	ENSBTAG00000045710	ENSBTAT00000064805	sense	genic	0	containing	exonic
MSTRG.10108	MSTRG.10108.130	ENSBTAG00000046351	ENSBTAT00000063860	sense	genic	0	containing	exonic
MSTRG.10108	MSTRG.10108.116	ENSBTAG00000046351	ENSBTAT00000063860	sense	genic	0	containing	exonic
MSTRG.10108	MSTRG.10108.73	ENSBTAG00000046351	ENSBTAT00000063860	sense	genic	0	containing	exonic
MSTRG.10108	MSTRG.10108.72	ENSBTAG00000046351	ENSBTAT00000063860	sense	genic	0	containing	exonic
MSTRG.10108	MSTRG.10108.182	ENSBTAG00000047042	ENSBTAT00000066303	sense	genic	0	containing	exonic
MSTRG.10108	MSTRG.10108.174	ENSBTAG00000046351	ENSBTAT00000063860	sense	genic	0	containing	exonic
MSTRG.10108	MSTRG.10108.151	ENSBTAG00000045710	ENSBTAT00000064805	sense	genic	0	containing	exonic
MSTRG.10108	MSTRG.10108.127	ENSBTAG00000046351	ENSBTAT00000063860	sense	genic	0	containing	exonic
MSTRG.10108	MSTRG.10108.166	ENSBTAG00000046351	ENSBTAT00000063860	sense	genic	0	containing	exonic
MSTRG.10108	MSTRG.10108.135	ENSBTAG00000046351	ENSBTAT00000063860	sense	genic	0	containing	exonic
MSTRG.10108	MSTRG.10108.144	ENSBTAG00000046351	ENSBTAT00000063860	sense	genic	0	containing	exonic
MSTRG.10108	MSTRG.10108.15	ENSBTAG00000046351	ENSBTAT00000063860	sense	genic	0	containing	exonic
MSTRG.10108	MSTRG.10108.80	ENSBTAG00000046351	ENSBTAT00000063860	sense	genic	0	containing	exonic
MSTRG.10108	MSTRG.10108.171	ENSBTAG00000046351	ENSBTAT00000063860	sense	genic	0	containing	exonic
MSTRG.10108	MSTRG.10108.46	ENSBTAG00000045710	ENSBTAT00000064805	sense	genic	0	containing	exonic
MSTRG.10108	MSTRG.10108.22	ENSBTAG00000046351	ENSBTAT00000063860	sense	genic	0	containing	exonic
MSTRG.10108	MSTRG.10108.178	ENSBTAG00000045710	ENSBTAT00000064805	sense	genic	0	containing	intronic
MSTRG.10108	MSTRG.10108.81	ENSBTAG00000045710	ENSBTAT00000064805	sense	genic	0	containing	exonic
MSTRG.10108	MSTRG.10108.110	ENSBTAG00000046351	ENSBTAT00000063860	sense	genic	0	containing	exonic
MSTRG.10108	MSTRG.10108.49	ENSBTAG00000046351	ENSBTAT00000063860	sense	genic	0	containing	exonic
MSTRG.10108	MSTRG.10108.33	ENSBTAG00000046351	ENSBTAT00000063860	sense	genic	0	containing	exonic
MSTRG.10108	MSTRG.10108.108	ENSBTAG00000046351	ENSBTAT00000063860	sense	genic	0	containing	exonic
MSTRG.10108	MSTRG.10108.35	ENSBTAG00000046351	ENSBTAT00000063860	sense	genic	0	containing	exonic
MSTRG.10108	MSTRG.10108.118	ENSBTAG00000046351	ENSBTAT00000063860	sense	genic	0	containing	exonic
MSTRG.10108	MSTRG.10108.31	ENSBTAG00000046351	ENSBTAT00000063860	sense	genic	0	containing	exonic
MSTRG.10108	MSTRG.10108.67	ENSBTAG00000046351	ENSBTAT00000063860	sense	genic	0	containing	exonic
MSTRG.10108	MSTRG.10108.52	ENSBTAG00000046351	ENSBTAT00000063860	sense	genic	0	containing	exonic
MSTRG.10108	MSTRG.10108.5	ENSBTAG00000046351	ENSBTAT00000063860	sense	genic	0	containing	exonic
MSTRG.10108	MSTRG.10108.183	ENSBTAG00000047042	ENSBTAT00000066303	sense	genic	0	containing	exonic
MSTRG.10108	MSTRG.10108.102	ENSBTAG00000045710	ENSBTAT00000064805	sense	genic	0	containing	exonic
MSTRG.10108	MSTRG.10108.88	ENSBTAG00000046351	ENSBTAT00000063860	sense	genic	0	containing	exonic
MSTRG.10108	MSTRG.10108.126	ENSBTAG00000045710	ENSBTAT00000064805	sense	genic	0	containing	exonic
MSTRG.10108	MSTRG.10108.69	ENSBTAG00000045710	ENSBTAT00000064805	sense	genic	0	containing	exonic
MSTRG.10108	MSTRG.10108.65	ENSBTAG00000046351	ENSBTAT00000063860	sense	genic	0	containing	exonic
MSTRG.10108	MSTRG.10108.82	ENSBTAG00000046351	ENSBTAT00000063860	sense	genic	0	containing	exonic
MSTRG.10108	MSTRG.10108.106	ENSBTAG00000046351	ENSBTAT00000063860	sense	genic	0	containing	exonic
MSTRG.10108	MSTRG.10108.24	ENSBTAG00000046351	ENSBTAT00000063860	sense	genic	0	containing	exonic
MSTRG.10108	MSTRG.10108.62	ENSBTAG00000046351	ENSBTAT00000063860	sense	genic	0	containing	exonic
MSTRG.10108	MSTRG.10108.140	ENSBTAG00000046351	ENSBTAT00000063860	sense	genic	0	containing	exonic
MSTRG.10108	MSTRG.10108.124	ENSBTAG00000046351	ENSBTAT00000063860	sense	genic	0	containing	exonic
MSTRG.10108	MSTRG.10108.103	ENSBTAG00000046351	ENSBTAT00000063860	sense	genic	0	containing	exonic
MSTRG.10108	MSTRG.10108.117	ENSBTAG00000045710	ENSBTAT00000064805	sense	genic	0	containing	exonic
MSTRG.10108	MSTRG.10108.167	ENSBTAG00000046351	ENSBTAT00000063860	sense	genic	0	containing	exonic
MSTRG.10108	MSTRG.10108.119	ENSBTAG00000046351	ENSBTAT00000063860	sense	genic	0	containing	exonic
MSTRG.10108	MSTRG.10108.23	ENSBTAG00000046351	ENSBTAT00000063860	sense	genic	0	containing	exonic
MSTRG.10108	MSTRG.10108.91	ENSBTAG00000046351	ENSBTAT00000063860	sense	genic	0	containing	exonic
MSTRG.10108	MSTRG.10108.87	ENSBTAG00000045710	ENSBTAT00000064805	sense	genic	0	containing	exonic
MSTRG.10108	MSTRG.10108.39	ENSBTAG00000046351	ENSBTAT00000063860	sense	genic	0	containing	exonic
MSTRG.10108	MSTRG.10108.120	ENSBTAG00000046351	ENSBTAT00000063860	sense	genic	0	containing	exonic
MSTRG.10108	MSTRG.10108.86	ENSBTAG00000045710	ENSBTAT00000064805	sense	genic	0	containing	exonic
MSTRG.10108	MSTRG.10108.153	ENSBTAG00000046351	ENSBTAT00000063860	sense	genic	0	containing	exonic
MSTRG.10108	MSTRG.10108.50	ENSBTAG00000046351	ENSBTAT00000063860	sense	genic	0	containing	exonic
MSTRG.10108	MSTRG.10108.131	ENSBTAG00000046351	ENSBTAT00000063860	sense	genic	0	containing	exonic
MSTRG.10108	MSTRG.10108.77	ENSBTAG00000046351	ENSBTAT00000063860	sense	genic	0	containing	exonic
MSTRG.10108	MSTRG.10108.19	ENSBTAG00000046351	ENSBTAT00000063860	sense	genic	0	containing	exonic
MSTRG.10108	MSTRG.10108.28	ENSBTAG00000046351	ENSBTAT00000063860	sense	genic	0	containing	exonic
MSTRG.10108	MSTRG.10108.29	ENSBTAG00000046351	ENSBTAT00000063860	sense	genic	0	containing	exonic
MSTRG.10108	MSTRG.10108.55	ENSBTAG00000046351	ENSBTAT00000063860	sense	genic	0	containing	exonic
MSTRG.10108	MSTRG.10108.114	ENSBTAG00000046351	ENSBTAT00000063860	sense	genic	0	containing	exonic
MSTRG.10108	MSTRG.10108.137	ENSBTAG00000046351	ENSBTAT00000063860	sense	genic	0	containing	exonic
MSTRG.10108	MSTRG.10108.147	ENSBTAG00000045710	ENSBTAT00000064805	sense	genic	0	containing	exonic
MSTRG.10108	MSTRG.10108.173	ENSBTAG00000046351	ENSBTAT00000063860	sense	genic	0	containing	exonic
MSTRG.10108	MSTRG.10108.53	ENSBTAG00000046351	ENSBTAT00000063860	sense	genic	0	containing	exonic
MSTRG.10108	MSTRG.10108.43	ENSBTAG00000046351	ENSBTAT00000063860	sense	genic	0	containing	exonic
MSTRG.10108	MSTRG.10108.97	ENSBTAG00000046351	ENSBTAT00000063860	sense	genic	0	containing	exonic
MSTRG.10108	MSTRG.10108.40	ENSBTAG00000046351	ENSBTAT00000063860	sense	genic	0	containing	exonic
MSTRG.10108	MSTRG.10108.57	ENSBTAG00000046351	ENSBTAT00000063860	sense	genic	0	containing	exonic
MSTRG.10108	MSTRG.10108.76	ENSBTAG00000046351	ENSBTAT00000063860	sense	genic	0	containing	exonic
MSTRG.10108	MSTRG.10108.71	ENSBTAG00000046351	ENSBTAT00000063860	sense	genic	0	containing	exonic
MSTRG.10108	MSTRG.10108.170	ENSBTAG00000046351	ENSBTAT00000063860	sense	genic	0	containing	exonic
MSTRG.10108	MSTRG.10108.169	ENSBTAG00000046351	ENSBTAT00000063860	sense	genic	0	containing	exonic
MSTRG.10108	MSTRG.10108.9	ENSBTAG00000046351	ENSBTAT00000063860	sense	genic	0	containing	exonic
MSTRG.10108	MSTRG.10108.64	ENSBTAG00000046351	ENSBTAT00000063860	sense	genic	0	containing	exonic
MSTRG.10108	MSTRG.10108.111	ENSBTAG00000046351	ENSBTAT00000063860	sense	genic	0	containing	exonic
MSTRG.10108	MSTRG.10108.100	ENSBTAG00000046351	ENSBTAT00000063860	sense	genic	0	containing	exonic
MSTRG.10108	MSTRG.10108.89	ENSBTAG00000046351	ENSBTAT00000063860	sense	genic	0	containing	exonic
MSTRG.10108	MSTRG.10108.158	ENSBTAG00000046351	ENSBTAT00000063860	sense	genic	0	containing	exonic
MSTRG.10108	MSTRG.10108.4	ENSBTAG00000045710	ENSBTAT00000064805	sense	genic	0	containing	exonic
MSTRG.10108	MSTRG.10108.90	ENSBTAG00000046351	ENSBTAT00000063860	sense	genic	0	containing	exonic
MSTRG.10108	MSTRG.10108.136	ENSBTAG00000045710	ENSBTAT00000064805	sense	genic	0	containing	exonic
MSTRG.10108	MSTRG.10108.141	ENSBTAG00000046351	ENSBTAT00000063860	sense	genic	0	containing	exonic
MSTRG.10108	MSTRG.10108.152	ENSBTAG00000046351	ENSBTAT00000063860	sense	genic	0	containing	exonic
MSTRG.10108	MSTRG.10108.149	ENSBTAG00000046351	ENSBTAT00000063860	sense	genic	0	containing	exonic
MSTRG.10108	MSTRG.10108.56	ENSBTAG00000046351	ENSBTAT00000063860	sense	genic	0	containing	exonic
MSTRG.10108	MSTRG.10108.10	ENSBTAG00000046351	ENSBTAT00000063860	sense	genic	0	containing	exonic
MSTRG.10108	MSTRG.10108.12	ENSBTAG00000046351	ENSBTAT00000063860	sense	genic	0	containing	exonic
MSTRG.10108	MSTRG.10108.180	ENSBTAG00000047042	ENSBTAT00000066303	sense	genic	0	containing	exonic
MSTRG.10108	MSTRG.10108.38	ENSBTAG00000046351	ENSBTAT00000063860	sense	genic	0	containing	exonic
MSTRG.10108	MSTRG.10108.58	ENSBTAG00000045710	ENSBTAT00000064805	sense	genic	0	containing	exonic
MSTRG.10108	MSTRG.10108.104	ENSBTAG00000046351	ENSBTAT00000063860	sense	genic	0	containing	exonic
MSTRG.10108	MSTRG.10108.36	ENSBTAG00000046351	ENSBTAT00000063860	sense	genic	0	containing	exonic
MSTRG.10108	MSTRG.10108.45	ENSBTAG00000046351	ENSBTAT00000063860	sense	genic	0	containing	exonic
MSTRG.10108	MSTRG.10108.75	ENSBTAG00000046351	ENSBTAT00000063860	sense	genic	0	containing	exonic
MSTRG.10108	MSTRG.10108.150	ENSBTAG00000046351	ENSBTAT00000063860	sense	genic	0	containing	exonic
MSTRG.10108	MSTRG.10108.138	ENSBTAG00000046351	ENSBTAT00000063860	sense	genic	0	containing	exonic
MSTRG.10108	MSTRG.10108.54	ENSBTAG00000046351	ENSBTAT00000063860	sense	genic	0	containing	exonic
MSTRG.10108	MSTRG.10108.128	ENSBTAG00000046351	ENSBTAT00000063860	sense	genic	0	containing	exonic
MSTRG.10108	MSTRG.10108.98	ENSBTAG00000046351	ENSBTAT00000063860	sense	genic	0	containing	exonic
MSTRG.10108	MSTRG.10108.145	ENSBTAG00000046351	ENSBTAT00000063860	sense	genic	0	containing	exonic
MSTRG.10108	MSTRG.10108.51	ENSBTAG00000046351	ENSBTAT00000063860	sense	genic	0	containing	exonic
MSTRG.10108	MSTRG.10108.1	ENSBTAG00000045710	ENSBTAT00000064805	sense	genic	0	containing	exonic
MSTRG.10108	MSTRG.10108.175	ENSBTAG00000046351	ENSBTAT00000063860	sense	genic	0	containing	exonic
MSTRG.10108	MSTRG.10108.34	ENSBTAG00000046351	ENSBTAT00000063860	sense	genic	0	containing	exonic
MSTRG.10108	MSTRG.10108.85	ENSBTAG00000046351	ENSBTAT00000063860	sense	genic	0	containing	exonic
MSTRG.10108	MSTRG.10108.63	ENSBTAG00000046351	ENSBTAT00000063860	sense	genic	0	containing	exonic
MSTRG.10108	MSTRG.10108.105	ENSBTAG00000046351	ENSBTAT00000063860	sense	genic	0	containing	exonic
MSTRG.10108	MSTRG.10108.79	ENSBTAG00000046351	ENSBTAT00000063860	sense	genic	0	containing	exonic
MSTRG.10108	MSTRG.10108.107	ENSBTAG00000046351	ENSBTAT00000063860	sense	genic	0	containing	exonic
MSTRG.10108	MSTRG.10108.44	ENSBTAG00000046351	ENSBTAT00000063860	sense	genic	0	containing	exonic
MSTRG.10108	MSTRG.10108.11	ENSBTAG00000047042	ENSBTAT00000066303	sense	genic	0	containing	exonic
MSTRG.10108	MSTRG.10108.74	ENSBTAG00000046351	ENSBTAT00000063860	sense	genic	0	containing	exonic
MSTRG.10108	MSTRG.10108.121	ENSBTAG00000046351	ENSBTAT00000063860	sense	genic	0	containing	exonic
MSTRG.10108	MSTRG.10108.146	ENSBTAG00000046351	ENSBTAT00000063860	sense	genic	0	containing	exonic
MSTRG.10108	MSTRG.10108.101	ENSBTAG00000046351	ENSBTAT00000063860	sense	genic	0	containing	exonic
MSTRG.10108	MSTRG.10108.17	ENSBTAG00000046351	ENSBTAT00000063860	sense	genic	0	containing	exonic
MSTRG.10108	MSTRG.10108.181	ENSBTAG00000047042	ENSBTAT00000066303	sense	genic	0	containing	exonic
MSTRG.10108	MSTRG.10108.18	ENSBTAG00000046351	ENSBTAT00000063860	sense	genic	0	containing	exonic
MSTRG.10108	MSTRG.10108.160	ENSBTAG00000046351	ENSBTAT00000063860	sense	genic	0	containing	exonic
MSTRG.10108	MSTRG.10108.2	ENSBTAG00000045710	ENSBTAT00000064805	sense	genic	0	containing	exonic
MSTRG.10108	MSTRG.10108.132	ENSBTAG00000046351	ENSBTAT00000063860	sense	genic	0	containing	exonic
MSTRG.10108	MSTRG.10108.143	ENSBTAG00000046351	ENSBTAT00000063860	sense	genic	0	containing	exonic
MSTRG.10108	MSTRG.10108.20	ENSBTAG00000046351	ENSBTAT00000063860	sense	genic	0	containing	exonic
MSTRG.10108	MSTRG.10108.37	ENSBTAG00000046351	ENSBTAT00000063860	sense	genic	0	containing	exonic
MSTRG.10108	MSTRG.10108.68	ENSBTAG00000046351	ENSBTAT00000063860	sense	genic	0	containing	exonic
MSTRG.10108	MSTRG.10108.161	ENSBTAG00000046351	ENSBTAT00000063860	sense	genic	0	containing	exonic
MSTRG.10108	MSTRG.10108.6	ENSBTAG00000046351	ENSBTAT00000063860	sense	genic	0	containing	exonic
MSTRG.10108	MSTRG.10108.78	ENSBTAG00000046351	ENSBTAT00000063860	sense	genic	0	containing	exonic
MSTRG.10108	MSTRG.10108.134	ENSBTAG00000046351	ENSBTAT00000063860	sense	genic	0	containing	exonic
MSTRG.10108	MSTRG.10108.21	ENSBTAG00000046351	ENSBTAT00000063860	sense	genic	0	containing	exonic
MSTRG.10108	MSTRG.10108.30	ENSBTAG00000046351	ENSBTAT00000063860	sense	genic	0	containing	exonic
MSTRG.10108	MSTRG.10108.139	ENSBTAG00000045710	ENSBTAT00000064805	sense	genic	0	containing	exonic
MSTRG.10108	MSTRG.10108.148	ENSBTAG00000046351	ENSBTAT00000063860	sense	genic	0	containing	exonic
MSTRG.10108	MSTRG.10108.154	ENSBTAG00000046351	ENSBTAT00000063860	sense	genic	0	containing	exonic
MSTRG.10108	MSTRG.10108.27	ENSBTAG00000046351	ENSBTAT00000063860	sense	genic	0	containing	exonic
MSTRG.10108	MSTRG.10108.70	ENSBTAG00000046351	ENSBTAT00000063860	sense	genic	0	containing	exonic
MSTRG.10108	MSTRG.10108.32	ENSBTAG00000046351	ENSBTAT00000063860	sense	genic	0	containing	exonic
MSTRG.10108	MSTRG.10108.95	ENSBTAG00000046351	ENSBTAT00000063860	sense	genic	0	containing	exonic
MSTRG.10108	MSTRG.10108.164	ENSBTAG00000046351	ENSBTAT00000063860	sense	genic	0	containing	exonic
MSTRG.10108	MSTRG.10108.14	ENSBTAG00000046351	ENSBTAT00000063860	sense	genic	0	containing	exonic
MSTRG.10109	MSTRG.10109.20	ENSBTAG00000046351	ENSBTAT00000063860	antisense	genic	0	containing	exonic
MSTRG.10109	MSTRG.10109.1	ENSBTAG00000046351	ENSBTAT00000063860	antisense	genic	0	containing	exonic
MSTRG.10109	MSTRG.10109.10	ENSBTAG00000046351	ENSBTAT00000063860	antisense	genic	0	containing	exonic
MSTRG.10109	MSTRG.10109.37	ENSBTAG00000046351	ENSBTAT00000063860	antisense	genic	0	containing	exonic
MSTRG.10109	MSTRG.10109.11	ENSBTAG00000045710	ENSBTAT00000064805	antisense	genic	0	containing	exonic
MSTRG.10109	MSTRG.10109.14	ENSBTAG00000046351	ENSBTAT00000063860	antisense	genic	0	containing	exonic
MSTRG.10109	MSTRG.10109.57	ENSBTAG00000047042	ENSBTAT00000066303	antisense	genic	0	overlapping	exonic
MSTRG.10109	MSTRG.10109.8	ENSBTAG00000046351	ENSBTAT00000063860	antisense	genic	0	containing	exonic
MSTRG.10109	MSTRG.10109.59	ENSBTAG00000047042	ENSBTAT00000066303	antisense	genic	0	overlapping	exonic
MSTRG.10109	MSTRG.10109.40	ENSBTAG00000046351	ENSBTAT00000063860	antisense	genic	0	containing	exonic
MSTRG.10109	MSTRG.10109.16	ENSBTAG00000046351	ENSBTAT00000063860	antisense	genic	0	containing	exonic
MSTRG.10109	MSTRG.10109.32	ENSBTAG00000046351	ENSBTAT00000063860	antisense	genic	0	containing	exonic
MSTRG.10109	MSTRG.10109.50	ENSBTAG00000047042	ENSBTAT00000066303	antisense	genic	0	overlapping	exonic
MSTRG.10109	MSTRG.10109.42	ENSBTAG00000046351	ENSBTAT00000063860	antisense	genic	0	containing	exonic
MSTRG.10109	MSTRG.10109.19	ENSBTAG00000046351	ENSBTAT00000063860	antisense	genic	0	containing	exonic
MSTRG.10109	MSTRG.10109.45	ENSBTAG00000046351	ENSBTAT00000063860	antisense	genic	0	containing	exonic
MSTRG.10109	MSTRG.10109.21	ENSBTAG00000047042	ENSBTAT00000066303	antisense	genic	0	overlapping	exonic
MSTRG.10109	MSTRG.10109.46	ENSBTAG00000046351	ENSBTAT00000063860	antisense	genic	0	containing	exonic
MSTRG.10109	MSTRG.10109.41	ENSBTAG00000046351	ENSBTAT00000063860	antisense	genic	0	containing	exonic
MSTRG.10109	MSTRG.10109.49	ENSBTAG00000047042	ENSBTAT00000066303	antisense	genic	0	overlapping	exonic
MSTRG.10109	MSTRG.10109.2	ENSBTAG00000045710	ENSBTAT00000064805	antisense	genic	0	containing	exonic
MSTRG.10109	MSTRG.10109.31	ENSBTAG00000046351	ENSBTAT00000063860	antisense	genic	0	containing	exonic
MSTRG.10109	MSTRG.10109.7	ENSBTAG00000046351	ENSBTAT00000063860	antisense	genic	0	containing	exonic
MSTRG.10109	MSTRG.10109.4	ENSBTAG00000046351	ENSBTAT00000063860	antisense	genic	0	containing	exonic
MSTRG.10109	MSTRG.10109.24	ENSBTAG00000046351	ENSBTAT00000063860	antisense	genic	0	containing	exonic
MSTRG.10109	MSTRG.10109.55	ENSBTAG00000047042	ENSBTAT00000066303	antisense	genic	0	overlapping	exonic
MSTRG.10109	MSTRG.10109.44	ENSBTAG00000046351	ENSBTAT00000063860	antisense	genic	0	containing	exonic
MSTRG.10109	MSTRG.10109.33	ENSBTAG00000046351	ENSBTAT00000063860	antisense	genic	0	containing	exonic
MSTRG.10109	MSTRG.10109.52	ENSBTAG00000047790	ENSBTAT00000065571	antisense	genic	0	containing	exonic
MSTRG.10109	MSTRG.10109.39	ENSBTAG00000046351	ENSBTAT00000063860	antisense	genic	0	containing	exonic
MSTRG.10109	MSTRG.10109.13	ENSBTAG00000045710	ENSBTAT00000064805	antisense	genic	0	containing	exonic
MSTRG.10109	MSTRG.10109.27	ENSBTAG00000046351	ENSBTAT00000063860	antisense	genic	0	containing	exonic
MSTRG.10109	MSTRG.10109.58	ENSBTAG00000047042	ENSBTAT00000066303	antisense	genic	0	overlapping	exonic
MSTRG.10109	MSTRG.10109.5	ENSBTAG00000046351	ENSBTAT00000063860	antisense	genic	0	containing	exonic
MSTRG.10109	MSTRG.10109.51	ENSBTAG00000047790	ENSBTAT00000065571	antisense	genic	0	containing	exonic
MSTRG.10109	MSTRG.10109.34	ENSBTAG00000046351	ENSBTAT00000063860	antisense	genic	0	containing	exonic
MSTRG.10109	MSTRG.10109.35	ENSBTAG00000046351	ENSBTAT00000063860	antisense	genic	0	containing	exonic
MSTRG.10109	MSTRG.10109.26	ENSBTAG00000047042	ENSBTAT00000066303	antisense	genic	0	overlapping	exonic
MSTRG.10109	MSTRG.10109.23	ENSBTAG00000046351	ENSBTAT00000063860	antisense	genic	0	containing	exonic
MSTRG.10109	MSTRG.10109.38	ENSBTAG00000046351	ENSBTAT00000063860	antisense	genic	0	containing	exonic
MSTRG.10109	MSTRG.10109.54	ENSBTAG00000047042	ENSBTAT00000066303	antisense	genic	0	overlapping	exonic
MSTRG.10109	MSTRG.10109.18	ENSBTAG00000046351	ENSBTAT00000063860	antisense	genic	0	containing	exonic
MSTRG.10109	MSTRG.10109.43	ENSBTAG00000046351	ENSBTAT00000063860	antisense	genic	0	containing	exonic
MSTRG.10109	MSTRG.10109.22	ENSBTAG00000046351	ENSBTAT00000063860	antisense	genic	0	containing	exonic
MSTRG.10109	MSTRG.10109.15	ENSBTAG00000046351	ENSBTAT00000063860	antisense	genic	0	containing	exonic
MSTRG.10109	MSTRG.10109.48	ENSBTAG00000047790	ENSBTAT00000065571	antisense	genic	0	containing	exonic
MSTRG.10109	MSTRG.10109.3	ENSBTAG00000046351	ENSBTAT00000063860	antisense	genic	0	containing	exonic
MSTRG.10109	MSTRG.10109.28	ENSBTAG00000046351	ENSBTAT00000063860	antisense	genic	0	containing	exonic
MSTRG.10109	MSTRG.10109.36	ENSBTAG00000046351	ENSBTAT00000063860	antisense	genic	0	containing	exonic
MSTRG.10109	MSTRG.10109.53	ENSBTAG00000047042	ENSBTAT00000066303	antisense	genic	0	overlapping	exonic
MSTRG.10109	MSTRG.10109.56	ENSBTAG00000047042	ENSBTAT00000066303	antisense	genic	0	overlapping	exonic
MSTRG.10109	MSTRG.10109.9	ENSBTAG00000045710	ENSBTAT00000064805	antisense	genic	0	containing	exonic
MSTRG.10109	MSTRG.10109.30	ENSBTAG00000046351	ENSBTAT00000063860	antisense	genic	0	containing	exonic
MSTRG.10109	MSTRG.10109.17	ENSBTAG00000046351	ENSBTAT00000063860	antisense	genic	0	containing	exonic
MSTRG.10109	MSTRG.10109.6	ENSBTAG00000046351	ENSBTAT00000063860	antisense	genic	0	containing	exonic
MSTRG.10109	MSTRG.10109.47	ENSBTAG00000046351	ENSBTAT00000063860	antisense	genic	0	containing	exonic
MSTRG.10109	MSTRG.10109.29	ENSBTAG00000046351	ENSBTAT00000063860	antisense	genic	0	containing	exonic
MSTRG.10109	MSTRG.10109.25	ENSBTAG00000047042	ENSBTAT00000066303	antisense	genic	0	overlapping	exonic
MSTRG.10109	MSTRG.10109.12	ENSBTAG00000046351	ENSBTAT00000063860	antisense	genic	0	containing	exonic
MSTRG.10114	MSTRG.10114.10	ENSBTAG00000017695	ENSBTAT00000012295	antisense	intergenic	67018	divergent	upstream
MSTRG.10116	MSTRG.10116.1	ENSBTAG00000020696	ENSBTAT00000038307	antisense	genic	0	nested	exonic
MSTRG.10128	MSTRG.10128.1	ENSBTAG00000012589	ENSBTAT00000016712	antisense	genic	0	containing	exonic
MSTRG.10137	MSTRG.10137.2	ENSBTAG00000007635	ENSBTAT00000061414	sense	genic	0	nested	intronic
MSTRG.10137	MSTRG.10137.1	ENSBTAG00000007635	ENSBTAT00000061414	sense	genic	0	nested	intronic
MSTRG.10138	MSTRG.10138.1	ENSBTAG00000007635	ENSBTAT00000061414	sense	genic	0	nested	intronic
MSTRG.10149	MSTRG.10149.1	ENSBTAG00000009725	ENSBTAT00000012827	antisense	genic	0	overlapping	exonic
MSTRG.10151	MSTRG.10151.1	ENSBTAG00000009725	ENSBTAT00000012827	antisense	genic	0	overlapping	exonic
MSTRG.10164	MSTRG.10164.249	ENSBTAG00000026986	ENSBTAT00000061449	antisense	genic	0	overlapping	exonic
MSTRG.10164	MSTRG.10164.34	ENSBTAG00000026986	ENSBTAT00000061449	antisense	genic	0	containing	exonic
MSTRG.10164	MSTRG.10164.155	ENSBTAG00000026986	ENSBTAT00000061449	antisense	genic	0	containing	exonic
MSTRG.10164	MSTRG.10164.27	ENSBTAG00000026986	ENSBTAT00000061449	antisense	genic	0	containing	exonic
MSTRG.10164	MSTRG.10164.111	ENSBTAG00000026986	ENSBTAT00000061449	antisense	genic	0	containing	exonic
MSTRG.10164	MSTRG.10164.244	ENSBTAG00000026986	ENSBTAT00000061449	antisense	genic	0	overlapping	exonic
MSTRG.10164	MSTRG.10164.229	ENSBTAG00000026986	ENSBTAT00000061449	antisense	genic	0	containing	exonic
MSTRG.10164	MSTRG.10164.253	ENSBTAG00000026986	ENSBTAT00000061449	antisense	genic	0	overlapping	exonic
MSTRG.10164	MSTRG.10164.105	ENSBTAG00000026986	ENSBTAT00000061449	antisense	genic	0	containing	exonic
MSTRG.10164	MSTRG.10164.194	ENSBTAG00000026986	ENSBTAT00000061449	antisense	genic	0	containing	exonic
MSTRG.10164	MSTRG.10164.230	ENSBTAG00000026986	ENSBTAT00000061449	antisense	genic	0	containing	exonic
MSTRG.10164	MSTRG.10164.73	ENSBTAG00000026986	ENSBTAT00000061449	antisense	genic	0	containing	exonic
MSTRG.10164	MSTRG.10164.137	ENSBTAG00000026986	ENSBTAT00000061449	antisense	genic	0	containing	exonic
MSTRG.10164	MSTRG.10164.89	ENSBTAG00000026986	ENSBTAT00000061449	antisense	genic	0	containing	exonic
MSTRG.10164	MSTRG.10164.85	ENSBTAG00000026986	ENSBTAT00000061449	antisense	genic	0	containing	exonic
MSTRG.10164	MSTRG.10164.108	ENSBTAG00000026986	ENSBTAT00000061449	antisense	genic	0	overlapping	exonic
MSTRG.10164	MSTRG.10164.132	ENSBTAG00000026986	ENSBTAT00000061449	antisense	genic	0	containing	exonic
MSTRG.10164	MSTRG.10164.95	ENSBTAG00000026986	ENSBTAT00000061449	antisense	genic	0	containing	exonic
MSTRG.10164	MSTRG.10164.66	ENSBTAG00000026986	ENSBTAT00000061449	antisense	genic	0	containing	exonic
MSTRG.10164	MSTRG.10164.209	ENSBTAG00000026986	ENSBTAT00000061449	antisense	genic	0	overlapping	exonic
MSTRG.10164	MSTRG.10164.156	ENSBTAG00000026986	ENSBTAT00000061449	antisense	genic	0	overlapping	exonic
MSTRG.10164	MSTRG.10164.9	ENSBTAG00000026986	ENSBTAT00000061449	antisense	genic	0	containing	exonic
MSTRG.10164	MSTRG.10164.112	ENSBTAG00000026986	ENSBTAT00000061449	antisense	genic	0	containing	exonic
MSTRG.10164	MSTRG.10164.86	ENSBTAG00000026986	ENSBTAT00000061449	antisense	genic	0	containing	exonic
MSTRG.10164	MSTRG.10164.64	ENSBTAG00000026986	ENSBTAT00000061449	antisense	genic	0	containing	exonic
MSTRG.10164	MSTRG.10164.201	ENSBTAG00000026986	ENSBTAT00000061449	antisense	genic	0	containing	exonic
MSTRG.10164	MSTRG.10164.113	ENSBTAG00000026986	ENSBTAT00000061449	antisense	genic	0	containing	exonic
MSTRG.10164	MSTRG.10164.241	ENSBTAG00000026986	ENSBTAT00000061449	antisense	genic	0	containing	exonic
MSTRG.10164	MSTRG.10164.40	ENSBTAG00000026986	ENSBTAT00000061449	antisense	genic	0	containing	exonic
MSTRG.10164	MSTRG.10164.48	ENSBTAG00000026986	ENSBTAT00000061449	antisense	genic	0	containing	exonic
MSTRG.10164	MSTRG.10164.125	ENSBTAG00000026986	ENSBTAT00000061449	antisense	genic	0	containing	exonic
MSTRG.10164	MSTRG.10164.19	ENSBTAG00000026986	ENSBTAT00000061449	antisense	genic	0	containing	exonic
MSTRG.10164	MSTRG.10164.173	ENSBTAG00000026986	ENSBTAT00000061449	antisense	genic	0	containing	exonic
MSTRG.10164	MSTRG.10164.251	ENSBTAG00000026986	ENSBTAT00000061449	antisense	genic	0	overlapping	exonic
MSTRG.10164	MSTRG.10164.39	ENSBTAG00000026986	ENSBTAT00000061449	antisense	genic	0	containing	exonic
MSTRG.10164	MSTRG.10164.33	ENSBTAG00000026986	ENSBTAT00000061449	antisense	genic	0	containing	exonic
MSTRG.10164	MSTRG.10164.143	ENSBTAG00000026986	ENSBTAT00000061449	antisense	genic	0	containing	exonic
MSTRG.10164	MSTRG.10164.221	ENSBTAG00000026986	ENSBTAT00000061449	antisense	genic	0	containing	exonic
MSTRG.10164	MSTRG.10164.69	ENSBTAG00000026986	ENSBTAT00000061449	antisense	genic	0	containing	exonic
MSTRG.10164	MSTRG.10164.70	ENSBTAG00000026986	ENSBTAT00000061449	antisense	genic	0	containing	exonic
MSTRG.10164	MSTRG.10164.23	ENSBTAG00000026986	ENSBTAT00000061449	antisense	genic	0	containing	exonic
MSTRG.10164	MSTRG.10164.102	ENSBTAG00000026986	ENSBTAT00000061449	antisense	genic	0	containing	exonic
MSTRG.10164	MSTRG.10164.109	ENSBTAG00000026986	ENSBTAT00000061449	antisense	genic	0	containing	exonic
MSTRG.10164	MSTRG.10164.223	ENSBTAG00000026986	ENSBTAT00000061449	antisense	genic	0	containing	exonic
MSTRG.10164	MSTRG.10164.75	ENSBTAG00000026986	ENSBTAT00000061449	antisense	genic	0	containing	exonic
MSTRG.10164	MSTRG.10164.120	ENSBTAG00000026986	ENSBTAT00000061449	antisense	genic	0	containing	exonic
MSTRG.10164	MSTRG.10164.52	ENSBTAG00000026986	ENSBTAT00000061449	antisense	genic	0	containing	exonic
MSTRG.10164	MSTRG.10164.92	ENSBTAG00000026986	ENSBTAT00000061449	antisense	genic	0	containing	exonic
MSTRG.10164	MSTRG.10164.225	ENSBTAG00000026986	ENSBTAT00000061449	antisense	genic	0	containing	exonic
MSTRG.10164	MSTRG.10164.41	ENSBTAG00000026986	ENSBTAT00000061449	antisense	genic	0	containing	exonic
MSTRG.10164	MSTRG.10164.171	ENSBTAG00000026986	ENSBTAT00000061449	antisense	genic	0	containing	exonic
MSTRG.10164	MSTRG.10164.115	ENSBTAG00000026986	ENSBTAT00000061449	antisense	genic	0	containing	exonic
MSTRG.10164	MSTRG.10164.14	ENSBTAG00000026986	ENSBTAT00000061449	antisense	genic	0	containing	exonic
MSTRG.10164	MSTRG.10164.180	ENSBTAG00000026986	ENSBTAT00000061449	antisense	genic	0	containing	exonic
MSTRG.10164	MSTRG.10164.99	ENSBTAG00000026986	ENSBTAT00000061449	antisense	genic	0	containing	exonic
MSTRG.10164	MSTRG.10164.140	ENSBTAG00000026986	ENSBTAT00000061449	antisense	genic	0	containing	exonic
MSTRG.10164	MSTRG.10164.210	ENSBTAG00000026986	ENSBTAT00000061449	antisense	genic	0	containing	exonic
MSTRG.10164	MSTRG.10164.204	ENSBTAG00000026986	ENSBTAT00000061449	antisense	genic	0	containing	exonic
MSTRG.10164	MSTRG.10164.81	ENSBTAG00000026986	ENSBTAT00000061449	antisense	genic	0	containing	exonic
MSTRG.10164	MSTRG.10164.219	ENSBTAG00000026986	ENSBTAT00000061449	antisense	genic	0	containing	exonic
MSTRG.10164	MSTRG.10164.190	ENSBTAG00000026986	ENSBTAT00000061449	antisense	genic	0	containing	exonic
MSTRG.10164	MSTRG.10164.127	ENSBTAG00000026986	ENSBTAT00000061449	antisense	genic	0	containing	exonic
MSTRG.10164	MSTRG.10164.32	ENSBTAG00000026986	ENSBTAT00000061449	antisense	genic	0	containing	exonic
MSTRG.10164	MSTRG.10164.65	ENSBTAG00000026986	ENSBTAT00000061449	antisense	genic	0	containing	exonic
MSTRG.10164	MSTRG.10164.183	ENSBTAG00000026986	ENSBTAT00000061449	antisense	genic	0	containing	exonic
MSTRG.10164	MSTRG.10164.83	ENSBTAG00000026986	ENSBTAT00000061449	antisense	genic	0	containing	exonic
MSTRG.10164	MSTRG.10164.118	ENSBTAG00000026986	ENSBTAT00000061449	antisense	genic	0	containing	exonic
MSTRG.10164	MSTRG.10164.51	ENSBTAG00000026986	ENSBTAT00000061449	antisense	genic	0	containing	exonic
MSTRG.10164	MSTRG.10164.49	ENSBTAG00000026986	ENSBTAT00000061449	antisense	genic	0	containing	exonic
MSTRG.10164	MSTRG.10164.197	ENSBTAG00000026986	ENSBTAT00000061449	antisense	genic	0	containing	exonic
MSTRG.10164	MSTRG.10164.172	ENSBTAG00000026986	ENSBTAT00000061449	antisense	genic	0	containing	exonic
MSTRG.10164	MSTRG.10164.114	ENSBTAG00000026986	ENSBTAT00000061449	antisense	genic	0	containing	exonic
MSTRG.10164	MSTRG.10164.151	ENSBTAG00000026986	ENSBTAT00000061449	antisense	genic	0	containing	exonic
MSTRG.10164	MSTRG.10164.28	ENSBTAG00000026986	ENSBTAT00000061449	antisense	genic	0	containing	exonic
MSTRG.10164	MSTRG.10164.184	ENSBTAG00000026986	ENSBTAT00000061449	antisense	genic	0	containing	exonic
MSTRG.10164	MSTRG.10164.220	ENSBTAG00000026986	ENSBTAT00000061449	antisense	genic	0	containing	exonic
MSTRG.10164	MSTRG.10164.126	ENSBTAG00000026986	ENSBTAT00000061449	antisense	genic	0	containing	exonic
MSTRG.10164	MSTRG.10164.146	ENSBTAG00000026986	ENSBTAT00000061449	antisense	genic	0	containing	exonic
MSTRG.10164	MSTRG.10164.187	ENSBTAG00000026986	ENSBTAT00000061449	antisense	genic	0	containing	exonic
MSTRG.10164	MSTRG.10164.138	ENSBTAG00000026986	ENSBTAT00000061449	antisense	genic	0	containing	exonic
MSTRG.10164	MSTRG.10164.160	ENSBTAG00000026986	ENSBTAT00000061449	antisense	genic	0	containing	exonic
MSTRG.10164	MSTRG.10164.242	ENSBTAG00000026986	ENSBTAT00000061449	antisense	genic	0	overlapping	exonic
MSTRG.10164	MSTRG.10164.11	ENSBTAG00000026986	ENSBTAT00000061449	antisense	genic	0	containing	exonic
MSTRG.10164	MSTRG.10164.177	ENSBTAG00000026986	ENSBTAT00000061449	antisense	genic	0	containing	exonic
MSTRG.10164	MSTRG.10164.30	ENSBTAG00000026986	ENSBTAT00000061449	antisense	genic	0	containing	exonic
MSTRG.10164	MSTRG.10164.58	ENSBTAG00000026986	ENSBTAT00000061449	antisense	genic	0	containing	exonic
MSTRG.10164	MSTRG.10164.121	ENSBTAG00000026986	ENSBTAT00000061449	antisense	genic	0	containing	exonic
MSTRG.10164	MSTRG.10164.106	ENSBTAG00000026986	ENSBTAT00000061449	antisense	genic	0	containing	exonic
MSTRG.10164	MSTRG.10164.164	ENSBTAG00000026986	ENSBTAT00000061449	antisense	genic	0	containing	exonic
MSTRG.10164	MSTRG.10164.141	ENSBTAG00000026986	ENSBTAT00000061449	antisense	genic	0	containing	exonic
MSTRG.10164	MSTRG.10164.36	ENSBTAG00000026986	ENSBTAT00000061449	antisense	genic	0	containing	exonic
MSTRG.10164	MSTRG.10164.247	ENSBTAG00000026986	ENSBTAT00000061449	antisense	genic	0	overlapping	exonic
MSTRG.10164	MSTRG.10164.42	ENSBTAG00000026986	ENSBTAT00000061449	antisense	genic	0	containing	exonic
MSTRG.10164	MSTRG.10164.234	ENSBTAG00000026986	ENSBTAT00000061449	antisense	genic	0	containing	exonic
MSTRG.10164	MSTRG.10164.179	ENSBTAG00000026986	ENSBTAT00000061449	antisense	genic	0	containing	exonic
MSTRG.10164	MSTRG.10164.205	ENSBTAG00000026986	ENSBTAT00000061449	antisense	genic	0	containing	exonic
MSTRG.10164	MSTRG.10164.157	ENSBTAG00000026986	ENSBTAT00000061449	antisense	genic	0	containing	exonic
MSTRG.10164	MSTRG.10164.202	ENSBTAG00000026986	ENSBTAT00000061449	antisense	genic	0	containing	exonic
MSTRG.10164	MSTRG.10164.46	ENSBTAG00000026986	ENSBTAT00000061449	antisense	genic	0	containing	exonic
MSTRG.10164	MSTRG.10164.62	ENSBTAG00000026986	ENSBTAT00000061449	antisense	genic	0	containing	exonic
MSTRG.10164	MSTRG.10164.37	ENSBTAG00000026986	ENSBTAT00000061449	antisense	genic	0	containing	exonic
MSTRG.10164	MSTRG.10164.119	ENSBTAG00000026986	ENSBTAT00000061449	antisense	genic	0	containing	exonic
MSTRG.10164	MSTRG.10164.60	ENSBTAG00000026986	ENSBTAT00000061449	antisense	genic	0	overlapping	exonic
MSTRG.10164	MSTRG.10164.148	ENSBTAG00000026986	ENSBTAT00000061449	antisense	genic	0	containing	exonic
MSTRG.10164	MSTRG.10164.18	ENSBTAG00000026986	ENSBTAT00000061449	antisense	genic	0	containing	exonic
MSTRG.10164	MSTRG.10164.174	ENSBTAG00000026986	ENSBTAT00000061449	antisense	genic	0	containing	exonic
MSTRG.10164	MSTRG.10164.98	ENSBTAG00000026986	ENSBTAT00000061449	antisense	genic	0	containing	exonic
MSTRG.10164	MSTRG.10164.235	ENSBTAG00000026986	ENSBTAT00000061449	antisense	genic	0	containing	exonic
MSTRG.10164	MSTRG.10164.212	ENSBTAG00000026986	ENSBTAT00000061449	antisense	genic	0	containing	exonic
MSTRG.10164	MSTRG.10164.214	ENSBTAG00000026986	ENSBTAT00000061449	antisense	genic	0	overlapping	exonic
MSTRG.10164	MSTRG.10164.217	ENSBTAG00000026986	ENSBTAT00000061449	antisense	genic	0	containing	exonic
MSTRG.10164	MSTRG.10164.72	ENSBTAG00000026986	ENSBTAT00000061449	antisense	genic	0	containing	exonic
MSTRG.10164	MSTRG.10164.130	ENSBTAG00000026986	ENSBTAT00000061449	antisense	genic	0	containing	exonic
MSTRG.10164	MSTRG.10164.191	ENSBTAG00000026986	ENSBTAT00000061449	antisense	genic	0	containing	exonic
MSTRG.10164	MSTRG.10164.12	ENSBTAG00000026986	ENSBTAT00000061449	antisense	genic	0	containing	exonic
MSTRG.10164	MSTRG.10164.97	ENSBTAG00000026986	ENSBTAT00000061449	antisense	genic	0	containing	exonic
MSTRG.10164	MSTRG.10164.161	ENSBTAG00000026986	ENSBTAT00000061449	antisense	genic	0	containing	exonic
MSTRG.10164	MSTRG.10164.199	ENSBTAG00000026986	ENSBTAT00000061449	antisense	genic	0	containing	exonic
MSTRG.10164	MSTRG.10164.200	ENSBTAG00000026986	ENSBTAT00000061449	antisense	genic	0	containing	exonic
MSTRG.10164	MSTRG.10164.2	ENSBTAG00000026986	ENSBTAT00000061449	antisense	genic	0	containing	exonic
MSTRG.10164	MSTRG.10164.153	ENSBTAG00000026986	ENSBTAT00000061449	antisense	genic	0	containing	exonic
MSTRG.10164	MSTRG.10164.215	ENSBTAG00000026986	ENSBTAT00000061449	antisense	genic	0	containing	exonic
MSTRG.10164	MSTRG.10164.227	ENSBTAG00000026986	ENSBTAT00000061449	antisense	genic	0	containing	exonic
MSTRG.10164	MSTRG.10164.128	ENSBTAG00000026986	ENSBTAT00000061449	antisense	genic	0	overlapping	exonic
MSTRG.10164	MSTRG.10164.91	ENSBTAG00000026986	ENSBTAT00000061449	antisense	genic	0	containing	exonic
MSTRG.10164	MSTRG.10164.35	ENSBTAG00000026986	ENSBTAT00000061449	antisense	genic	0	containing	exonic
MSTRG.10164	MSTRG.10164.129	ENSBTAG00000026986	ENSBTAT00000061449	antisense	genic	0	containing	exonic
MSTRG.10164	MSTRG.10164.13	ENSBTAG00000026986	ENSBTAT00000061449	antisense	genic	0	containing	exonic
MSTRG.10164	MSTRG.10164.207	ENSBTAG00000026986	ENSBTAT00000061449	antisense	genic	0	containing	exonic
MSTRG.10164	MSTRG.10164.246	ENSBTAG00000026986	ENSBTAT00000061449	antisense	genic	0	overlapping	exonic
MSTRG.10164	MSTRG.10164.170	ENSBTAG00000026986	ENSBTAT00000061449	antisense	genic	0	containing	exonic
MSTRG.10164	MSTRG.10164.90	ENSBTAG00000026986	ENSBTAT00000061449	antisense	genic	0	containing	exonic
MSTRG.10164	MSTRG.10164.256	ENSBTAG00000026986	ENSBTAT00000061449	antisense	genic	0	overlapping	exonic
MSTRG.10164	MSTRG.10164.163	ENSBTAG00000026986	ENSBTAT00000061449	antisense	genic	0	containing	exonic
MSTRG.10164	MSTRG.10164.158	ENSBTAG00000026986	ENSBTAT00000061449	antisense	genic	0	containing	exonic
MSTRG.10164	MSTRG.10164.8	ENSBTAG00000026986	ENSBTAT00000061449	antisense	genic	0	containing	exonic
MSTRG.10164	MSTRG.10164.211	ENSBTAG00000026986	ENSBTAT00000061449	antisense	genic	0	containing	exonic
MSTRG.10164	MSTRG.10164.82	ENSBTAG00000026986	ENSBTAT00000061449	antisense	genic	0	containing	exonic
MSTRG.10164	MSTRG.10164.20	ENSBTAG00000026986	ENSBTAT00000061449	antisense	genic	0	containing	exonic
MSTRG.10164	MSTRG.10164.123	ENSBTAG00000026986	ENSBTAT00000061449	antisense	genic	0	containing	exonic
MSTRG.10164	MSTRG.10164.254	ENSBTAG00000026986	ENSBTAT00000061449	antisense	genic	0	overlapping	exonic
MSTRG.10164	MSTRG.10164.186	ENSBTAG00000026986	ENSBTAT00000061449	antisense	genic	0	containing	exonic
MSTRG.10164	MSTRG.10164.117	ENSBTAG00000026986	ENSBTAT00000061449	antisense	genic	0	containing	exonic
MSTRG.10164	MSTRG.10164.192	ENSBTAG00000026986	ENSBTAT00000061449	antisense	genic	0	containing	exonic
MSTRG.10164	MSTRG.10164.231	ENSBTAG00000026986	ENSBTAT00000061449	antisense	genic	0	containing	exonic
MSTRG.10164	MSTRG.10164.142	ENSBTAG00000026986	ENSBTAT00000061449	antisense	genic	0	containing	exonic
MSTRG.10164	MSTRG.10164.159	ENSBTAG00000026986	ENSBTAT00000061449	antisense	genic	0	overlapping	exonic
MSTRG.10164	MSTRG.10164.67	ENSBTAG00000026986	ENSBTAT00000061449	antisense	genic	0	containing	exonic
MSTRG.10164	MSTRG.10164.168	ENSBTAG00000026986	ENSBTAT00000061449	antisense	genic	0	containing	exonic
MSTRG.10164	MSTRG.10164.206	ENSBTAG00000026986	ENSBTAT00000061449	antisense	genic	0	containing	exonic
MSTRG.10164	MSTRG.10164.53	ENSBTAG00000026986	ENSBTAT00000061449	antisense	genic	0	containing	exonic
MSTRG.10164	MSTRG.10164.245	ENSBTAG00000026986	ENSBTAT00000061449	antisense	genic	0	overlapping	exonic
MSTRG.10164	MSTRG.10164.152	ENSBTAG00000026986	ENSBTAT00000061449	antisense	genic	0	containing	exonic
MSTRG.10164	MSTRG.10164.103	ENSBTAG00000026986	ENSBTAT00000061449	antisense	genic	0	containing	exonic
MSTRG.10164	MSTRG.10164.77	ENSBTAG00000026986	ENSBTAT00000061449	antisense	genic	0	containing	exonic
MSTRG.10164	MSTRG.10164.107	ENSBTAG00000026986	ENSBTAT00000061449	antisense	genic	0	containing	exonic
MSTRG.10164	MSTRG.10164.55	ENSBTAG00000026986	ENSBTAT00000061449	antisense	genic	0	overlapping	exonic
MSTRG.10164	MSTRG.10164.195	ENSBTAG00000026986	ENSBTAT00000061449	antisense	genic	0	containing	exonic
MSTRG.10164	MSTRG.10164.57	ENSBTAG00000026986	ENSBTAT00000061449	antisense	genic	0	containing	exonic
MSTRG.10164	MSTRG.10164.21	ENSBTAG00000026986	ENSBTAT00000061449	antisense	genic	0	containing	exonic
MSTRG.10164	MSTRG.10164.149	ENSBTAG00000026986	ENSBTAT00000061449	antisense	genic	0	containing	exonic
MSTRG.10164	MSTRG.10164.47	ENSBTAG00000026986	ENSBTAT00000061449	antisense	genic	0	containing	exonic
MSTRG.10164	MSTRG.10164.74	ENSBTAG00000026986	ENSBTAT00000061449	antisense	genic	0	containing	exonic
MSTRG.10164	MSTRG.10164.162	ENSBTAG00000026986	ENSBTAT00000061449	antisense	genic	0	containing	exonic
MSTRG.10164	MSTRG.10164.110	ENSBTAG00000026986	ENSBTAT00000061449	antisense	genic	0	containing	exonic
MSTRG.10164	MSTRG.10164.29	ENSBTAG00000026986	ENSBTAT00000061449	antisense	genic	0	containing	exonic
MSTRG.10164	MSTRG.10164.144	ENSBTAG00000026986	ENSBTAT00000061449	antisense	genic	0	containing	exonic
MSTRG.10164	MSTRG.10164.150	ENSBTAG00000026986	ENSBTAT00000061449	antisense	genic	0	containing	exonic
MSTRG.10164	MSTRG.10164.79	ENSBTAG00000026986	ENSBTAT00000061449	antisense	genic	0	containing	exonic
MSTRG.10164	MSTRG.10164.88	ENSBTAG00000026986	ENSBTAT00000061449	antisense	genic	0	containing	exonic
MSTRG.10164	MSTRG.10164.122	ENSBTAG00000026986	ENSBTAT00000061449	antisense	genic	0	containing	exonic
MSTRG.10164	MSTRG.10164.56	ENSBTAG00000026986	ENSBTAT00000061449	antisense	genic	0	containing	exonic
MSTRG.10164	MSTRG.10164.71	ENSBTAG00000026986	ENSBTAT00000061449	antisense	genic	0	containing	exonic
MSTRG.10164	MSTRG.10164.43	ENSBTAG00000026986	ENSBTAT00000061449	antisense	genic	0	containing	exonic
MSTRG.10164	MSTRG.10164.213	ENSBTAG00000026986	ENSBTAT00000061449	antisense	genic	0	containing	exonic
MSTRG.10164	MSTRG.10164.24	ENSBTAG00000026986	ENSBTAT00000061449	antisense	genic	0	containing	exonic
MSTRG.10164	MSTRG.10164.145	ENSBTAG00000026986	ENSBTAT00000061449	antisense	genic	0	containing	exonic
MSTRG.10164	MSTRG.10164.94	ENSBTAG00000026986	ENSBTAT00000061449	antisense	genic	0	containing	exonic
MSTRG.10164	MSTRG.10164.54	ENSBTAG00000026986	ENSBTAT00000061449	antisense	genic	0	containing	exonic
MSTRG.10164	MSTRG.10164.61	ENSBTAG00000026986	ENSBTAT00000061449	antisense	genic	0	containing	exonic
MSTRG.10164	MSTRG.10164.198	ENSBTAG00000026986	ENSBTAT00000061449	antisense	genic	0	containing	exonic
MSTRG.10164	MSTRG.10164.93	ENSBTAG00000026986	ENSBTAT00000061449	antisense	genic	0	containing	exonic
MSTRG.10164	MSTRG.10164.208	ENSBTAG00000026986	ENSBTAT00000061449	antisense	genic	0	containing	exonic
MSTRG.10164	MSTRG.10164.131	ENSBTAG00000026986	ENSBTAT00000061449	antisense	genic	0	containing	exonic
MSTRG.10164	MSTRG.10164.233	ENSBTAG00000026986	ENSBTAT00000061449	antisense	genic	0	containing	exonic
MSTRG.10164	MSTRG.10164.10	ENSBTAG00000026986	ENSBTAT00000061449	antisense	genic	0	containing	exonic
MSTRG.10164	MSTRG.10164.175	ENSBTAG00000026986	ENSBTAT00000061449	antisense	genic	0	containing	exonic
MSTRG.10164	MSTRG.10164.250	ENSBTAG00000026986	ENSBTAT00000061449	antisense	genic	0	overlapping	exonic
MSTRG.10164	MSTRG.10164.1	ENSBTAG00000026986	ENSBTAT00000061449	antisense	genic	0	containing	exonic
MSTRG.10164	MSTRG.10164.236	ENSBTAG00000026986	ENSBTAT00000061449	antisense	genic	0	containing	exonic
MSTRG.10164	MSTRG.10164.139	ENSBTAG00000026986	ENSBTAT00000061449	antisense	genic	0	containing	exonic
MSTRG.10164	MSTRG.10164.248	ENSBTAG00000026986	ENSBTAT00000061449	antisense	genic	0	overlapping	exonic
MSTRG.10164	MSTRG.10164.38	ENSBTAG00000026986	ENSBTAT00000061449	antisense	genic	0	containing	exonic
MSTRG.10164	MSTRG.10164.4	ENSBTAG00000026986	ENSBTAT00000061449	antisense	genic	0	containing	exonic
MSTRG.10164	MSTRG.10164.7	ENSBTAG00000026986	ENSBTAT00000061449	antisense	genic	0	containing	exonic
MSTRG.10164	MSTRG.10164.169	ENSBTAG00000026986	ENSBTAT00000061449	antisense	genic	0	containing	exonic
MSTRG.10164	MSTRG.10164.87	ENSBTAG00000026986	ENSBTAT00000061449	antisense	genic	0	containing	exonic
MSTRG.10164	MSTRG.10164.5	ENSBTAG00000026986	ENSBTAT00000061449	antisense	genic	0	containing	exonic
MSTRG.10164	MSTRG.10164.17	ENSBTAG00000026986	ENSBTAT00000061449	antisense	genic	0	containing	exonic
MSTRG.10164	MSTRG.10164.96	ENSBTAG00000026986	ENSBTAT00000061449	antisense	genic	0	containing	exonic
MSTRG.10164	MSTRG.10164.147	ENSBTAG00000026986	ENSBTAT00000061449	antisense	genic	0	containing	exonic
MSTRG.10164	MSTRG.10164.218	ENSBTAG00000026986	ENSBTAT00000061449	antisense	genic	0	containing	exonic
MSTRG.10164	MSTRG.10164.189	ENSBTAG00000026986	ENSBTAT00000061449	antisense	genic	0	containing	exonic
MSTRG.10164	MSTRG.10164.133	ENSBTAG00000026986	ENSBTAT00000061449	antisense	genic	0	containing	exonic
MSTRG.10164	MSTRG.10164.181	ENSBTAG00000026986	ENSBTAT00000061449	antisense	genic	0	containing	exonic
MSTRG.10164	MSTRG.10164.31	ENSBTAG00000026986	ENSBTAT00000061449	antisense	genic	0	containing	exonic
MSTRG.10164	MSTRG.10164.22	ENSBTAG00000026986	ENSBTAT00000061449	antisense	genic	0	containing	exonic
MSTRG.10164	MSTRG.10164.178	ENSBTAG00000026986	ENSBTAT00000061449	antisense	genic	0	containing	exonic
MSTRG.10164	MSTRG.10164.44	ENSBTAG00000026986	ENSBTAT00000061449	antisense	genic	0	containing	exonic
MSTRG.10164	MSTRG.10164.124	ENSBTAG00000026986	ENSBTAT00000061449	antisense	genic	0	containing	exonic
MSTRG.10164	MSTRG.10164.45	ENSBTAG00000026986	ENSBTAT00000061449	antisense	genic	0	containing	exonic
MSTRG.10164	MSTRG.10164.196	ENSBTAG00000026986	ENSBTAT00000061449	antisense	genic	0	containing	exonic
MSTRG.10164	MSTRG.10164.80	ENSBTAG00000026986	ENSBTAT00000061449	antisense	genic	0	containing	exonic
MSTRG.10164	MSTRG.10164.78	ENSBTAG00000026986	ENSBTAT00000061449	antisense	genic	0	containing	exonic
MSTRG.10164	MSTRG.10164.84	ENSBTAG00000026986	ENSBTAT00000061449	antisense	genic	0	containing	exonic
MSTRG.10164	MSTRG.10164.59	ENSBTAG00000026986	ENSBTAT00000061449	antisense	genic	0	containing	exonic
MSTRG.10164	MSTRG.10164.182	ENSBTAG00000026986	ENSBTAT00000061449	antisense	genic	0	containing	exonic
MSTRG.10164	MSTRG.10164.167	ENSBTAG00000026986	ENSBTAT00000061449	antisense	genic	0	containing	exonic
MSTRG.10164	MSTRG.10164.252	ENSBTAG00000026986	ENSBTAT00000061449	antisense	genic	0	overlapping	exonic
MSTRG.10164	MSTRG.10164.243	ENSBTAG00000026986	ENSBTAT00000061449	antisense	genic	0	nested	exonic
MSTRG.10164	MSTRG.10164.6	ENSBTAG00000026986	ENSBTAT00000061449	antisense	genic	0	containing	exonic
MSTRG.10164	MSTRG.10164.166	ENSBTAG00000026986	ENSBTAT00000061449	antisense	genic	0	containing	exonic
MSTRG.10164	MSTRG.10164.134	ENSBTAG00000026986	ENSBTAT00000061449	antisense	genic	0	containing	exonic
MSTRG.10164	MSTRG.10164.154	ENSBTAG00000026986	ENSBTAT00000061449	antisense	genic	0	containing	exonic
MSTRG.10164	MSTRG.10164.224	ENSBTAG00000026986	ENSBTAT00000061449	antisense	genic	0	containing	exonic
MSTRG.10164	MSTRG.10164.232	ENSBTAG00000026986	ENSBTAT00000061449	antisense	genic	0	containing	exonic
MSTRG.10164	MSTRG.10164.188	ENSBTAG00000026986	ENSBTAT00000061449	antisense	genic	0	containing	exonic
MSTRG.10164	MSTRG.10164.100	ENSBTAG00000026986	ENSBTAT00000061449	antisense	genic	0	containing	exonic
MSTRG.10164	MSTRG.10164.104	ENSBTAG00000026986	ENSBTAT00000061449	antisense	genic	0	containing	exonic
MSTRG.10164	MSTRG.10164.3	ENSBTAG00000026986	ENSBTAT00000061449	antisense	genic	0	containing	exonic
MSTRG.10164	MSTRG.10164.238	ENSBTAG00000026986	ENSBTAT00000061449	antisense	genic	0	containing	exonic
MSTRG.10164	MSTRG.10164.228	ENSBTAG00000026986	ENSBTAT00000061449	antisense	genic	0	containing	exonic
MSTRG.10164	MSTRG.10164.237	ENSBTAG00000026986	ENSBTAT00000061449	antisense	genic	0	containing	exonic
MSTRG.10164	MSTRG.10164.63	ENSBTAG00000026986	ENSBTAT00000061449	antisense	genic	0	containing	exonic
MSTRG.10164	MSTRG.10164.222	ENSBTAG00000026986	ENSBTAT00000061449	antisense	genic	0	containing	exonic
MSTRG.10164	MSTRG.10164.16	ENSBTAG00000026986	ENSBTAT00000061449	antisense	genic	0	containing	exonic
MSTRG.10164	MSTRG.10164.25	ENSBTAG00000026986	ENSBTAT00000061449	antisense	genic	0	containing	exonic
MSTRG.10164	MSTRG.10164.101	ENSBTAG00000026986	ENSBTAT00000061449	antisense	genic	0	containing	exonic
MSTRG.10164	MSTRG.10164.15	ENSBTAG00000026986	ENSBTAT00000061449	antisense	genic	0	overlapping	exonic
MSTRG.10164	MSTRG.10164.240	ENSBTAG00000026986	ENSBTAT00000061449	antisense	genic	0	overlapping	exonic
MSTRG.10164	MSTRG.10164.165	ENSBTAG00000026986	ENSBTAT00000061449	antisense	genic	0	containing	exonic
MSTRG.10164	MSTRG.10164.226	ENSBTAG00000026986	ENSBTAT00000061449	antisense	genic	0	containing	exonic
MSTRG.10164	MSTRG.10164.185	ENSBTAG00000026986	ENSBTAT00000061449	antisense	genic	0	overlapping	exonic
MSTRG.10164	MSTRG.10164.239	ENSBTAG00000026986	ENSBTAT00000061449	antisense	genic	0	containing	exonic
MSTRG.10164	MSTRG.10164.193	ENSBTAG00000026986	ENSBTAT00000061449	antisense	genic	0	containing	exonic
MSTRG.10164	MSTRG.10164.26	ENSBTAG00000026986	ENSBTAT00000061449	antisense	genic	0	containing	exonic
MSTRG.10164	MSTRG.10164.50	ENSBTAG00000026986	ENSBTAT00000061449	antisense	genic	0	containing	exonic
MSTRG.10164	MSTRG.10164.136	ENSBTAG00000026986	ENSBTAT00000061449	antisense	genic	0	containing	exonic
MSTRG.10164	MSTRG.10164.203	ENSBTAG00000026986	ENSBTAT00000061449	antisense	genic	0	containing	exonic
MSTRG.10164	MSTRG.10164.135	ENSBTAG00000026986	ENSBTAT00000061449	antisense	genic	0	containing	exonic
MSTRG.10164	MSTRG.10164.255	ENSBTAG00000026986	ENSBTAT00000061449	antisense	genic	0	overlapping	exonic
MSTRG.10164	MSTRG.10164.76	ENSBTAG00000026986	ENSBTAT00000061449	antisense	genic	0	containing	exonic
MSTRG.10164	MSTRG.10164.176	ENSBTAG00000026986	ENSBTAT00000061449	antisense	genic	0	containing	exonic
MSTRG.10164	MSTRG.10164.216	ENSBTAG00000026986	ENSBTAT00000061449	antisense	genic	0	containing	exonic
MSTRG.10164	MSTRG.10164.68	ENSBTAG00000026986	ENSBTAT00000061449	antisense	genic	0	containing	exonic
MSTRG.10164	MSTRG.10164.116	ENSBTAG00000026986	ENSBTAT00000061449	antisense	genic	0	containing	exonic
MSTRG.1019	MSTRG.1019.1	ENSBTAG00000035858	ENSBTAT00000050344	sense	genic	0	nested	intronic
MSTRG.10193	MSTRG.10193.2	ENSBTAG00000006420	ENSBTAT00000008419	antisense	genic	0	nested	intronic
MSTRG.10193	MSTRG.10193.1	ENSBTAG00000006420	ENSBTAT00000008419	antisense	genic	0	nested	intronic
MSTRG.102	MSTRG.102.26	ENSBTAG00000047293	ENSBTAT00000065805	sense	genic	0	containing	intronic
MSTRG.1020	MSTRG.1020.2	ENSBTAG00000035858	ENSBTAT00000050344	antisense	genic	0	overlapping	exonic
MSTRG.1020	MSTRG.1020.6	ENSBTAG00000035858	ENSBTAT00000050344	antisense	genic	0	overlapping	exonic
MSTRG.1020	MSTRG.1020.1	ENSBTAG00000035858	ENSBTAT00000050344	antisense	genic	0	overlapping	intronic
MSTRG.1020	MSTRG.1020.5	ENSBTAG00000035858	ENSBTAT00000050344	antisense	genic	0	overlapping	exonic
MSTRG.1020	MSTRG.1020.3	ENSBTAG00000035858	ENSBTAT00000050344	antisense	genic	0	overlapping	exonic
MSTRG.1020	MSTRG.1020.4	ENSBTAG00000035858	ENSBTAT00000050344	antisense	genic	0	overlapping	exonic
MSTRG.10215	MSTRG.10215.2	ENSBTAG00000014407	ENSBTAT00000038286	antisense	intergenic	18728	divergent	upstream
MSTRG.10215	MSTRG.10215.1	ENSBTAG00000014407	ENSBTAT00000038286	antisense	intergenic	18277	divergent	upstream
MSTRG.10218	MSTRG.10218.1	ENSBTAG00000021979	ENSBTAT00000029304	antisense	genic	0	overlapping	exonic
MSTRG.10235	MSTRG.10235.1	ENSBTAG00000020527	ENSBTAT00000027348	antisense	genic	0	overlapping	exonic
MSTRG.10237	MSTRG.10237.1	ENSBTAG00000002177	ENSBTAT00000002824	antisense	genic	0	nested	exonic
MSTRG.10241	MSTRG.10241.2	ENSBTAG00000047806	ENSBTAT00000063898	antisense	intergenic	3428	convergent	downstream
MSTRG.10241	MSTRG.10241.3	ENSBTAG00000047806	ENSBTAT00000063898	antisense	intergenic	3353	convergent	downstream
MSTRG.10245	MSTRG.10245.3	ENSBTAG00000021600	ENSBTAT00000064044	antisense	genic	0	overlapping	exonic
MSTRG.10245	MSTRG.10245.2	ENSBTAG00000021600	ENSBTAT00000064044	antisense	genic	0	overlapping	exonic
MSTRG.10247	MSTRG.10247.1	ENSBTAG00000009707	ENSBTAT00000054271	antisense	genic	0	containing	exonic
MSTRG.10247	MSTRG.10247.2	ENSBTAG00000009707	ENSBTAT00000054271	antisense	genic	0	overlapping	exonic
MSTRG.10251	MSTRG.10251.1	ENSBTAG00000016662	ENSBTAT00000022158	antisense	genic	0	containing	exonic
MSTRG.10259	MSTRG.10259.1	ENSBTAG00000043939	ENSBTAT00000060931	antisense	intergenic	71396	convergent	downstream
MSTRG.1026	MSTRG.1026.1	ENSBTAG00000014750	ENSBTAT00000019627	antisense	genic	0	overlapping	exonic
MSTRG.10267	MSTRG.10267.1	ENSBTAG00000018549	ENSBTAT00000024688	antisense	genic	0	overlapping	intronic
MSTRG.10274	MSTRG.10274.2	ENSBTAG00000008300	ENSBTAT00000010922	antisense	genic	0	overlapping	exonic
MSTRG.10274	MSTRG.10274.1	ENSBTAG00000008300	ENSBTAT00000010926	antisense	genic	0	overlapping	exonic
MSTRG.10276	MSTRG.10276.1	ENSBTAG00000008300	ENSBTAT00000010926	sense	intergenic	85017	same_strand	upstream
MSTRG.10281	MSTRG.10281.1	ENSBTAG00000006821	ENSBTAT00000008962	antisense	genic	0	containing	exonic
MSTRG.10284	MSTRG.10284.1	ENSBTAG00000003846	ENSBTAT00000005015	antisense	genic	0	containing	exonic
MSTRG.10287	MSTRG.10287.1	ENSBTAG00000005596	ENSBTAT00000007349	antisense	genic	0	overlapping	exonic
MSTRG.10296	MSTRG.10296.1	ENSBTAG00000010386	ENSBTAT00000013707	antisense	genic	0	containing	exonic
MSTRG.103	MSTRG.103.1	ENSBTAG00000047293	ENSBTAT00000065805	sense	intergenic	11772	same_strand	upstream
MSTRG.10303	MSTRG.10303.1	ENSBTAG00000003944	ENSBTAT00000005147	antisense	genic	0	overlapping	exonic
MSTRG.10316	MSTRG.10316.1	ENSBTAG00000013489	ENSBTAT00000017935	antisense	genic	0	overlapping	exonic
MSTRG.10337	MSTRG.10337.1	ENSBTAG00000005353	ENSBTAT00000007041	antisense	genic	0	containing	exonic
MSTRG.10354	MSTRG.10354.17	ENSBTAG00000027962	ENSBTAT00000040333	sense	genic	0	overlapping	exonic
MSTRG.10354	MSTRG.10354.10	ENSBTAG00000027962	ENSBTAT00000040333	sense	genic	0	overlapping	exonic
MSTRG.10354	MSTRG.10354.14	ENSBTAG00000027962	ENSBTAT00000040333	sense	genic	0	overlapping	exonic
MSTRG.10354	MSTRG.10354.7	ENSBTAG00000027962	ENSBTAT00000040333	sense	genic	0	overlapping	exonic
MSTRG.10354	MSTRG.10354.12	ENSBTAG00000027962	ENSBTAT00000040333	sense	genic	0	overlapping	exonic
MSTRG.10354	MSTRG.10354.4	ENSBTAG00000027962	ENSBTAT00000040333	sense	genic	0	overlapping	exonic
MSTRG.10354	MSTRG.10354.9	ENSBTAG00000027962	ENSBTAT00000040333	sense	genic	0	overlapping	exonic
MSTRG.10354	MSTRG.10354.8	ENSBTAG00000027962	ENSBTAT00000040333	sense	genic	0	overlapping	exonic
MSTRG.10354	MSTRG.10354.2	ENSBTAG00000027962	ENSBTAT00000040333	sense	genic	0	containing	exonic
MSTRG.10354	MSTRG.10354.6	ENSBTAG00000027962	ENSBTAT00000040333	sense	genic	0	overlapping	exonic
MSTRG.10354	MSTRG.10354.15	ENSBTAG00000027962	ENSBTAT00000040333	sense	genic	0	overlapping	exonic
MSTRG.10354	MSTRG.10354.16	ENSBTAG00000027962	ENSBTAT00000040333	sense	genic	0	overlapping	exonic
MSTRG.10354	MSTRG.10354.11	ENSBTAG00000027962	ENSBTAT00000040333	sense	genic	0	overlapping	exonic
MSTRG.10364	MSTRG.10364.3	ENSBTAG00000019152	ENSBTAT00000065240	sense	intergenic	64904	same_strand	upstream
MSTRG.10364	MSTRG.10364.2	ENSBTAG00000019152	ENSBTAT00000025490	sense	intergenic	16013	same_strand	upstream
MSTRG.10366	MSTRG.10366.3	ENSBTAG00000021308	ENSBTAT00000028392	sense	intergenic	16200	same_strand	downstream
MSTRG.10367	MSTRG.10367.1	ENSBTAG00000021308	ENSBTAT00000028392	sense	intergenic	3601	same_strand	downstream
MSTRG.10397	MSTRG.10397.3	ENSBTAG00000015752	ENSBTAT00000020915	antisense	genic	0	overlapping	exonic
MSTRG.10397	MSTRG.10397.6	ENSBTAG00000015752	ENSBTAT00000020915	antisense	intergenic	42	divergent	upstream
MSTRG.10397	MSTRG.10397.5	ENSBTAG00000015752	ENSBTAT00000020915	antisense	genic	0	overlapping	exonic
MSTRG.10397	MSTRG.10397.7	ENSBTAG00000015752	ENSBTAT00000020915	antisense	intergenic	72	divergent	upstream
MSTRG.10397	MSTRG.10397.1	ENSBTAG00000015752	ENSBTAT00000020915	antisense	genic	0	overlapping	exonic
MSTRG.10397	MSTRG.10397.2	ENSBTAG00000015752	ENSBTAT00000020915	antisense	genic	0	overlapping	exonic
MSTRG.10397	MSTRG.10397.4	ENSBTAG00000015752	ENSBTAT00000020915	antisense	genic	0	overlapping	exonic
MSTRG.10399	MSTRG.10399.1	ENSBTAG00000040055	ENSBTAT00000053463	sense	genic	0	overlapping	intronic
MSTRG.10405	MSTRG.10405.1	ENSBTAG00000030718	ENSBTAT00000043432	sense	intergenic	6428	same_strand	downstream
MSTRG.10412	MSTRG.10412.1	ENSBTAG00000016174	ENSBTAT00000021529	antisense	genic	0	containing	exonic
MSTRG.10415	MSTRG.10415.2	ENSBTAG00000002549	ENSBTAT00000003305	antisense	genic	0	containing	exonic
MSTRG.10415	MSTRG.10415.1	ENSBTAG00000002549	ENSBTAT00000003305	antisense	genic	0	containing	exonic
MSTRG.1043	MSTRG.1043.1	ENSBTAG00000035030	ENSBTAT00000049503	antisense	genic	0	overlapping	exonic
MSTRG.10431	MSTRG.10431.1	ENSBTAG00000012629	ENSBTAT00000016763	antisense	genic	0	nested	exonic
MSTRG.10431	MSTRG.10431.2	ENSBTAG00000012629	ENSBTAT00000016763	antisense	genic	0	nested	exonic
MSTRG.10433	MSTRG.10433.1	ENSBTAG00000020548	ENSBTAT00000027374	antisense	intergenic	2412	convergent	downstream
MSTRG.10433	MSTRG.10433.2	ENSBTAG00000020548	ENSBTAT00000027374	antisense	intergenic	3481	convergent	downstream
MSTRG.10435	MSTRG.10435.1	ENSBTAG00000017605	ENSBTAT00000023406	antisense	genic	0	containing	exonic
MSTRG.1045	MSTRG.1045.1	ENSBTAG00000017442	ENSBTAT00000023186	antisense	genic	0	containing	exonic
MSTRG.10465	MSTRG.10465.1	ENSBTAG00000040518	ENSBTAT00000045444	antisense	genic	0	containing	intronic
MSTRG.10465	MSTRG.10465.2	ENSBTAG00000039121	ENSBTAT00000054758	antisense	genic	0	containing	exonic
MSTRG.10471	MSTRG.10471.1	ENSBTAG00000016819	ENSBTAT00000022375	antisense	intergenic	95	divergent	upstream
MSTRG.10486	MSTRG.10486.1	ENSBTAG00000005477	ENSBTAT00000007204	antisense	genic	0	containing	exonic
MSTRG.1049	MSTRG.1049.2	ENSBTAG00000017525	ENSBTAT00000023301	antisense	genic	0	nested	intronic
MSTRG.10491	MSTRG.10491.1	ENSBTAG00000013309	ENSBTAT00000037984	antisense	genic	0	nested	exonic
MSTRG.10493	MSTRG.10493.12	ENSBTAG00000006667	ENSBTAT00000008765	sense	genic	0	nested	intronic
MSTRG.105	MSTRG.105.9	ENSBTAG00000038913	ENSBTAT00000017749	sense	genic	0	overlapping	exonic
MSTRG.105	MSTRG.105.4	ENSBTAG00000038913	ENSBTAT00000017749	sense	genic	0	overlapping	exonic
MSTRG.105	MSTRG.105.14	ENSBTAG00000038913	ENSBTAT00000017749	sense	genic	0	nested	exonic
MSTRG.105	MSTRG.105.5	ENSBTAG00000038913	ENSBTAT00000017749	sense	genic	0	overlapping	exonic
MSTRG.105	MSTRG.105.13	ENSBTAG00000038913	ENSBTAT00000017749	sense	genic	0	nested	exonic
MSTRG.105	MSTRG.105.10	ENSBTAG00000038913	ENSBTAT00000017749	sense	genic	0	nested	exonic
MSTRG.105	MSTRG.105.12	ENSBTAG00000038913	ENSBTAT00000017749	sense	genic	0	overlapping	exonic
MSTRG.105	MSTRG.105.8	ENSBTAG00000038913	ENSBTAT00000017749	sense	genic	0	nested	exonic
MSTRG.105	MSTRG.105.6	ENSBTAG00000038913	ENSBTAT00000017749	sense	genic	0	overlapping	exonic
MSTRG.105	MSTRG.105.15	ENSBTAG00000038913	ENSBTAT00000017749	sense	genic	0	nested	exonic
MSTRG.10504	MSTRG.10504.1	ENSBTAG00000045668	ENSBTAT00000063360	sense	genic	0	containing	exonic
MSTRG.10504	MSTRG.10504.3	ENSBTAG00000045668	ENSBTAT00000063360	sense	genic	0	overlapping	exonic
MSTRG.10504	MSTRG.10504.7	ENSBTAG00000045668	ENSBTAT00000063360	sense	genic	0	containing	exonic
MSTRG.10504	MSTRG.10504.6	ENSBTAG00000046681	ENSBTAT00000064650	sense	genic	0	containing	exonic
MSTRG.10504	MSTRG.10504.2	ENSBTAG00000045668	ENSBTAT00000063360	sense	genic	0	containing	intronic
MSTRG.10504	MSTRG.10504.9	ENSBTAG00000045668	ENSBTAT00000063360	sense	genic	0	containing	exonic
MSTRG.10505	MSTRG.10505.1	ENSBTAG00000045668	ENSBTAT00000063360	antisense	genic	0	containing	exonic
MSTRG.1051	MSTRG.1051.2	ENSBTAG00000017525	ENSBTAT00000023301	sense	genic	0	nested	intronic
MSTRG.1051	MSTRG.1051.1	ENSBTAG00000017525	ENSBTAT00000023301	sense	genic	0	nested	intronic
MSTRG.10510	MSTRG.10510.1	ENSBTAG00000006342	ENSBTAT00000008319	antisense	genic	0	containing	exonic
MSTRG.10527	MSTRG.10527.1	ENSBTAG00000007554	ENSBTAT00000009939	antisense	genic	0	overlapping	exonic
MSTRG.10538	MSTRG.10538.2	ENSBTAG00000010249	ENSBTAT00000013540	antisense	intergenic	17877	divergent	upstream
MSTRG.10543	MSTRG.10543.1	ENSBTAG00000018413	ENSBTAT00000024500	antisense	intergenic	3627	convergent	downstream
MSTRG.10557	MSTRG.10557.4	ENSBTAG00000014447	ENSBTAT00000037922	antisense	genic	0	overlapping	intronic
MSTRG.10557	MSTRG.10557.2	ENSBTAG00000014447	ENSBTAT00000037922	antisense	genic	0	overlapping	intronic
MSTRG.10557	MSTRG.10557.5	ENSBTAG00000014447	ENSBTAT00000037922	antisense	genic	0	overlapping	intronic
MSTRG.10557	MSTRG.10557.1	ENSBTAG00000014447	ENSBTAT00000037922	antisense	genic	0	overlapping	intronic
MSTRG.10557	MSTRG.10557.3	ENSBTAG00000014447	ENSBTAT00000037922	antisense	genic	0	overlapping	intronic
MSTRG.10559	MSTRG.10559.1	ENSBTAG00000038104	ENSBTAT00000054735	antisense	genic	0	containing	exonic
MSTRG.10561	MSTRG.10561.1	ENSBTAG00000005628	ENSBTAT00000007399	antisense	genic	0	containing	exonic
MSTRG.10575	MSTRG.10575.1	ENSBTAG00000013761	ENSBTAT00000018284	antisense	genic	0	nested	exonic
MSTRG.10588	MSTRG.10588.1	ENSBTAG00000001296	ENSBTAT00000001706	antisense	genic	0	overlapping	exonic
MSTRG.1059	MSTRG.1059.2	ENSBTAG00000011608	ENSBTAT00000015420	sense	intergenic	2939	same_strand	downstream
MSTRG.1059	MSTRG.1059.1	ENSBTAG00000011608	ENSBTAT00000015420	sense	intergenic	2684	same_strand	downstream
MSTRG.1059	MSTRG.1059.3	ENSBTAG00000011608	ENSBTAT00000015420	sense	intergenic	3248	same_strand	downstream
MSTRG.10592	MSTRG.10592.13	ENSBTAG00000009470	ENSBTAT00000054397	sense	genic	0	nested	intronic
MSTRG.10600	MSTRG.10600.1	ENSBTAG00000001101	ENSBTAT00000001456	antisense	genic	0	overlapping	exonic
MSTRG.10609	MSTRG.10609.1	ENSBTAG00000021832	ENSBTAT00000029103	antisense	genic	0	containing	exonic
MSTRG.10617	MSTRG.10617.1	ENSBTAG00000020905	ENSBTAT00000027850	antisense	genic	0	containing	exonic
MSTRG.10626	MSTRG.10626.1	ENSBTAG00000040329	ENSBTAT00000054307	antisense	intergenic	7750	divergent	upstream
MSTRG.10633	MSTRG.10633.1	ENSBTAG00000007153	ENSBTAT00000009415	antisense	genic	0	containing	intronic
MSTRG.10637	MSTRG.10637.1	ENSBTAG00000007153	ENSBTAT00000009415	antisense	genic	0	containing	exonic
MSTRG.1064	MSTRG.1064.1	ENSBTAG00000044071	ENSBTAT00000061359	sense	intergenic	33110	same_strand	upstream
MSTRG.10642	MSTRG.10642.1	ENSBTAG00000016448	ENSBTAT00000021869	sense	intergenic	36044	same_strand	upstream
MSTRG.10645	MSTRG.10645.1	ENSBTAG00000001700	ENSBTAT00000043916	antisense	genic	0	overlapping	exonic
MSTRG.10646	MSTRG.10646.1	ENSBTAG00000001700	ENSBTAT00000043916	sense	intergenic	2992	same_strand	upstream
MSTRG.10647	MSTRG.10647.1	ENSBTAG00000001700	ENSBTAT00000043916	sense	intergenic	8052	same_strand	upstream
MSTRG.10649	MSTRG.10649.1	ENSBTAG00000040602	ENSBTAT00000056243	antisense	genic	0	overlapping	exonic
MSTRG.10657	MSTRG.10657.2	ENSBTAG00000002977	ENSBTAT00000037770	antisense	intergenic	290	divergent	upstream
MSTRG.10657	MSTRG.10657.1	ENSBTAG00000002977	ENSBTAT00000037770	antisense	intergenic	219	divergent	upstream
MSTRG.10660	MSTRG.10660.1	ENSBTAG00000040215	ENSBTAT00000061629	sense	intergenic	2751	same_strand	upstream
MSTRG.10666	MSTRG.10666.5	ENSBTAG00000006085	ENSBTAT00000042698	antisense	genic	0	nested	exonic
MSTRG.10666	MSTRG.10666.6	ENSBTAG00000006085	ENSBTAT00000042698	antisense	genic	0	nested	exonic
MSTRG.10673	MSTRG.10673.2	ENSBTAG00000002700	ENSBTAT00000003496	antisense	genic	0	overlapping	exonic
MSTRG.10675	MSTRG.10675.3	ENSBTAG00000013039	ENSBTAT00000017333	antisense	genic	0	containing	exonic
MSTRG.10675	MSTRG.10675.2	ENSBTAG00000013039	ENSBTAT00000017333	antisense	genic	0	containing	exonic
MSTRG.10675	MSTRG.10675.1	ENSBTAG00000005759	ENSBTAT00000007570	antisense	genic	0	containing	exonic
MSTRG.1068	MSTRG.1068.6	ENSBTAG00000024878	ENSBTAT00000048409	sense	intergenic	9746	same_strand	downstream
MSTRG.10684	MSTRG.10684.1	ENSBTAG00000044904	ENSBTAT00000062337	sense	genic	0	containing	intronic
MSTRG.10689	MSTRG.10689.16	ENSBTAG00000026758	ENSBTAT00000038217	antisense	intergenic	2299	divergent	upstream
MSTRG.10689	MSTRG.10689.17	ENSBTAG00000026758	ENSBTAT00000038217	antisense	intergenic	2304	divergent	upstream
MSTRG.10689	MSTRG.10689.15	ENSBTAG00000026758	ENSBTAT00000038217	antisense	intergenic	2281	divergent	upstream
MSTRG.10689	MSTRG.10689.14	ENSBTAG00000026758	ENSBTAT00000038217	antisense	intergenic	2200	divergent	upstream
MSTRG.1070	MSTRG.1070.2	ENSBTAG00000024878	ENSBTAT00000048409	antisense	intergenic	2687	convergent	downstream
MSTRG.1070	MSTRG.1070.1	ENSBTAG00000024878	ENSBTAT00000048409	antisense	intergenic	1737	convergent	downstream
MSTRG.10704	MSTRG.10704.1	ENSBTAG00000008314	ENSBTAT00000010949	antisense	genic	0	containing	exonic
MSTRG.10715	MSTRG.10715.1	ENSBTAG00000005670	ENSBTAT00000007450	antisense	intergenic	7395	divergent	upstream
MSTRG.10741	MSTRG.10741.15	ENSBTAG00000034824	ENSBTAT00000049295	sense	genic	0	containing	exonic
MSTRG.10743	MSTRG.10743.1	ENSBTAG00000015316	ENSBTAT00000020363	antisense	genic	0	containing	exonic
MSTRG.10746	MSTRG.10746.2	ENSBTAG00000000128	ENSBTAT00000000139	sense	genic	0	nested	intronic
MSTRG.10748	MSTRG.10748.2	ENSBTAG00000015376	ENSBTAT00000061118	antisense	intergenic	16092	divergent	upstream
MSTRG.10754	MSTRG.10754.1	ENSBTAG00000001429	ENSBTAT00000001872	antisense	intergenic	86501	divergent	upstream
MSTRG.10754	MSTRG.10754.2	ENSBTAG00000001429	ENSBTAT00000001872	antisense	intergenic	86501	divergent	upstream
MSTRG.10765	MSTRG.10765.1	ENSBTAG00000016216	ENSBTAT00000021578	sense	intergenic	8798	same_strand	upstream
MSTRG.10771	MSTRG.10771.2	ENSBTAG00000000564	ENSBTAT00000000737	sense	genic	0	nested	intronic
MSTRG.10784	MSTRG.10784.1	ENSBTAG00000010012	ENSBTAT00000036839	antisense	genic	0	containing	exonic
MSTRG.10787	MSTRG.10787.2	ENSBTAG00000042972	ENSBTAT00000059964	sense	intergenic	5903	same_strand	downstream
MSTRG.10787	MSTRG.10787.1	ENSBTAG00000042972	ENSBTAT00000059964	sense	intergenic	5729	same_strand	downstream
MSTRG.10790	MSTRG.10790.7	ENSBTAG00000007979	ENSBTAT00000010491	sense	intergenic	13414	same_strand	upstream
MSTRG.10823	MSTRG.10823.1	ENSBTAG00000034170	ENSBTAT00000064169	sense	intergenic	55907	same_strand	upstream
MSTRG.10827	MSTRG.10827.1	ENSBTAG00000006360	ENSBTAT00000008348	sense	intergenic	53372	same_strand	upstream
MSTRG.10832	MSTRG.10832.1	ENSBTAG00000007321	ENSBTAT00000009630	antisense	genic	0	overlapping	exonic
MSTRG.10833	MSTRG.10833.4	ENSBTAG00000007321	ENSBTAT00000009630	antisense	genic	0	nested	exonic
MSTRG.10833	MSTRG.10833.3	ENSBTAG00000007321	ENSBTAT00000009630	antisense	genic	0	nested	exonic
MSTRG.10833	MSTRG.10833.2	ENSBTAG00000007321	ENSBTAT00000009630	antisense	genic	0	nested	exonic
MSTRG.1086	MSTRG.1086.1	ENSBTAG00000000897	ENSBTAT00000001190	antisense	genic	0	containing	exonic
MSTRG.10862	MSTRG.10862.3	ENSBTAG00000047951	ENSBTAT00000063612	antisense	intergenic	3491	convergent	downstream
MSTRG.10862	MSTRG.10862.2	ENSBTAG00000047951	ENSBTAT00000063612	antisense	intergenic	3052	convergent	downstream
MSTRG.10862	MSTRG.10862.4	ENSBTAG00000047951	ENSBTAT00000063612	antisense	intergenic	3497	convergent	downstream
MSTRG.10862	MSTRG.10862.1	ENSBTAG00000047951	ENSBTAT00000063612	antisense	intergenic	3039	convergent	downstream
MSTRG.10870	MSTRG.10870.1	ENSBTAG00000017026	ENSBTAT00000022639	antisense	intergenic	92070	convergent	downstream
MSTRG.10870	MSTRG.10870.2	ENSBTAG00000017026	ENSBTAT00000022639	antisense	intergenic	92377	convergent	downstream
MSTRG.10871	MSTRG.10871.1	ENSBTAG00000036375	ENSBTAT00000050875	sense	genic	0	containing	intronic
MSTRG.10885	MSTRG.10885.1	ENSBTAG00000001001	ENSBTAT00000001325	antisense	genic	0	nested	intronic
MSTRG.10892	MSTRG.10892.1	ENSBTAG00000010526	ENSBTAT00000047359	antisense	genic	0	overlapping	exonic
MSTRG.10892	MSTRG.10892.2	ENSBTAG00000010526	ENSBTAT00000047359	antisense	genic	0	overlapping	exonic
MSTRG.10892	MSTRG.10892.3	ENSBTAG00000010526	ENSBTAT00000047359	antisense	genic	0	overlapping	exonic
MSTRG.10904	MSTRG.10904.1	ENSBTAG00000027865	ENSBTAT00000040181	antisense	genic	0	overlapping	exonic
MSTRG.10922	MSTRG.10922.1	ENSBTAG00000003268	ENSBTAT00000004233	antisense	genic	0	overlapping	exonic
MSTRG.10934	MSTRG.10934.1	ENSBTAG00000042246	ENSBTAT00000059238	antisense	intergenic	37483	convergent	downstream
MSTRG.10937	MSTRG.10937.1	ENSBTAG00000011885	ENSBTAT00000015769	antisense	genic	0	overlapping	exonic
MSTRG.10941	MSTRG.10941.8	ENSBTAG00000001557	ENSBTAT00000002036	sense	genic	0	overlapping	intronic
MSTRG.10943	MSTRG.10943.1	ENSBTAG00000011839	ENSBTAT00000015713	antisense	genic	0	overlapping	exonic
MSTRG.10948	MSTRG.10948.7	ENSBTAG00000033221	ENSBTAT00000047200	antisense	genic	0	overlapping	exonic
MSTRG.10948	MSTRG.10948.6	ENSBTAG00000033221	ENSBTAT00000047200	antisense	genic	0	overlapping	exonic
MSTRG.10948	MSTRG.10948.1	ENSBTAG00000033221	ENSBTAT00000047200	antisense	genic	0	overlapping	exonic
MSTRG.10948	MSTRG.10948.10	ENSBTAG00000033221	ENSBTAT00000047200	antisense	genic	0	overlapping	exonic
MSTRG.10948	MSTRG.10948.12	ENSBTAG00000033221	ENSBTAT00000047200	antisense	genic	0	overlapping	exonic
MSTRG.10948	MSTRG.10948.3	ENSBTAG00000033221	ENSBTAT00000047200	antisense	genic	0	overlapping	exonic
MSTRG.10948	MSTRG.10948.13	ENSBTAG00000033221	ENSBTAT00000047200	antisense	genic	0	overlapping	exonic
MSTRG.10948	MSTRG.10948.9	ENSBTAG00000033221	ENSBTAT00000047200	antisense	genic	0	overlapping	exonic
MSTRG.10948	MSTRG.10948.2	ENSBTAG00000033221	ENSBTAT00000047200	antisense	genic	0	overlapping	exonic
MSTRG.10948	MSTRG.10948.4	ENSBTAG00000033221	ENSBTAT00000047200	antisense	genic	0	overlapping	exonic
MSTRG.10948	MSTRG.10948.14	ENSBTAG00000033221	ENSBTAT00000047200	antisense	genic	0	overlapping	exonic
MSTRG.10948	MSTRG.10948.15	ENSBTAG00000033221	ENSBTAT00000047200	antisense	genic	0	overlapping	exonic
MSTRG.10948	MSTRG.10948.5	ENSBTAG00000033221	ENSBTAT00000047200	antisense	genic	0	overlapping	exonic
MSTRG.10948	MSTRG.10948.8	ENSBTAG00000033221	ENSBTAT00000047200	antisense	genic	0	overlapping	exonic
MSTRG.10948	MSTRG.10948.11	ENSBTAG00000033221	ENSBTAT00000047200	antisense	genic	0	overlapping	exonic
MSTRG.10950	MSTRG.10950.1	ENSBTAG00000001335	ENSBTAT00000036771	antisense	genic	0	containing	exonic
MSTRG.10952	MSTRG.10952.1	ENSBTAG00000001335	ENSBTAT00000001758	sense	genic	0	nested	intronic
MSTRG.10958	MSTRG.10958.1	ENSBTAG00000010822	ENSBTAT00000014357	antisense	genic	0	nested	intronic
MSTRG.10959	MSTRG.10959.1	ENSBTAG00000014177	ENSBTAT00000018845	antisense	genic	0	containing	exonic
MSTRG.10962	MSTRG.10962.1	ENSBTAG00000011766	ENSBTAT00000056663	antisense	genic	0	overlapping	exonic
MSTRG.10964	MSTRG.10964.1	ENSBTAG00000005142	ENSBTAT00000006781	antisense	genic	0	containing	exonic
MSTRG.10974	MSTRG.10974.1	ENSBTAG00000016149	ENSBTAT00000021495	antisense	genic	0	overlapping	exonic
MSTRG.10977	MSTRG.10977.2	ENSBTAG00000010423	ENSBTAT00000013754	sense	intergenic	54814	same_strand	upstream
MSTRG.10977	MSTRG.10977.1	ENSBTAG00000010423	ENSBTAT00000013754	sense	intergenic	54653	same_strand	upstream
MSTRG.10992	MSTRG.10992.2	ENSBTAG00000047208	ENSBTAT00000065318	antisense	intergenic	55643	convergent	downstream
MSTRG.11005	MSTRG.11005.1	ENSBTAG00000025035	ENSBTAT00000014437	antisense	genic	0	containing	exonic
MSTRG.1101	MSTRG.1101.1	ENSBTAG00000003263	ENSBTAT00000004227	antisense	genic	0	nested	exonic
MSTRG.11022	MSTRG.11022.1	ENSBTAG00000014261	ENSBTAT00000018947	antisense	genic	0	nested	exonic
MSTRG.11027	MSTRG.11027.1	ENSBTAG00000021965	ENSBTAT00000029284	antisense	genic	0	overlapping	exonic
MSTRG.11030	MSTRG.11030.2	ENSBTAG00000012278	ENSBTAT00000060955	antisense	genic	0	nested	intronic
MSTRG.11032	ENSBTAT00000046641	ENSBTAG00000032853	ENSBTAT00000046641	sense	genic	0	containing	exonic
MSTRG.11048	MSTRG.11048.1	ENSBTAG00000033565	ENSBTAT00000047705	sense	genic	0	containing	exonic
MSTRG.11048	MSTRG.11048.2	ENSBTAG00000033565	ENSBTAT00000047705	sense	genic	0	containing	exonic
MSTRG.11054	MSTRG.11054.1	ENSBTAG00000016444	ENSBTAT00000021862	antisense	genic	0	overlapping	exonic
MSTRG.11066	MSTRG.11066.1	ENSBTAG00000005514	ENSBTAT00000061086	antisense	genic	0	nested	intronic
MSTRG.11067	MSTRG.11067.1	ENSBTAG00000005514	ENSBTAT00000061086	sense	intergenic	36615	same_strand	upstream
MSTRG.11078	MSTRG.11078.2	ENSBTAG00000017885	ENSBTAT00000023772	sense	intergenic	1444	same_strand	downstream
MSTRG.11080	MSTRG.11080.2	ENSBTAG00000044500	ENSBTAT00000061933	sense	genic	0	containing	exonic
MSTRG.11080	MSTRG.11080.1	ENSBTAG00000044500	ENSBTAT00000061933	sense	genic	0	containing	intronic
MSTRG.11082	MSTRG.11082.2	ENSBTAG00000009401	ENSBTAT00000012372	sense	intergenic	161	same_strand	downstream
MSTRG.11087	MSTRG.11087.1	ENSBTAG00000019210	ENSBTAT00000025582	sense	intergenic	13160	same_strand	downstream
MSTRG.11095	MSTRG.11095.1	ENSBTAG00000015466	ENSBTAT00000020559	antisense	intergenic	49238	convergent	downstream
MSTRG.11095	MSTRG.11095.2	ENSBTAG00000015466	ENSBTAT00000020559	antisense	intergenic	49481	convergent	downstream
MSTRG.11108	MSTRG.11108.1	ENSBTAG00000045695	ENSBTAT00000064818	antisense	genic	0	overlapping	exonic
MSTRG.11109	MSTRG.11109.2	ENSBTAG00000045695	ENSBTAT00000064818	antisense	genic	0	nested	exonic
MSTRG.11109	MSTRG.11109.3	ENSBTAG00000045695	ENSBTAT00000064818	antisense	genic	0	nested	exonic
MSTRG.1111	MSTRG.1111.1	ENSBTAG00000002255	ENSBTAT00000002916	antisense	genic	0	containing	exonic
MSTRG.11113	MSTRG.11113.1	ENSBTAG00000045695	ENSBTAT00000064818	antisense	intergenic	12045	divergent	upstream
MSTRG.11117	MSTRG.11117.10	ENSBTAG00000046181	ENSBTAT00000063514	antisense	genic	0	overlapping	exonic
MSTRG.11117	MSTRG.11117.1	ENSBTAG00000046181	ENSBTAT00000063514	antisense	genic	0	containing	exonic
MSTRG.11117	MSTRG.11117.8	ENSBTAG00000046181	ENSBTAT00000063514	antisense	genic	0	containing	exonic
MSTRG.11117	MSTRG.11117.5	ENSBTAG00000046181	ENSBTAT00000063514	antisense	genic	0	containing	exonic
MSTRG.11117	MSTRG.11117.12	ENSBTAG00000046181	ENSBTAT00000063514	antisense	genic	0	overlapping	exonic
MSTRG.11117	MSTRG.11117.9	ENSBTAG00000046181	ENSBTAT00000063514	antisense	genic	0	overlapping	exonic
MSTRG.11117	MSTRG.11117.2	ENSBTAG00000046181	ENSBTAT00000063514	antisense	genic	0	containing	exonic
MSTRG.11117	MSTRG.11117.4	ENSBTAG00000046181	ENSBTAT00000063514	antisense	genic	0	containing	exonic
MSTRG.11117	MSTRG.11117.6	ENSBTAG00000046181	ENSBTAT00000063514	antisense	genic	0	containing	exonic
MSTRG.11117	MSTRG.11117.7	ENSBTAG00000046181	ENSBTAT00000063514	antisense	genic	0	containing	intronic
MSTRG.11117	MSTRG.11117.3	ENSBTAG00000046181	ENSBTAT00000063514	antisense	genic	0	containing	exonic
MSTRG.11117	MSTRG.11117.11	ENSBTAG00000046181	ENSBTAT00000063514	antisense	genic	0	overlapping	exonic
MSTRG.11126	MSTRG.11126.1	ENSBTAG00000008606	ENSBTAT00000011353	antisense	genic	0	overlapping	intronic
MSTRG.11126	MSTRG.11126.2	ENSBTAG00000004629	ENSBTAT00000006073	sense	intergenic	1021	same_strand	downstream
MSTRG.1114	MSTRG.1114.1	ENSBTAG00000002110	ENSBTAT00000036611	antisense	genic	0	containing	exonic
MSTRG.11143	MSTRG.11143.1	ENSBTAG00000029086	ENSBTAT00000041466	sense	intergenic	1151	same_strand	upstream
MSTRG.11144	MSTRG.11144.2	ENSBTAG00000046780	ENSBTAT00000064115	antisense	intergenic	4601	convergent	downstream
MSTRG.11148	MSTRG.11148.1	ENSBTAG00000035268	ENSBTAT00000049766	sense	intergenic	2734	same_strand	downstream
MSTRG.11156	MSTRG.11156.5	ENSBTAG00000045376	ENSBTAT00000062809	sense	genic	0	containing	intronic
MSTRG.11156	MSTRG.11156.10	ENSBTAG00000048121	ENSBTAT00000065354	sense	genic	0	containing	intronic
MSTRG.11156	MSTRG.11156.14	ENSBTAG00000042812	ENSBTAT00000059804	sense	genic	0	containing	exonic
MSTRG.11156	MSTRG.11156.31	ENSBTAG00000048121	ENSBTAT00000065354	sense	genic	0	containing	exonic
MSTRG.11156	MSTRG.11156.15	ENSBTAG00000048121	ENSBTAT00000065354	sense	genic	0	containing	exonic
MSTRG.11156	MSTRG.11156.19	ENSBTAG00000045376	ENSBTAT00000062809	sense	genic	0	containing	intronic
MSTRG.11156	MSTRG.11156.20	ENSBTAG00000048121	ENSBTAT00000065354	sense	genic	0	containing	exonic
MSTRG.11156	MSTRG.11156.13	ENSBTAG00000044769	ENSBTAT00000062202	sense	genic	0	containing	intronic
MSTRG.11156	MSTRG.11156.6	ENSBTAG00000042812	ENSBTAT00000059804	sense	genic	0	containing	exonic
MSTRG.11156	MSTRG.11156.25	ENSBTAG00000047044	ENSBTAT00000065737	sense	genic	0	containing	exonic
MSTRG.11156	MSTRG.11156.29	ENSBTAG00000042812	ENSBTAT00000059804	sense	genic	0	containing	exonic
MSTRG.11156	MSTRG.11156.18	ENSBTAG00000048121	ENSBTAT00000065354	sense	genic	0	containing	exonic
MSTRG.11156	MSTRG.11156.7	ENSBTAG00000044769	ENSBTAT00000062202	sense	genic	0	containing	intronic
MSTRG.11156	MSTRG.11156.8	ENSBTAG00000047044	ENSBTAT00000065737	sense	genic	0	containing	intronic
MSTRG.11156	MSTRG.11156.23	ENSBTAG00000046568	ENSBTAT00000063080	sense	genic	0	containing	intronic
MSTRG.11156	MSTRG.11156.12	ENSBTAG00000042812	ENSBTAT00000059804	sense	genic	0	containing	exonic
MSTRG.11156	MSTRG.11156.11	ENSBTAG00000046213	ENSBTAT00000065776	sense	genic	0	containing	intronic
MSTRG.11156	MSTRG.11156.4	ENSBTAG00000045376	ENSBTAT00000062809	sense	genic	0	containing	intronic
MSTRG.11156	MSTRG.11156.34	ENSBTAG00000042812	ENSBTAT00000059804	sense	genic	0	containing	exonic
MSTRG.11156	MSTRG.11156.16	ENSBTAG00000047044	ENSBTAT00000065737	sense	genic	0	containing	intronic
MSTRG.11156	MSTRG.11156.30	ENSBTAG00000048121	ENSBTAT00000065354	sense	genic	0	containing	exonic
MSTRG.11156	MSTRG.11156.35	ENSBTAG00000048121	ENSBTAT00000065354	sense	genic	0	containing	exonic
MSTRG.11156	MSTRG.11156.3	ENSBTAG00000044769	ENSBTAT00000062202	sense	genic	0	containing	intronic
MSTRG.11156	MSTRG.11156.17	ENSBTAG00000047252	ENSBTAT00000066240	sense	genic	0	containing	intronic
MSTRG.11156	MSTRG.11156.22	ENSBTAG00000045376	ENSBTAT00000062809	sense	genic	0	containing	intronic
MSTRG.11156	MSTRG.11156.1	ENSBTAG00000046093	ENSBTAT00000066097	sense	genic	0	containing	intronic
MSTRG.11156	MSTRG.11156.2	ENSBTAG00000047044	ENSBTAT00000065737	sense	genic	0	containing	intronic
MSTRG.11156	MSTRG.11156.24	ENSBTAG00000047044	ENSBTAT00000065737	sense	genic	0	containing	intronic
MSTRG.11156	MSTRG.11156.9	ENSBTAG00000046213	ENSBTAT00000065776	sense	genic	0	containing	intronic
MSTRG.11156	MSTRG.11156.21	ENSBTAG00000047044	ENSBTAT00000065737	sense	genic	0	containing	exonic
MSTRG.11156	MSTRG.11156.33	ENSBTAG00000042812	ENSBTAT00000059804	sense	genic	0	containing	exonic
MSTRG.11158	MSTRG.11158.1	ENSBTAG00000048121	ENSBTAT00000065354	antisense	genic	0	containing	intronic
MSTRG.11173	MSTRG.11173.1	ENSBTAG00000002487	ENSBTAT00000049743	sense	intergenic	5438	same_strand	upstream
MSTRG.11173	MSTRG.11173.2	ENSBTAG00000002487	ENSBTAT00000049743	sense	intergenic	12816	same_strand	upstream
MSTRG.11174	MSTRG.11174.1	ENSBTAG00000002487	ENSBTAT00000049743	sense	intergenic	24753	same_strand	upstream
MSTRG.11176	MSTRG.11176.1	ENSBTAG00000047865	ENSBTAT00000065163	sense	genic	0	containing	exonic
MSTRG.11176	MSTRG.11176.3	ENSBTAG00000047865	ENSBTAT00000065163	sense	genic	0	overlapping	exonic
MSTRG.11176	MSTRG.11176.5	ENSBTAG00000047865	ENSBTAT00000065163	sense	genic	0	overlapping	exonic
MSTRG.11176	MSTRG.11176.4	ENSBTAG00000047865	ENSBTAT00000065163	sense	genic	0	overlapping	exonic
MSTRG.11176	MSTRG.11176.10	ENSBTAG00000047732	ENSBTAT00000063459	sense	genic	0	containing	exonic
MSTRG.11176	MSTRG.11176.7	ENSBTAG00000046543	ENSBTAT00000063882	sense	genic	0	containing	exonic
MSTRG.11176	MSTRG.11176.6	ENSBTAG00000047865	ENSBTAT00000065163	sense	genic	0	overlapping	exonic
MSTRG.11196	MSTRG.11196.2	ENSBTAG00000010192	ENSBTAT00000013450	sense	intergenic	95	same_strand	downstream
MSTRG.11198	ENSBTAT00000065040	ENSBTAG00000048158	ENSBTAT00000065040	sense	genic	0	containing	exonic
MSTRG.1120	MSTRG.1120.2	ENSBTAG00000006823	ENSBTAT00000008967	antisense	genic	0	containing	exonic
MSTRG.1120	MSTRG.1120.1	ENSBTAG00000006823	ENSBTAT00000008967	antisense	genic	0	containing	exonic
MSTRG.11203	MSTRG.11203.1	ENSBTAG00000011752	ENSBTAT00000015606	antisense	genic	0	nested	exonic
MSTRG.11224	MSTRG.11224.13	ENSBTAG00000048002	ENSBTAT00000065599	antisense	intergenic	22939	convergent	downstream
MSTRG.11224	MSTRG.11224.12	ENSBTAG00000048002	ENSBTAT00000065599	antisense	intergenic	22936	convergent	downstream
MSTRG.11224	MSTRG.11224.10	ENSBTAG00000048002	ENSBTAT00000065599	antisense	intergenic	20910	convergent	downstream
MSTRG.11224	MSTRG.11224.9	ENSBTAG00000048002	ENSBTAT00000065599	antisense	intergenic	20887	convergent	downstream
MSTRG.11224	MSTRG.11224.11	ENSBTAG00000048002	ENSBTAT00000065599	antisense	intergenic	22936	convergent	downstream
MSTRG.11224	MSTRG.11224.14	ENSBTAG00000048002	ENSBTAT00000065599	antisense	intergenic	22942	convergent	downstream
MSTRG.11233	MSTRG.11233.9	ENSBTAG00000045960	ENSBTAT00000065628	antisense	intergenic	12838	divergent	upstream
MSTRG.11233	MSTRG.11233.8	ENSBTAG00000045960	ENSBTAT00000065628	antisense	intergenic	142	divergent	upstream
MSTRG.11233	MSTRG.11233.10	ENSBTAG00000045960	ENSBTAT00000065628	antisense	intergenic	12838	divergent	upstream
MSTRG.11233	MSTRG.11233.2	ENSBTAG00000045960	ENSBTAT00000065628	antisense	genic	0	containing	intronic
MSTRG.11233	MSTRG.11233.7	ENSBTAG00000045960	ENSBTAT00000065628	antisense	intergenic	142	divergent	upstream
MSTRG.11234	MSTRG.11234.2	ENSBTAG00000045960	ENSBTAT00000065628	sense	intergenic	16306	same_strand	downstream
MSTRG.11234	MSTRG.11234.1	ENSBTAG00000045960	ENSBTAT00000065628	sense	intergenic	15738	same_strand	downstream
MSTRG.11242	MSTRG.11242.1	ENSBTAG00000014762	ENSBTAT00000065058	antisense	intergenic	2786	convergent	downstream
MSTRG.11244	MSTRG.11244.1	ENSBTAG00000047729	ENSBTAT00000064001	antisense	genic	0	containing	intronic
MSTRG.11247	MSTRG.11247.2	ENSBTAG00000012326	ENSBTAT00000016351	antisense	intergenic	72862	divergent	upstream
MSTRG.11247	MSTRG.11247.1	ENSBTAG00000012326	ENSBTAT00000016351	antisense	intergenic	34611	divergent	upstream
MSTRG.11256	MSTRG.11256.1	ENSBTAG00000017054	ENSBTAT00000022678	sense	intergenic	349	same_strand	downstream
MSTRG.11259	MSTRG.11259.1	ENSBTAG00000003300	ENSBTAT00000004272	antisense	genic	0	overlapping	exonic
MSTRG.11273	MSTRG.11273.1	ENSBTAG00000016881	ENSBTAT00000022456	antisense	genic	0	containing	exonic
MSTRG.11281	MSTRG.11281.1	ENSBTAG00000014093	ENSBTAT00000018741	antisense	genic	0	containing	exonic
MSTRG.11282	MSTRG.11282.4	ENSBTAG00000022947	ENSBTAT00000031184	antisense	genic	0	containing	exonic
MSTRG.11282	MSTRG.11282.3	ENSBTAG00000022947	ENSBTAT00000031184	antisense	genic	0	containing	exonic
MSTRG.11282	MSTRG.11282.5	ENSBTAG00000022947	ENSBTAT00000031184	antisense	genic	0	containing	intronic
MSTRG.11282	MSTRG.11282.2	ENSBTAG00000022947	ENSBTAT00000031184	antisense	genic	0	containing	exonic
MSTRG.11282	MSTRG.11282.1	ENSBTAG00000022947	ENSBTAT00000031184	antisense	genic	0	containing	exonic
MSTRG.11298	MSTRG.11298.1	ENSBTAG00000002939	ENSBTAT00000003826	antisense	intergenic	3955	divergent	upstream
MSTRG.11298	MSTRG.11298.4	ENSBTAG00000002939	ENSBTAT00000003826	antisense	intergenic	6218	divergent	upstream
MSTRG.11298	MSTRG.11298.2	ENSBTAG00000002939	ENSBTAT00000003826	antisense	intergenic	3955	divergent	upstream
MSTRG.11306	MSTRG.11306.4	ENSBTAG00000020250	ENSBTAT00000026974	sense	intergenic	8340	same_strand	downstream
MSTRG.11314	MSTRG.11314.1	ENSBTAG00000000622	ENSBTAT00000000814	antisense	genic	0	containing	exonic
MSTRG.11317	MSTRG.11317.2	ENSBTAG00000015018	ENSBTAT00000019994	antisense	intergenic	4182	convergent	downstream
MSTRG.11317	MSTRG.11317.1	ENSBTAG00000015018	ENSBTAT00000019994	antisense	intergenic	1484	convergent	downstream
MSTRG.11330	MSTRG.11330.2	ENSBTAG00000012926	ENSBTAT00000017175	antisense	intergenic	331	divergent	upstream
MSTRG.11330	MSTRG.11330.4	ENSBTAG00000021341	ENSBTAT00000028446	sense	intergenic	2014	same_strand	upstream
MSTRG.11338	MSTRG.11338.1	ENSBTAG00000012338	ENSBTAT00000016368	antisense	genic	0	containing	exonic
MSTRG.11340	MSTRG.11340.1	ENSBTAG00000012338	ENSBTAT00000016368	antisense	intergenic	13491	convergent	downstream
MSTRG.11340	MSTRG.11340.2	ENSBTAG00000012338	ENSBTAT00000016368	antisense	intergenic	13503	convergent	downstream
MSTRG.11341	MSTRG.11341.1	ENSBTAG00000032951	ENSBTAT00000046785	sense	intergenic	19756	same_strand	upstream
MSTRG.11365	MSTRG.11365.1	ENSBTAG00000020413	ENSBTAT00000027205	antisense	intergenic	97697	divergent	upstream
MSTRG.11368	MSTRG.11368.1	ENSBTAG00000015398	ENSBTAT00000038824	antisense	genic	0	nested	exonic
MSTRG.11377	MSTRG.11377.2	ENSBTAG00000003957	ENSBTAT00000005175	antisense	genic	0	overlapping	exonic
MSTRG.11377	MSTRG.11377.1	ENSBTAG00000003957	ENSBTAT00000005175	antisense	genic	0	overlapping	exonic
MSTRG.11379	MSTRG.11379.1	ENSBTAG00000003957	ENSBTAT00000005175	antisense	genic	0	overlapping	exonic
MSTRG.1138	MSTRG.1138.1	ENSBTAG00000002163	ENSBTAT00000002800	antisense	genic	0	overlapping	exonic
MSTRG.11380	MSTRG.11380.1	ENSBTAG00000003957	ENSBTAT00000005175	antisense	intergenic	29415	divergent	upstream
MSTRG.11385	MSTRG.11385.2	ENSBTAG00000047166	ENSBTAT00000063014	sense	intergenic	3715	same_strand	downstream
MSTRG.11397	MSTRG.11397.1	ENSBTAG00000014440	ENSBTAT00000019203	antisense	genic	0	containing	exonic
MSTRG.11405	MSTRG.11405.1	ENSBTAG00000012489	ENSBTAT00000016569	antisense	genic	0	overlapping	intronic
MSTRG.11408	MSTRG.11408.1	ENSBTAG00000012490	ENSBTAT00000016570	antisense	genic	0	nested	exonic
MSTRG.11413	MSTRG.11413.1	ENSBTAG00000002415	ENSBTAT00000003131	antisense	genic	0	containing	exonic
MSTRG.11414	MSTRG.11414.1	ENSBTAG00000002415	ENSBTAT00000003131	antisense	intergenic	12809	divergent	upstream
MSTRG.11430	MSTRG.11430.1	ENSBTAG00000017267	ENSBTAT00000022949	antisense	genic	0	containing	exonic
MSTRG.1146	MSTRG.1146.3	ENSBTAG00000039658	ENSBTAT00000054198	antisense	intergenic	23630	convergent	downstream
MSTRG.1146	MSTRG.1146.2	ENSBTAG00000039658	ENSBTAT00000054198	antisense	intergenic	23631	convergent	downstream
MSTRG.11492	MSTRG.11492.2	ENSBTAG00000047905	ENSBTAT00000063697	antisense	intergenic	30532	divergent	upstream
MSTRG.11495	ENSBTAT00000035268	ENSBTAG00000035392	ENSBTAT00000035268	sense	genic	0	containing	exonic
MSTRG.11503	MSTRG.11503.1	ENSBTAG00000012873	ENSBTAT00000017106	antisense	genic	0	overlapping	exonic
MSTRG.11506	MSTRG.11506.1	ENSBTAG00000015053	ENSBTAT00000020036	antisense	genic	0	containing	exonic
MSTRG.11520	MSTRG.11520.1	ENSBTAG00000016683	ENSBTAT00000022183	antisense	genic	0	nested	exonic
MSTRG.11526	MSTRG.11526.1	ENSBTAG00000009186	ENSBTAT00000012105	antisense	intergenic	3568	divergent	upstream
MSTRG.11545	MSTRG.11545.1	ENSBTAG00000006819	ENSBTAT00000045673	antisense	genic	0	overlapping	exonic
MSTRG.11573	MSTRG.11573.1	ENSBTAG00000007502	ENSBTAT00000009871	antisense	genic	0	containing	exonic
MSTRG.11579	MSTRG.11579.1	ENSBTAG00000047694	ENSBTAT00000063708	antisense	genic	0	containing	exonic
MSTRG.11591	MSTRG.11591.1	ENSBTAG00000026953	ENSBTAT00000007595	sense	intergenic	6501	same_strand	downstream
MSTRG.11596	MSTRG.11596.1	ENSBTAG00000015156	ENSBTAT00000020160	antisense	genic	0	overlapping	exonic
MSTRG.11600	MSTRG.11600.1	ENSBTAG00000046979	ENSBTAT00000065983	antisense	genic	0	containing	exonic
MSTRG.11604	MSTRG.11604.1	ENSBTAG00000009836	ENSBTAT00000012973	antisense	genic	0	overlapping	exonic
MSTRG.11611	MSTRG.11611.14	ENSBTAG00000007109	ENSBTAT00000038558	sense	intergenic	3454	same_strand	upstream
MSTRG.11614	MSTRG.11614.2	ENSBTAG00000016112	ENSBTAT00000021447	sense	intergenic	10066	same_strand	upstream
MSTRG.11625	MSTRG.11625.1	ENSBTAG00000009894	ENSBTAT00000013050	antisense	genic	0	containing	exonic
MSTRG.11628	MSTRG.11628.3	ENSBTAG00000018843	ENSBTAT00000004927	antisense	genic	0	containing	exonic
MSTRG.11628	MSTRG.11628.1	ENSBTAG00000018843	ENSBTAT00000004927	antisense	genic	0	containing	exonic
MSTRG.11628	MSTRG.11628.2	ENSBTAG00000018843	ENSBTAT00000004927	antisense	genic	0	containing	exonic
MSTRG.11629	MSTRG.11629.1	ENSBTAG00000038361	ENSBTAT00000025090	antisense	genic	0	containing	exonic
MSTRG.11634	MSTRG.11634.2	ENSBTAG00000004063	ENSBTAT00000005307	antisense	genic	0	containing	exonic
MSTRG.11634	MSTRG.11634.1	ENSBTAG00000004063	ENSBTAT00000005307	antisense	genic	0	containing	exonic
MSTRG.11637	MSTRG.11637.1	ENSBTAG00000046540	ENSBTAT00000045063	antisense	genic	0	containing	exonic
MSTRG.11646	MSTRG.11646.1	ENSBTAG00000047040	ENSBTAT00000064475	antisense	genic	0	containing	exonic
MSTRG.11646	MSTRG.11646.3	ENSBTAG00000047040	ENSBTAT00000064475	antisense	genic	0	containing	exonic
MSTRG.11646	MSTRG.11646.2	ENSBTAG00000047040	ENSBTAT00000064475	antisense	genic	0	containing	exonic
MSTRG.11648	MSTRG.11648.1	ENSBTAG00000026917	ENSBTAT00000011576	antisense	genic	0	containing	exonic
MSTRG.11648	MSTRG.11648.2	ENSBTAG00000026917	ENSBTAT00000011576	antisense	genic	0	containing	exonic
MSTRG.11648	MSTRG.11648.4	ENSBTAG00000007043	ENSBTAT00000009264	antisense	genic	0	overlapping	exonic
MSTRG.11648	MSTRG.11648.3	ENSBTAG00000026917	ENSBTAT00000011576	antisense	genic	0	containing	exonic
MSTRG.11654	MSTRG.11654.1	ENSBTAG00000048094	ENSBTAT00000038516	antisense	genic	0	containing	exonic
MSTRG.11656	MSTRG.11656.1	ENSBTAG00000048094	ENSBTAT00000038516	antisense	intergenic	12272	convergent	downstream
MSTRG.11656	MSTRG.11656.2	ENSBTAG00000048094	ENSBTAT00000038516	antisense	intergenic	12319	convergent	downstream
MSTRG.11672	MSTRG.11672.1	ENSBTAG00000004054	ENSBTAT00000021001	antisense	intergenic	13068	convergent	downstream
MSTRG.11675	MSTRG.11675.5	ENSBTAG00000018019	ENSBTAT00000023987	sense	intergenic	499	same_strand	downstream
MSTRG.11681	MSTRG.11681.1	ENSBTAG00000013491	ENSBTAT00000017944	antisense	genic	0	nested	exonic
MSTRG.1169	MSTRG.1169.1	ENSBTAG00000005211	ENSBTAT00000006866	antisense	genic	0	containing	exonic
MSTRG.11692	MSTRG.11692.1	ENSBTAG00000008384	ENSBTAT00000011035	antisense	genic	0	overlapping	exonic
MSTRG.11699	MSTRG.11699.1	ENSBTAG00000029792	ENSBTAT00000042171	sense	intergenic	16113	same_strand	upstream
MSTRG.11699	MSTRG.11699.2	ENSBTAG00000029792	ENSBTAT00000042171	sense	intergenic	16916	same_strand	upstream
MSTRG.11700	MSTRG.11700.1	ENSBTAG00000029792	ENSBTAT00000042171	sense	intergenic	8965	same_strand	upstream
MSTRG.11708	MSTRG.11708.1	ENSBTAG00000042727	ENSBTAT00000059719	sense	genic	0	containing	exonic
MSTRG.11754	MSTRG.11754.1	ENSBTAG00000038073	ENSBTAT00000057495	sense	intergenic	99788	same_strand	downstream
MSTRG.11759	MSTRG.11759.1	ENSBTAG00000006270	ENSBTAT00000008225	antisense	genic	0	overlapping	exonic
MSTRG.11768	MSTRG.11768.4	ENSBTAG00000010995	ENSBTAT00000014592	sense	intergenic	11370	same_strand	upstream
MSTRG.11768	MSTRG.11768.3	ENSBTAG00000010995	ENSBTAT00000014592	sense	intergenic	11365	same_strand	upstream
MSTRG.11781	MSTRG.11781.1	ENSBTAG00000016456	ENSBTAT00000021879	antisense	genic	0	nested	intronic
MSTRG.11782	MSTRG.11782.9	ENSBTAG00000026893	ENSBTAT00000038474	sense	intergenic	2986	same_strand	upstream
MSTRG.11782	MSTRG.11782.15	ENSBTAG00000026893	ENSBTAT00000038474	sense	genic	0	overlapping	intronic
MSTRG.11782	MSTRG.11782.17	ENSBTAG00000026893	ENSBTAT00000038474	sense	intergenic	1107	same_strand	downstream
MSTRG.11782	MSTRG.11782.16	ENSBTAG00000026893	ENSBTAT00000038474	sense	intergenic	872	same_strand	downstream
MSTRG.11785	MSTRG.11785.1	ENSBTAG00000016282	ENSBTAT00000030275	sense	intergenic	14604	same_strand	upstream
MSTRG.11787	MSTRG.11787.1	ENSBTAG00000016282	ENSBTAT00000030275	antisense	genic	0	nested	exonic
MSTRG.11793	MSTRG.11793.1	ENSBTAG00000021199	ENSBTAT00000028246	sense	intergenic	911	same_strand	downstream
MSTRG.11797	MSTRG.11797.1	ENSBTAG00000009966	ENSBTAT00000013145	sense	intergenic	3433	same_strand	upstream
MSTRG.11798	MSTRG.11798.1	ENSBTAG00000003559	ENSBTAT00000004631	antisense	genic	0	overlapping	intronic
MSTRG.11808	MSTRG.11808.4	ENSBTAG00000007187	ENSBTAT00000012349	sense	intergenic	2447	same_strand	downstream
MSTRG.11811	MSTRG.11811.2	ENSBTAG00000007187	ENSBTAT00000012349	antisense	genic	0	overlapping	exonic
MSTRG.11811	MSTRG.11811.3	ENSBTAG00000017616	ENSBTAT00000044296	antisense	genic	0	overlapping	intronic
MSTRG.11811	MSTRG.11811.1	ENSBTAG00000007187	ENSBTAT00000012349	antisense	genic	0	overlapping	exonic
MSTRG.11816	MSTRG.11816.1	ENSBTAG00000004802	ENSBTAT00000006305	antisense	intergenic	5155	divergent	upstream
MSTRG.11832	MSTRG.11832.1	ENSBTAG00000046364	ENSBTAT00000066289	antisense	genic	0	nested	intronic
MSTRG.11833	MSTRG.11833.1	ENSBTAG00000047229	ENSBTAT00000063903	antisense	genic	0	containing	exonic
MSTRG.11838	MSTRG.11838.1	ENSBTAG00000047700	ENSBTAT00000063930	sense	intergenic	1406	same_strand	downstream
MSTRG.11838	MSTRG.11838.6	ENSBTAG00000047700	ENSBTAT00000063930	sense	intergenic	1406	same_strand	downstream
MSTRG.11838	MSTRG.11838.3	ENSBTAG00000047700	ENSBTAT00000063930	sense	intergenic	1405	same_strand	downstream
MSTRG.11838	MSTRG.11838.2	ENSBTAG00000047700	ENSBTAT00000063930	sense	intergenic	1406	same_strand	downstream
MSTRG.11838	MSTRG.11838.7	ENSBTAG00000047700	ENSBTAT00000063930	sense	intergenic	1406	same_strand	downstream
MSTRG.11838	MSTRG.11838.4	ENSBTAG00000047700	ENSBTAT00000063930	sense	intergenic	1406	same_strand	downstream
MSTRG.11838	MSTRG.11838.5	ENSBTAG00000047700	ENSBTAT00000063930	sense	intergenic	1406	same_strand	downstream
MSTRG.11842	MSTRG.11842.1	ENSBTAG00000047700	ENSBTAT00000063930	antisense	genic	0	containing	exonic
MSTRG.11843	MSTRG.11843.1	ENSBTAG00000047632	ENSBTAT00000065204	antisense	genic	0	containing	exonic
MSTRG.11845	MSTRG.11845.2	ENSBTAG00000048049	ENSBTAT00000030542	antisense	genic	0	nested	exonic
MSTRG.11845	MSTRG.11845.1	ENSBTAG00000048049	ENSBTAT00000030542	antisense	genic	0	overlapping	exonic
MSTRG.11848	MSTRG.11848.1	ENSBTAG00000046076	ENSBTAT00000065693	antisense	genic	0	overlapping	exonic
MSTRG.11848	MSTRG.11848.2	ENSBTAG00000046076	ENSBTAT00000065693	antisense	genic	0	nested	exonic
MSTRG.11849	MSTRG.11849.1	ENSBTAG00000009453	ENSBTAT00000056458	sense	genic	0	containing	intronic
MSTRG.11854	MSTRG.11854.1	ENSBTAG00000003997	ENSBTAT00000005220	antisense	intergenic	31	divergent	upstream
MSTRG.11856	MSTRG.11856.6	ENSBTAG00000014547	ENSBTAT00000019336	antisense	genic	0	containing	exonic
MSTRG.11862	MSTRG.11862.3	ENSBTAG00000011628	ENSBTAT00000015445	sense	genic	0	overlapping	intronic
MSTRG.11864	MSTRG.11864.1	ENSBTAG00000014971	ENSBTAT00000019929	antisense	genic	0	overlapping	exonic
MSTRG.11881	MSTRG.11881.1	ENSBTAG00000007438	ENSBTAT00000009782	sense	intergenic	26780	same_strand	upstream
MSTRG.11890	MSTRG.11890.2	ENSBTAG00000014700	ENSBTAT00000019566	antisense	genic	0	nested	exonic
MSTRG.11890	MSTRG.11890.1	ENSBTAG00000014700	ENSBTAT00000019566	antisense	genic	0	nested	exonic
MSTRG.1190	MSTRG.1190.2	ENSBTAG00000005565	ENSBTAT00000007315	sense	intergenic	2561	same_strand	upstream
MSTRG.1190	MSTRG.1190.1	ENSBTAG00000005565	ENSBTAT00000007315	sense	intergenic	2258	same_strand	upstream
MSTRG.11906	MSTRG.11906.2	ENSBTAG00000007732	ENSBTAT00000061057	sense	intergenic	24061	same_strand	upstream
MSTRG.11906	MSTRG.11906.6	ENSBTAG00000007732	ENSBTAT00000061057	sense	intergenic	24061	same_strand	upstream
MSTRG.11906	MSTRG.11906.5	ENSBTAG00000007732	ENSBTAT00000061057	sense	intergenic	24062	same_strand	upstream
MSTRG.1191	MSTRG.1191.1	ENSBTAG00000045276	ENSBTAT00000062709	sense	intergenic	75881	same_strand	downstream
MSTRG.11913	MSTRG.11913.2	ENSBTAG00000016760	ENSBTAT00000056583	antisense	intergenic	71	divergent	upstream
MSTRG.11930	MSTRG.11930.1	ENSBTAG00000018283	ENSBTAT00000024335	antisense	genic	0	containing	exonic
MSTRG.11934	MSTRG.11934.1	ENSBTAG00000018105	ENSBTAT00000024095	sense	genic	0	overlapping	intronic
MSTRG.11939	MSTRG.11939.3	ENSBTAG00000003745	ENSBTAT00000004876	antisense	genic	0	overlapping	exonic
MSTRG.11939	MSTRG.11939.1	ENSBTAG00000003745	ENSBTAT00000004876	antisense	genic	0	overlapping	exonic
MSTRG.11944	MSTRG.11944.1	ENSBTAG00000046512	ENSBTAT00000065632	antisense	genic	0	nested	exonic
MSTRG.11947	MSTRG.11947.1	ENSBTAG00000009757	ENSBTAT00000012866	antisense	genic	0	containing	exonic
MSTRG.11955	MSTRG.11955.1	ENSBTAG00000002038	ENSBTAT00000002642	antisense	genic	0	containing	exonic
MSTRG.11958	MSTRG.11958.16	ENSBTAG00000047441	ENSBTAT00000066226	sense	genic	0	overlapping	exonic
MSTRG.1197	MSTRG.1197.1	ENSBTAG00000012365	ENSBTAT00000016410	antisense	genic	0	overlapping	exonic
MSTRG.11975	MSTRG.11975.2	ENSBTAG00000002795	ENSBTAT00000030863	sense	intergenic	6132	same_strand	upstream
MSTRG.11983	MSTRG.11983.1	ENSBTAG00000038640	ENSBTAT00000054347	antisense	genic	0	overlapping	exonic
MSTRG.11992	MSTRG.11992.8	ENSBTAG00000008893	ENSBTAT00000011710	antisense	genic	0	overlapping	exonic
MSTRG.11992	MSTRG.11992.3	ENSBTAG00000008893	ENSBTAT00000011710	antisense	genic	0	overlapping	exonic
MSTRG.11992	MSTRG.11992.4	ENSBTAG00000003325	ENSBTAT00000030970	sense	intergenic	102	same_strand	downstream
MSTRG.11992	MSTRG.11992.1	ENSBTAG00000003325	ENSBTAT00000030970	sense	intergenic	102	same_strand	downstream
MSTRG.11992	MSTRG.11992.2	ENSBTAG00000008893	ENSBTAT00000011710	antisense	genic	0	overlapping	exonic
MSTRG.11992	MSTRG.11992.9	ENSBTAG00000008893	ENSBTAT00000011710	antisense	genic	0	overlapping	exonic
MSTRG.11992	MSTRG.11992.7	ENSBTAG00000008893	ENSBTAT00000011710	antisense	genic	0	overlapping	exonic
MSTRG.11992	MSTRG.11992.6	ENSBTAG00000003325	ENSBTAT00000030970	sense	intergenic	102	same_strand	downstream
MSTRG.11992	MSTRG.11992.5	ENSBTAG00000008893	ENSBTAT00000011710	antisense	genic	0	overlapping	exonic
MSTRG.12000	MSTRG.12000.5	ENSBTAG00000037803	ENSBTAT00000055475	sense	genic	0	overlapping	intronic
MSTRG.12000	MSTRG.12000.31	ENSBTAG00000037803	ENSBTAT00000055475	sense	genic	0	nested	intronic
MSTRG.12000	MSTRG.12000.9	ENSBTAG00000037803	ENSBTAT00000055475	sense	genic	0	overlapping	intronic
MSTRG.12000	MSTRG.12000.19	ENSBTAG00000003622	ENSBTAT00000023585	sense	genic	0	containing	intronic
MSTRG.12000	MSTRG.12000.2	ENSBTAG00000003622	ENSBTAT00000023585	sense	genic	0	containing	intronic
MSTRG.12000	MSTRG.12000.12	ENSBTAG00000003622	ENSBTAT00000023585	sense	genic	0	containing	intronic
MSTRG.12000	MSTRG.12000.17	ENSBTAG00000037803	ENSBTAT00000055475	sense	genic	0	overlapping	intronic
MSTRG.12000	MSTRG.12000.11	ENSBTAG00000003622	ENSBTAT00000023585	sense	genic	0	containing	intronic
MSTRG.12000	MSTRG.12000.3	ENSBTAG00000037803	ENSBTAT00000055475	sense	genic	0	overlapping	intronic
MSTRG.12000	MSTRG.12000.32	ENSBTAG00000037803	ENSBTAT00000055475	sense	genic	0	nested	intronic
MSTRG.12000	MSTRG.12000.20	ENSBTAG00000037803	ENSBTAT00000055475	sense	genic	0	overlapping	intronic
MSTRG.1201	MSTRG.1201.1	ENSBTAG00000018320	ENSBTAT00000024376	antisense	genic	0	containing	exonic
MSTRG.12012	MSTRG.12012.1	ENSBTAG00000003882	ENSBTAT00000005064	antisense	genic	0	overlapping	exonic
MSTRG.12029	MSTRG.12029.3	ENSBTAG00000003112	ENSBTAT00000004047	antisense	genic	0	overlapping	exonic
MSTRG.12029	MSTRG.12029.1	ENSBTAG00000003112	ENSBTAT00000004047	antisense	genic	0	overlapping	exonic
MSTRG.12029	MSTRG.12029.2	ENSBTAG00000003112	ENSBTAT00000004047	antisense	genic	0	overlapping	exonic
MSTRG.12029	MSTRG.12029.4	ENSBTAG00000003112	ENSBTAT00000004047	antisense	genic	0	overlapping	exonic
MSTRG.12035	MSTRG.12035.1	ENSBTAG00000005431	ENSBTAT00000007149	antisense	genic	0	overlapping	exonic
MSTRG.12041	MSTRG.12041.1	ENSBTAG00000012902	ENSBTAT00000017150	antisense	genic	0	overlapping	exonic
MSTRG.12044	MSTRG.12044.1	ENSBTAG00000020455	ENSBTAT00000054653	antisense	genic	0	nested	exonic
MSTRG.12060	MSTRG.12060.15	ENSBTAG00000018644	ENSBTAT00000024807	sense	genic	0	nested	intronic
MSTRG.12060	MSTRG.12060.17	ENSBTAG00000018644	ENSBTAT00000024807	sense	genic	0	nested	intronic
MSTRG.12060	MSTRG.12060.14	ENSBTAG00000018644	ENSBTAT00000024807	sense	genic	0	nested	intronic
MSTRG.12060	MSTRG.12060.19	ENSBTAG00000018644	ENSBTAT00000024807	sense	genic	0	nested	intronic
MSTRG.12060	MSTRG.12060.18	ENSBTAG00000018644	ENSBTAT00000024807	sense	genic	0	nested	intronic
MSTRG.12060	MSTRG.12060.16	ENSBTAG00000018644	ENSBTAT00000024807	sense	genic	0	nested	intronic
MSTRG.12062	MSTRG.12062.1	ENSBTAG00000018644	ENSBTAT00000024807	sense	genic	0	nested	intronic
MSTRG.12067	MSTRG.12067.5	ENSBTAG00000022689	ENSBTAT00000030766	sense	genic	0	overlapping	intronic
MSTRG.12071	MSTRG.12071.1	ENSBTAG00000038546	ENSBTAT00000054805	antisense	intergenic	39066	divergent	upstream
MSTRG.12074	MSTRG.12074.1	ENSBTAG00000016533	ENSBTAT00000021993	antisense	genic	0	nested	intronic
MSTRG.12087	MSTRG.12087.1	ENSBTAG00000009541	ENSBTAT00000012551	antisense	genic	0	containing	exonic
MSTRG.12095	MSTRG.12095.2	ENSBTAG00000037972	ENSBTAT00000054584	sense	genic	0	nested	intronic
MSTRG.12098	MSTRG.12098.10	ENSBTAG00000030082	ENSBTAT00000042461	sense	intergenic	957	same_strand	upstream
MSTRG.12098	MSTRG.12098.9	ENSBTAG00000030082	ENSBTAT00000042461	sense	intergenic	957	same_strand	upstream
MSTRG.1210	MSTRG.1210.1	ENSBTAG00000001601	ENSBTAT00000047412	antisense	genic	0	containing	exonic
MSTRG.12107	MSTRG.12107.1	ENSBTAG00000011287	ENSBTAT00000063177	sense	intergenic	1705	same_strand	upstream
MSTRG.12114	MSTRG.12114.3	ENSBTAG00000014418	ENSBTAT00000019177	sense	intergenic	23368	same_strand	downstream
MSTRG.12116	MSTRG.12116.1	ENSBTAG00000014418	ENSBTAT00000019177	sense	genic	0	nested	intronic
MSTRG.12128	MSTRG.12128.1	ENSBTAG00000018294	ENSBTAT00000024347	antisense	genic	0	nested	exonic
MSTRG.12132	MSTRG.12132.1	ENSBTAG00000021164	ENSBTAT00000061439	antisense	genic	0	nested	exonic
MSTRG.12133	MSTRG.12133.27	ENSBTAG00000021164	ENSBTAT00000061439	antisense	genic	0	nested	intronic
MSTRG.12133	MSTRG.12133.18	ENSBTAG00000021164	ENSBTAT00000061439	antisense	genic	0	nested	intronic
MSTRG.12133	MSTRG.12133.17	ENSBTAG00000021164	ENSBTAT00000061439	antisense	genic	0	nested	intronic
MSTRG.12133	MSTRG.12133.11	ENSBTAG00000021164	ENSBTAT00000061439	antisense	genic	0	nested	intronic
MSTRG.12133	MSTRG.12133.21	ENSBTAG00000021164	ENSBTAT00000061439	antisense	genic	0	nested	intronic
MSTRG.12133	MSTRG.12133.24	ENSBTAG00000021164	ENSBTAT00000061439	antisense	genic	0	nested	intronic
MSTRG.12133	MSTRG.12133.7	ENSBTAG00000021164	ENSBTAT00000061439	antisense	genic	0	nested	intronic
MSTRG.12133	MSTRG.12133.29	ENSBTAG00000021164	ENSBTAT00000061439	antisense	genic	0	nested	intronic
MSTRG.12133	MSTRG.12133.2	ENSBTAG00000021164	ENSBTAT00000061439	antisense	genic	0	nested	intronic
MSTRG.12133	MSTRG.12133.14	ENSBTAG00000021164	ENSBTAT00000061439	antisense	genic	0	nested	intronic
MSTRG.12133	MSTRG.12133.28	ENSBTAG00000021164	ENSBTAT00000061439	antisense	genic	0	nested	intronic
MSTRG.12133	MSTRG.12133.10	ENSBTAG00000021164	ENSBTAT00000061439	antisense	genic	0	nested	intronic
MSTRG.12133	MSTRG.12133.6	ENSBTAG00000021164	ENSBTAT00000061439	antisense	genic	0	nested	intronic
MSTRG.12133	MSTRG.12133.19	ENSBTAG00000021164	ENSBTAT00000061439	antisense	genic	0	nested	intronic
MSTRG.12133	MSTRG.12133.23	ENSBTAG00000021164	ENSBTAT00000061439	antisense	genic	0	nested	intronic
MSTRG.12133	MSTRG.12133.22	ENSBTAG00000021164	ENSBTAT00000061439	antisense	genic	0	nested	intronic
MSTRG.12133	MSTRG.12133.5	ENSBTAG00000021164	ENSBTAT00000061439	antisense	genic	0	nested	intronic
MSTRG.12133	MSTRG.12133.9	ENSBTAG00000021164	ENSBTAT00000061439	antisense	genic	0	nested	intronic
MSTRG.12133	MSTRG.12133.13	ENSBTAG00000021164	ENSBTAT00000061439	antisense	genic	0	nested	intronic
MSTRG.12133	MSTRG.12133.15	ENSBTAG00000021164	ENSBTAT00000061439	antisense	genic	0	nested	intronic
MSTRG.12133	MSTRG.12133.8	ENSBTAG00000021164	ENSBTAT00000061439	antisense	genic	0	nested	intronic
MSTRG.12135	MSTRG.12135.1	ENSBTAG00000016069	ENSBTAT00000021386	antisense	genic	0	containing	exonic
MSTRG.12149	MSTRG.12149.7	ENSBTAG00000044233	ENSBTAT00000061666	antisense	intergenic	71775	divergent	upstream
MSTRG.12149	MSTRG.12149.18	ENSBTAG00000044233	ENSBTAT00000061666	antisense	intergenic	71984	divergent	upstream
MSTRG.12149	MSTRG.12149.6	ENSBTAG00000044233	ENSBTAT00000061666	antisense	intergenic	71773	divergent	upstream
MSTRG.12149	MSTRG.12149.17	ENSBTAG00000044233	ENSBTAT00000061666	antisense	intergenic	71968	divergent	upstream
MSTRG.12155	MSTRG.12155.1	ENSBTAG00000032347	ENSBTAT00000045888	sense	genic	0	containing	exonic
MSTRG.12155	MSTRG.12155.2	ENSBTAG00000032347	ENSBTAT00000045888	sense	genic	0	containing	exonic
MSTRG.12155	MSTRG.12155.5	ENSBTAG00000032347	ENSBTAT00000045888	sense	genic	0	overlapping	exonic
MSTRG.12165	MSTRG.12165.1	ENSBTAG00000032531	ENSBTAT00000046158	antisense	genic	0	containing	exonic
MSTRG.12167	MSTRG.12167.1	ENSBTAG00000007850	ENSBTAT00000010330	antisense	genic	0	containing	exonic
MSTRG.12167	MSTRG.12167.2	ENSBTAG00000007850	ENSBTAT00000010330	antisense	genic	0	overlapping	exonic
MSTRG.12170	MSTRG.12170.1	ENSBTAG00000007843	ENSBTAT00000010318	antisense	genic	0	containing	exonic
MSTRG.12170	MSTRG.12170.3	ENSBTAG00000007843	ENSBTAT00000010318	antisense	genic	0	overlapping	exonic
MSTRG.12170	MSTRG.12170.2	ENSBTAG00000007843	ENSBTAT00000010318	antisense	genic	0	containing	exonic
MSTRG.12172	MSTRG.12172.1	ENSBTAG00000007843	ENSBTAT00000010318	sense	intergenic	977	same_strand	upstream
MSTRG.12188	MSTRG.12188.1	ENSBTAG00000045757	ENSBTAT00000062950	antisense	genic	0	containing	exonic
MSTRG.12201	MSTRG.12201.1	ENSBTAG00000004118	ENSBTAT00000005380	antisense	genic	0	nested	exonic
MSTRG.12208	MSTRG.12208.1	ENSBTAG00000037377	ENSBTAT00000024782	antisense	genic	0	containing	exonic
MSTRG.12236	MSTRG.12236.1	ENSBTAG00000010138	ENSBTAT00000013382	sense	intergenic	1871	same_strand	upstream
MSTRG.1225	MSTRG.1225.1	ENSBTAG00000010666	ENSBTAT00000014108	antisense	genic	0	nested	exonic
MSTRG.12262	MSTRG.12262.1	ENSBTAG00000044873	ENSBTAT00000062306	sense	intergenic	2037	same_strand	downstream
MSTRG.12282	MSTRG.12282.1	ENSBTAG00000021846	ENSBTAT00000029126	antisense	genic	0	overlapping	exonic
MSTRG.12301	MSTRG.12301.2	ENSBTAG00000002309	ENSBTAT00000002979	antisense	intergenic	5277	divergent	upstream
MSTRG.12301	MSTRG.12301.1	ENSBTAG00000002309	ENSBTAT00000002979	antisense	intergenic	6013	divergent	upstream
MSTRG.12334	MSTRG.12334.1	ENSBTAG00000001484	ENSBTAT00000001942	antisense	intergenic	3956	divergent	upstream
MSTRG.12352	MSTRG.12352.2	ENSBTAG00000001305	ENSBTAT00000001723	antisense	genic	0	nested	intronic
MSTRG.12352	MSTRG.12352.1	ENSBTAG00000001305	ENSBTAT00000001723	antisense	genic	0	nested	intronic
MSTRG.12355	MSTRG.12355.2	ENSBTAG00000005857	ENSBTAT00000007699	antisense	intergenic	96635	convergent	downstream
MSTRG.12355	MSTRG.12355.1	ENSBTAG00000005857	ENSBTAT00000007699	antisense	intergenic	93439	convergent	downstream
MSTRG.12369	MSTRG.12369.2	ENSBTAG00000015283	ENSBTAT00000020323	antisense	genic	0	containing	exonic
MSTRG.12373	MSTRG.12373.1	ENSBTAG00000004514	ENSBTAT00000005930	antisense	intergenic	2603	divergent	upstream
MSTRG.12373	MSTRG.12373.4	ENSBTAG00000004514	ENSBTAT00000005930	antisense	intergenic	5092	divergent	upstream
MSTRG.12375	MSTRG.12375.1	ENSBTAG00000045748	ENSBTAT00000054270	antisense	genic	0	overlapping	exonic
MSTRG.12379	MSTRG.12379.1	ENSBTAG00000037980	ENSBTAT00000044041	antisense	intergenic	13784	divergent	upstream
MSTRG.1238	MSTRG.1238.1	ENSBTAG00000002718	ENSBTAT00000003522	antisense	genic	0	overlapping	exonic
MSTRG.1238	MSTRG.1238.2	ENSBTAG00000002718	ENSBTAT00000003522	antisense	genic	0	overlapping	exonic
MSTRG.12384	MSTRG.12384.1	ENSBTAG00000020260	ENSBTAT00000026998	sense	genic	0	nested	intronic
MSTRG.1239	MSTRG.1239.1	ENSBTAG00000002715	ENSBTAT00000003519	antisense	intergenic	15	divergent	upstream
MSTRG.12390	MSTRG.12390.1	ENSBTAG00000013723	ENSBTAT00000018234	antisense	genic	0	nested	intronic
MSTRG.12400	MSTRG.12400.2	ENSBTAG00000011088	ENSBTAT00000014720	sense	intergenic	69708	same_strand	upstream
MSTRG.12400	MSTRG.12400.1	ENSBTAG00000011088	ENSBTAT00000014720	sense	intergenic	69422	same_strand	upstream
MSTRG.12400	MSTRG.12400.3	ENSBTAG00000011088	ENSBTAT00000014720	sense	intergenic	69747	same_strand	upstream
MSTRG.12400	MSTRG.12400.4	ENSBTAG00000011088	ENSBTAT00000014720	sense	intergenic	69942	same_strand	upstream
MSTRG.12412	MSTRG.12412.1	ENSBTAG00000003237	ENSBTAT00000004201	antisense	genic	0	nested	intronic
MSTRG.1242	MSTRG.1242.1	ENSBTAG00000002715	ENSBTAT00000003519	antisense	genic	0	overlapping	exonic
MSTRG.12421	MSTRG.12421.1	ENSBTAG00000014666	ENSBTAT00000019525	antisense	intergenic	4367	convergent	downstream
MSTRG.12421	MSTRG.12421.2	ENSBTAG00000014666	ENSBTAT00000019525	antisense	intergenic	4367	convergent	downstream
MSTRG.12423	MSTRG.12423.1	ENSBTAG00000012159	ENSBTAT00000016130	antisense	genic	0	containing	exonic
MSTRG.12427	MSTRG.12427.1	ENSBTAG00000040116	ENSBTAT00000052022	antisense	genic	0	containing	exonic
MSTRG.12427	MSTRG.12427.2	ENSBTAG00000040116	ENSBTAT00000052022	antisense	genic	0	containing	exonic
MSTRG.12431	MSTRG.12431.1	ENSBTAG00000030962	ENSBTAT00000043822	antisense	genic	0	nested	intronic
MSTRG.12432	MSTRG.12432.2	ENSBTAG00000020998	ENSBTAT00000027964	antisense	intergenic	154	divergent	upstream
MSTRG.12432	MSTRG.12432.1	ENSBTAG00000020998	ENSBTAT00000027964	antisense	intergenic	170	divergent	upstream
MSTRG.12437	MSTRG.12437.1	ENSBTAG00000011547	ENSBTAT00000015345	sense	genic	0	nested	intronic
MSTRG.12439	MSTRG.12439.1	ENSBTAG00000018248	ENSBTAT00000024289	sense	intergenic	1092	same_strand	upstream
MSTRG.12440	MSTRG.12440.1	ENSBTAG00000018248	ENSBTAT00000024289	antisense	genic	0	nested	intronic
MSTRG.12441	MSTRG.12441.1	ENSBTAG00000018248	ENSBTAT00000024289	antisense	genic	0	overlapping	exonic
MSTRG.12451	MSTRG.12451.1	ENSBTAG00000008774	ENSBTAT00000011563	antisense	genic	0	overlapping	exonic
MSTRG.12458	MSTRG.12458.1	ENSBTAG00000008313	ENSBTAT00000043695	antisense	intergenic	1792	divergent	upstream
MSTRG.12458	MSTRG.12458.2	ENSBTAG00000008313	ENSBTAT00000043695	antisense	intergenic	1824	divergent	upstream
MSTRG.12459	MSTRG.12459.1	ENSBTAG00000019402	ENSBTAT00000025850	antisense	intergenic	1803	divergent	upstream
MSTRG.12461	MSTRG.12461.1	ENSBTAG00000007937	ENSBTAT00000010434	sense	intergenic	68848	same_strand	downstream
MSTRG.12469	MSTRG.12469.1	ENSBTAG00000018879	ENSBTAT00000025130	sense	genic	0	overlapping	intronic
MSTRG.12485	MSTRG.12485.42	ENSBTAG00000014581	ENSBTAT00000036095	sense	genic	0	nested	intronic
MSTRG.12485	MSTRG.12485.45	ENSBTAG00000014581	ENSBTAT00000036095	sense	genic	0	nested	intronic
MSTRG.12485	MSTRG.12485.44	ENSBTAG00000014581	ENSBTAT00000036095	sense	genic	0	nested	intronic
MSTRG.12485	MSTRG.12485.58	ENSBTAG00000014581	ENSBTAT00000036095	sense	genic	0	nested	intronic
MSTRG.12485	MSTRG.12485.36	ENSBTAG00000014581	ENSBTAT00000019407	sense	genic	0	overlapping	intronic
MSTRG.12485	MSTRG.12485.33	ENSBTAG00000014581	ENSBTAT00000019407	sense	genic	0	nested	intronic
MSTRG.12485	MSTRG.12485.46	ENSBTAG00000014581	ENSBTAT00000036095	sense	genic	0	nested	intronic
MSTRG.12485	MSTRG.12485.47	ENSBTAG00000014581	ENSBTAT00000036095	sense	genic	0	nested	intronic
MSTRG.12492	MSTRG.12492.1	ENSBTAG00000015571	ENSBTAT00000049040	antisense	genic	0	overlapping	exonic
MSTRG.12495	MSTRG.12495.1	ENSBTAG00000003038	ENSBTAT00000003953	antisense	intergenic	2242	convergent	downstream
MSTRG.1250	MSTRG.1250.1	ENSBTAG00000005814	ENSBTAT00000007642	antisense	genic	0	nested	exonic
MSTRG.12500	MSTRG.12500.2	ENSBTAG00000003039	ENSBTAT00000003955	antisense	genic	0	overlapping	exonic
MSTRG.12500	MSTRG.12500.1	ENSBTAG00000003039	ENSBTAT00000003955	antisense	genic	0	nested	exonic
MSTRG.12513	MSTRG.12513.1	ENSBTAG00000002648	ENSBTAT00000003431	antisense	genic	0	containing	exonic
MSTRG.12530	MSTRG.12530.2	ENSBTAG00000033603	ENSBTAT00000001146	sense	intergenic	7568	same_strand	upstream
MSTRG.12530	MSTRG.12530.1	ENSBTAG00000033603	ENSBTAT00000001146	sense	intergenic	6325	same_strand	upstream
MSTRG.12537	MSTRG.12537.1	ENSBTAG00000015598	ENSBTAT00000064864	antisense	genic	0	overlapping	exonic
MSTRG.12550	MSTRG.12550.2	ENSBTAG00000025622	ENSBTAT00000036152	antisense	intergenic	6552	convergent	downstream
MSTRG.1257	MSTRG.1257.1	ENSBTAG00000017665	ENSBTAT00000023493	antisense	genic	0	containing	exonic
MSTRG.12575	MSTRG.12575.1	ENSBTAG00000040006	ENSBTAT00000051953	antisense	genic	0	overlapping	exonic
MSTRG.12585	MSTRG.12585.1	ENSBTAG00000000396	ENSBTAT00000000511	antisense	intergenic	53069	convergent	downstream
MSTRG.1259	MSTRG.1259.1	ENSBTAG00000030841	ENSBTAT00000043607	sense	genic	0	containing	intronic
MSTRG.12596	MSTRG.12596.1	ENSBTAG00000012069	ENSBTAT00000016009	antisense	genic	0	nested	exonic
MSTRG.12600	MSTRG.12600.1	ENSBTAG00000012703	ENSBTAT00000016884	antisense	genic	0	containing	exonic
MSTRG.12605	MSTRG.12605.2	ENSBTAG00000044708	ENSBTAT00000062141	sense	genic	0	containing	exonic
MSTRG.12605	MSTRG.12605.1	ENSBTAG00000044708	ENSBTAT00000062141	sense	genic	0	containing	intronic
MSTRG.12610	MSTRG.12610.1	ENSBTAG00000017971	ENSBTAT00000023907	antisense	intergenic	13433	convergent	downstream
MSTRG.12627	MSTRG.12627.2	ENSBTAG00000048230	ENSBTAT00000063602	antisense	genic	0	overlapping	intronic
MSTRG.12627	MSTRG.12627.1	ENSBTAG00000048230	ENSBTAT00000063602	antisense	genic	0	overlapping	exonic
MSTRG.12629	MSTRG.12629.1	ENSBTAG00000012822	ENSBTAT00000017035	antisense	intergenic	18120	divergent	upstream
MSTRG.12634	MSTRG.12634.1	ENSBTAG00000037268	ENSBTAT00000051768	antisense	intergenic	50331	convergent	downstream
MSTRG.12675	MSTRG.12675.1	ENSBTAG00000047995	ENSBTAT00000063081	sense	intergenic	14779	same_strand	downstream
MSTRG.1268	MSTRG.1268.1	ENSBTAG00000009703	ENSBTAT00000061306	antisense	genic	0	containing	exonic
MSTRG.1268	MSTRG.1268.6	ENSBTAG00000009703	ENSBTAT00000061306	antisense	genic	0	overlapping	exonic
MSTRG.1268	MSTRG.1268.2	ENSBTAG00000009703	ENSBTAT00000061306	antisense	genic	0	containing	exonic
MSTRG.1268	MSTRG.1268.3	ENSBTAG00000009703	ENSBTAT00000061306	antisense	genic	0	containing	exonic
MSTRG.1268	MSTRG.1268.4	ENSBTAG00000009703	ENSBTAT00000061306	antisense	genic	0	containing	exonic
MSTRG.12684	MSTRG.12684.1	ENSBTAG00000015131	ENSBTAT00000035955	antisense	genic	0	overlapping	exonic
MSTRG.12685	MSTRG.12685.1	ENSBTAG00000000778	ENSBTAT00000001034	antisense	genic	0	overlapping	exonic
MSTRG.12694	MSTRG.12694.1	ENSBTAG00000010244	ENSBTAT00000013537	antisense	genic	0	overlapping	exonic
MSTRG.12699	ENSBTAT00000031643	ENSBTAG00000022736	ENSBTAT00000031643	sense	genic	0	containing	exonic
MSTRG.1270	MSTRG.1270.1	ENSBTAG00000040053	ENSBTAT00000007359	antisense	genic	0	nested	exonic
MSTRG.12718	MSTRG.12718.1	ENSBTAG00000014272	ENSBTAT00000018963	antisense	genic	0	overlapping	exonic
MSTRG.12718	MSTRG.12718.2	ENSBTAG00000014272	ENSBTAT00000018963	antisense	genic	0	nested	exonic
MSTRG.12722	MSTRG.12722.4	ENSBTAG00000047591	ENSBTAT00000063844	antisense	intergenic	4249	convergent	downstream
MSTRG.12722	MSTRG.12722.6	ENSBTAG00000047591	ENSBTAT00000063844	antisense	intergenic	4332	convergent	downstream
MSTRG.12722	MSTRG.12722.2	ENSBTAG00000047591	ENSBTAT00000063844	antisense	intergenic	3915	convergent	downstream
MSTRG.12722	MSTRG.12722.3	ENSBTAG00000047591	ENSBTAT00000063844	antisense	intergenic	4156	convergent	downstream
MSTRG.12722	MSTRG.12722.1	ENSBTAG00000047591	ENSBTAT00000063844	antisense	intergenic	3915	convergent	downstream
MSTRG.12722	MSTRG.12722.8	ENSBTAG00000047591	ENSBTAT00000063844	antisense	intergenic	4408	convergent	downstream
MSTRG.12722	MSTRG.12722.5	ENSBTAG00000047591	ENSBTAT00000063844	antisense	intergenic	4269	convergent	downstream
MSTRG.12722	MSTRG.12722.7	ENSBTAG00000047591	ENSBTAT00000063844	antisense	intergenic	4397	convergent	downstream
MSTRG.12729	MSTRG.12729.2	ENSBTAG00000036400	ENSBTAT00000050900	sense	genic	0	containing	exonic
MSTRG.12729	MSTRG.12729.1	ENSBTAG00000029826	ENSBTAT00000042205	sense	genic	0	containing	exonic
MSTRG.1273	MSTRG.1273.1	ENSBTAG00000006884	ENSBTAT00000021887	antisense	genic	0	nested	exonic
MSTRG.12742	MSTRG.12742.1	ENSBTAG00000025485	ENSBTAT00000035828	antisense	genic	0	nested	exonic
MSTRG.12743	MSTRG.12743.1	ENSBTAG00000021516	ENSBTAT00000005618	antisense	genic	0	containing	exonic
MSTRG.12749	MSTRG.12749.1	ENSBTAG00000003359	ENSBTAT00000004358	antisense	genic	0	nested	exonic
MSTRG.12752	MSTRG.12752.1	ENSBTAG00000009656	ENSBTAT00000034283	antisense	genic	0	overlapping	exonic
MSTRG.12754	MSTRG.12754.1	ENSBTAG00000013919	ENSBTAT00000018484	antisense	genic	0	containing	exonic
MSTRG.12757	MSTRG.12757.1	ENSBTAG00000010645	ENSBTAT00000014072	antisense	genic	0	containing	exonic
MSTRG.12759	MSTRG.12759.43	ENSBTAG00000048304	ENSBTAT00000063275	antisense	genic	0	containing	intronic
MSTRG.12759	MSTRG.12759.3	ENSBTAG00000023563	ENSBTAT00000032165	sense	intergenic	1630	same_strand	downstream
MSTRG.12762	MSTRG.12762.9	ENSBTAG00000014421	ENSBTAT00000061322	sense	intergenic	896	same_strand	upstream
MSTRG.12770	MSTRG.12770.1	ENSBTAG00000007618	ENSBTAT00000016055	antisense	genic	0	overlapping	exonic
MSTRG.12772	MSTRG.12772.2	ENSBTAG00000007618	ENSBTAT00000016055	antisense	intergenic	17282	convergent	downstream
MSTRG.12772	MSTRG.12772.3	ENSBTAG00000007618	ENSBTAT00000016055	antisense	intergenic	17450	convergent	downstream
MSTRG.12772	MSTRG.12772.1	ENSBTAG00000007618	ENSBTAT00000016055	antisense	intergenic	17282	convergent	downstream
MSTRG.12773	MSTRG.12773.1	ENSBTAG00000007618	ENSBTAT00000016055	sense	intergenic	17417	same_strand	downstream
MSTRG.12774	MSTRG.12774.11	ENSBTAG00000033979	ENSBTAT00000030528	sense	genic	0	containing	intronic
MSTRG.12774	MSTRG.12774.1	ENSBTAG00000007618	ENSBTAT00000016055	sense	intergenic	49731	same_strand	downstream
MSTRG.12774	MSTRG.12774.14	ENSBTAG00000033979	ENSBTAT00000030528	sense	genic	0	containing	intronic
MSTRG.12774	MSTRG.12774.18	ENSBTAG00000033979	ENSBTAT00000030528	sense	genic	0	containing	intronic
MSTRG.12774	MSTRG.12774.10	ENSBTAG00000019588	ENSBTAT00000026100	antisense	intergenic	41008	divergent	upstream
MSTRG.12774	MSTRG.12774.12	ENSBTAG00000033979	ENSBTAT00000030528	sense	genic	0	containing	intronic
MSTRG.12774	MSTRG.12774.2	ENSBTAG00000007618	ENSBTAT00000016055	sense	intergenic	49731	same_strand	downstream
MSTRG.12774	MSTRG.12774.3	ENSBTAG00000019588	ENSBTAT00000026100	antisense	genic	0	containing	intronic
MSTRG.12774	MSTRG.12774.9	ENSBTAG00000033979	ENSBTAT00000030528	sense	genic	0	containing	intronic
MSTRG.12774	MSTRG.12774.6	ENSBTAG00000033979	ENSBTAT00000030528	sense	genic	0	containing	intronic
MSTRG.12774	MSTRG.12774.4	ENSBTAG00000007618	ENSBTAT00000016055	sense	intergenic	49810	same_strand	downstream
MSTRG.12774	MSTRG.12774.15	ENSBTAG00000033979	ENSBTAT00000030528	sense	genic	0	containing	intronic
MSTRG.12775	MSTRG.12775.1	ENSBTAG00000007618	ENSBTAT00000016055	sense	intergenic	54311	same_strand	downstream
MSTRG.12776	MSTRG.12776.1	ENSBTAG00000007618	ENSBTAT00000016055	sense	intergenic	65873	same_strand	downstream
MSTRG.12776	MSTRG.12776.3	ENSBTAG00000007618	ENSBTAT00000016055	sense	intergenic	65873	same_strand	downstream
MSTRG.12776	MSTRG.12776.2	ENSBTAG00000007618	ENSBTAT00000016055	sense	intergenic	65873	same_strand	downstream
MSTRG.12777	MSTRG.12777.1	ENSBTAG00000019588	ENSBTAT00000026100	antisense	intergenic	67834	convergent	downstream
MSTRG.12777	MSTRG.12777.2	ENSBTAG00000007618	ENSBTAT00000016055	sense	intergenic	75568	same_strand	downstream
MSTRG.12779	MSTRG.12779.106	ENSBTAG00000046116	ENSBTAT00000063227	sense	intergenic	24532	same_strand	upstream
MSTRG.12779	MSTRG.12779.99	ENSBTAG00000046116	ENSBTAT00000063227	sense	intergenic	24556	same_strand	upstream
MSTRG.12779	MSTRG.12779.102	ENSBTAG00000046116	ENSBTAT00000063227	sense	intergenic	24230	same_strand	upstream
MSTRG.12779	MSTRG.12779.123	ENSBTAG00000046116	ENSBTAT00000063227	sense	intergenic	45352	same_strand	upstream
MSTRG.12779	MSTRG.12779.118	ENSBTAG00000046116	ENSBTAT00000063227	sense	intergenic	24533	same_strand	upstream
MSTRG.12779	MSTRG.12779.87	ENSBTAG00000046116	ENSBTAT00000063227	sense	intergenic	24375	same_strand	upstream
MSTRG.12779	MSTRG.12779.110	ENSBTAG00000046116	ENSBTAT00000063227	sense	intergenic	29619	same_strand	upstream
MSTRG.12779	MSTRG.12779.88	ENSBTAG00000046116	ENSBTAT00000063227	sense	intergenic	44342	same_strand	upstream
MSTRG.12779	MSTRG.12779.129	ENSBTAG00000046116	ENSBTAT00000063227	sense	intergenic	88566	same_strand	upstream
MSTRG.12779	MSTRG.12779.27	ENSBTAG00000026163	ENSBTAT00000037068	antisense	intergenic	69393	divergent	upstream
MSTRG.12779	MSTRG.12779.95	ENSBTAG00000046116	ENSBTAT00000063227	sense	intergenic	24514	same_strand	upstream
MSTRG.12779	MSTRG.12779.97	ENSBTAG00000046116	ENSBTAT00000063227	sense	intergenic	24538	same_strand	upstream
MSTRG.12779	MSTRG.12779.126	ENSBTAG00000046116	ENSBTAT00000063227	sense	intergenic	45232	same_strand	upstream
MSTRG.12779	MSTRG.12779.130	ENSBTAG00000046116	ENSBTAT00000063227	sense	intergenic	83392	same_strand	upstream
MSTRG.12779	MSTRG.12779.89	ENSBTAG00000046116	ENSBTAT00000063227	sense	intergenic	45320	same_strand	upstream
MSTRG.12779	MSTRG.12779.30	ENSBTAG00000026163	ENSBTAT00000037068	antisense	intergenic	69407	divergent	upstream
MSTRG.12779	MSTRG.12779.104	ENSBTAG00000046116	ENSBTAT00000063227	sense	intergenic	24181	same_strand	upstream
MSTRG.12779	MSTRG.12779.103	ENSBTAG00000046116	ENSBTAT00000063227	sense	intergenic	24230	same_strand	upstream
MSTRG.12779	MSTRG.12779.11	ENSBTAG00000033979	ENSBTAT00000030528	sense	intergenic	6665	same_strand	downstream
MSTRG.12779	MSTRG.12779.34	ENSBTAG00000026163	ENSBTAT00000037068	antisense	intergenic	69426	divergent	upstream
MSTRG.12779	MSTRG.12779.101	ENSBTAG00000046116	ENSBTAT00000063227	sense	intergenic	24532	same_strand	upstream
MSTRG.12779	MSTRG.12779.115	ENSBTAG00000046116	ENSBTAT00000063227	sense	intergenic	24578	same_strand	upstream
MSTRG.12779	MSTRG.12779.20	ENSBTAG00000033979	ENSBTAT00000030528	sense	intergenic	7572	same_strand	downstream
MSTRG.12779	MSTRG.12779.28	ENSBTAG00000026163	ENSBTAT00000037068	antisense	intergenic	69398	divergent	upstream
MSTRG.12779	MSTRG.12779.117	ENSBTAG00000046116	ENSBTAT00000063227	sense	intergenic	40772	same_strand	upstream
MSTRG.12779	MSTRG.12779.9	ENSBTAG00000033979	ENSBTAT00000030528	sense	genic	0	containing	intronic
MSTRG.12779	MSTRG.12779.3	ENSBTAG00000019588	ENSBTAT00000026100	antisense	genic	0	containing	intronic
MSTRG.12779	MSTRG.12779.14	ENSBTAG00000033979	ENSBTAT00000030528	sense	intergenic	6861	same_strand	downstream
MSTRG.12779	MSTRG.12779.124	ENSBTAG00000046116	ENSBTAT00000063227	sense	intergenic	45352	same_strand	upstream
MSTRG.12779	MSTRG.12779.10	ENSBTAG00000033979	ENSBTAT00000030528	sense	genic	0	containing	intronic
MSTRG.12779	MSTRG.12779.108	ENSBTAG00000046116	ENSBTAT00000063227	sense	genic	0	containing	intronic
MSTRG.12779	MSTRG.12779.92	ENSBTAG00000046116	ENSBTAT00000063227	sense	intergenic	24374	same_strand	upstream
MSTRG.12779	MSTRG.12779.32	ENSBTAG00000026163	ENSBTAT00000037068	antisense	intergenic	69407	divergent	upstream
MSTRG.12779	MSTRG.12779.98	ENSBTAG00000046116	ENSBTAT00000063227	sense	intergenic	24377	same_strand	upstream
MSTRG.12779	MSTRG.12779.22	ENSBTAG00000026163	ENSBTAT00000037068	antisense	genic	0	containing	intronic
MSTRG.12779	MSTRG.12779.29	ENSBTAG00000026163	ENSBTAT00000037068	antisense	intergenic	69400	divergent	upstream
MSTRG.12779	MSTRG.12779.23	ENSBTAG00000026163	ENSBTAT00000037068	antisense	genic	0	containing	intronic
MSTRG.12779	MSTRG.12779.109	ENSBTAG00000046116	ENSBTAT00000063227	sense	intergenic	44361	same_strand	upstream
MSTRG.12779	MSTRG.12779.8	ENSBTAG00000033979	ENSBTAT00000030528	sense	genic	0	containing	intronic
MSTRG.12779	MSTRG.12779.18	ENSBTAG00000033979	ENSBTAT00000030528	sense	intergenic	6862	same_strand	downstream
MSTRG.12779	MSTRG.12779.131	ENSBTAG00000046116	ENSBTAT00000063227	sense	intergenic	88545	same_strand	upstream
MSTRG.12779	MSTRG.12779.35	ENSBTAG00000026163	ENSBTAT00000037068	antisense	intergenic	69426	divergent	upstream
MSTRG.12779	MSTRG.12779.114	ENSBTAG00000046116	ENSBTAT00000063227	sense	intergenic	73890	same_strand	upstream
MSTRG.12779	MSTRG.12779.33	ENSBTAG00000026163	ENSBTAT00000037068	antisense	intergenic	69411	divergent	upstream
MSTRG.12779	MSTRG.12779.93	ENSBTAG00000046116	ENSBTAT00000063227	sense	intergenic	24374	same_strand	upstream
MSTRG.12779	MSTRG.12779.90	ENSBTAG00000046116	ENSBTAT00000063227	sense	intergenic	45341	same_strand	upstream
MSTRG.12779	MSTRG.12779.31	ENSBTAG00000026163	ENSBTAT00000037068	antisense	intergenic	69407	divergent	upstream
MSTRG.12779	MSTRG.12779.111	ENSBTAG00000046116	ENSBTAT00000063227	sense	intergenic	24377	same_strand	upstream
MSTRG.12779	MSTRG.12779.116	ENSBTAG00000046116	ENSBTAT00000063227	sense	intergenic	83433	same_strand	upstream
MSTRG.12779	MSTRG.12779.25	ENSBTAG00000026163	ENSBTAT00000037068	antisense	intergenic	69374	divergent	upstream
MSTRG.1278	MSTRG.1278.1	ENSBTAG00000007415	ENSBTAT00000009302	antisense	genic	0	overlapping	exonic
MSTRG.12780	MSTRG.12780.1	ENSBTAG00000019588	ENSBTAT00000026100	antisense	intergenic	35955	convergent	downstream
MSTRG.12781	MSTRG.12781.1	ENSBTAG00000019588	ENSBTAT00000026100	antisense	intergenic	7705	convergent	downstream
MSTRG.12784	MSTRG.12784.1	ENSBTAG00000019588	ENSBTAT00000026100	antisense	genic	0	overlapping	exonic
MSTRG.12785	MSTRG.12785.2	ENSBTAG00000033979	ENSBTAT00000030528	sense	genic	0	containing	intronic
MSTRG.12785	MSTRG.12785.1	ENSBTAG00000033979	ENSBTAT00000030528	sense	genic	0	containing	intronic
MSTRG.12785	MSTRG.12785.3	ENSBTAG00000033979	ENSBTAT00000030528	sense	genic	0	containing	intronic
MSTRG.12786	MSTRG.12786.1	ENSBTAG00000019588	ENSBTAT00000026100	sense	intergenic	19709	same_strand	upstream
MSTRG.12787	MSTRG.12787.1	ENSBTAG00000033979	ENSBTAT00000030528	antisense	genic	0	containing	intronic
MSTRG.12787	MSTRG.12787.2	ENSBTAG00000019588	ENSBTAT00000026100	sense	intergenic	41008	same_strand	upstream
MSTRG.12787	MSTRG.12787.3	ENSBTAG00000019588	ENSBTAT00000026100	sense	intergenic	41008	same_strand	upstream
MSTRG.12788	MSTRG.12788.1	ENSBTAG00000033979	ENSBTAT00000030528	antisense	intergenic	7553	convergent	downstream
MSTRG.12789	MSTRG.12789.1	ENSBTAG00000026163	ENSBTAT00000037068	antisense	genic	0	containing	intronic
MSTRG.12790	MSTRG.12790.2	ENSBTAG00000026163	ENSBTAT00000037068	sense	intergenic	34913	same_strand	downstream
MSTRG.12790	MSTRG.12790.1	ENSBTAG00000026163	ENSBTAT00000037068	sense	intergenic	34913	same_strand	downstream
MSTRG.12791	MSTRG.12791.1	ENSBTAG00000026163	ENSBTAT00000037068	sense	intergenic	2482	same_strand	downstream
MSTRG.12791	MSTRG.12791.2	ENSBTAG00000026163	ENSBTAT00000037068	sense	intergenic	2485	same_strand	downstream
MSTRG.12795	MSTRG.12795.2	ENSBTAG00000046116	ENSBTAT00000063227	antisense	intergenic	46795	divergent	upstream
MSTRG.12795	MSTRG.12795.1	ENSBTAG00000046116	ENSBTAT00000063227	antisense	intergenic	73890	divergent	upstream
MSTRG.12796	MSTRG.12796.1	ENSBTAG00000032031	ENSBTAT00000045434	sense	intergenic	1557	same_strand	upstream
MSTRG.12806	MSTRG.12806.2	ENSBTAG00000005634	ENSBTAT00000007405	sense	intergenic	1072	same_strand	downstream
MSTRG.12814	MSTRG.12814.1	ENSBTAG00000013533	ENSBTAT00000017995	antisense	genic	0	overlapping	exonic
MSTRG.12823	MSTRG.12823.1	ENSBTAG00000000016	ENSBTAT00000000018	antisense	genic	0	overlapping	exonic
MSTRG.12833	MSTRG.12833.1	ENSBTAG00000020554	ENSBTAT00000027388	antisense	genic	0	nested	exonic
MSTRG.12834	MSTRG.12834.1	ENSBTAG00000018343	ENSBTAT00000024407	antisense	intergenic	413	convergent	downstream
MSTRG.12834	MSTRG.12834.2	ENSBTAG00000018343	ENSBTAT00000024407	antisense	intergenic	424	convergent	downstream
MSTRG.1284	MSTRG.1284.1	ENSBTAG00000011571	ENSBTAT00000002488	antisense	genic	0	nested	exonic
MSTRG.12845	MSTRG.12845.1	ENSBTAG00000047039	ENSBTAT00000063123	antisense	intergenic	3221	divergent	upstream
MSTRG.12847	MSTRG.12847.129	ENSBTAG00000006864	ENSBTAT00000045468	antisense	intergenic	4516	divergent	upstream
MSTRG.12848	MSTRG.12848.3	ENSBTAG00000037533	ENSBTAT00000009019	antisense	genic	0	nested	exonic
MSTRG.12848	MSTRG.12848.1	ENSBTAG00000037533	ENSBTAT00000009019	antisense	genic	0	overlapping	exonic
MSTRG.12848	MSTRG.12848.4	ENSBTAG00000037533	ENSBTAT00000009019	antisense	genic	0	overlapping	exonic
MSTRG.12848	MSTRG.12848.2	ENSBTAG00000037533	ENSBTAT00000009019	antisense	genic	0	nested	exonic
MSTRG.12850	MSTRG.12850.1	ENSBTAG00000006864	ENSBTAT00000045468	sense	intergenic	802	same_strand	upstream
MSTRG.12856	MSTRG.12856.1	ENSBTAG00000007450	ENSBTAT00000045436	antisense	genic	0	nested	exonic
MSTRG.12864	MSTRG.12864.1	ENSBTAG00000004490	ENSBTAT00000062975	antisense	genic	0	nested	exonic
MSTRG.12865	MSTRG.12865.1	ENSBTAG00000032247	ENSBTAT00000045740	antisense	intergenic	1298	convergent	downstream
MSTRG.12875	MSTRG.12875.1	ENSBTAG00000025398	ENSBTAT00000035669	antisense	genic	0	containing	exonic
MSTRG.12877	MSTRG.12877.1	ENSBTAG00000027246	ENSBTAT00000012533	antisense	genic	0	containing	exonic
MSTRG.12877	MSTRG.12877.3	ENSBTAG00000027246	ENSBTAT00000012533	antisense	genic	0	overlapping	exonic
MSTRG.12880	MSTRG.12880.5	ENSBTAG00000017227	ENSBTAT00000022884	antisense	genic	0	overlapping	exonic
MSTRG.12882	MSTRG.12882.1	ENSBTAG00000027279	ENSBTAT00000039090	sense	genic	0	overlapping	exonic
MSTRG.12894	MSTRG.12894.1	ENSBTAG00000000871	ENSBTAT00000001158	antisense	intergenic	1394	convergent	downstream
MSTRG.12904	MSTRG.12904.5	ENSBTAG00000031873	ENSBTAT00000009301	sense	intergenic	2469	same_strand	upstream
MSTRG.12904	MSTRG.12904.3	ENSBTAG00000031873	ENSBTAT00000009301	sense	intergenic	90	same_strand	upstream
MSTRG.12904	MSTRG.12904.4	ENSBTAG00000031873	ENSBTAT00000009301	sense	intergenic	2367	same_strand	upstream
MSTRG.12905	MSTRG.12905.1	ENSBTAG00000039079	ENSBTAT00000052241	antisense	intergenic	8293	divergent	upstream
MSTRG.12906	MSTRG.12906.1	ENSBTAG00000040307	ENSBTAT00000053027	antisense	intergenic	1325	divergent	upstream
MSTRG.12946	MSTRG.12946.1	ENSBTAG00000031766	ENSBTAT00000045045	sense	intergenic	117	same_strand	upstream
MSTRG.12951	MSTRG.12951.1	ENSBTAG00000031778	ENSBTAT00000027308	antisense	genic	0	nested	exonic
MSTRG.12952	MSTRG.12952.1	ENSBTAG00000047206	ENSBTAT00000063683	antisense	genic	0	containing	exonic
MSTRG.12954	MSTRG.12954.1	ENSBTAG00000031785	ENSBTAT00000039714	antisense	genic	0	overlapping	exonic
MSTRG.12958	MSTRG.12958.1	ENSBTAG00000011677	ENSBTAT00000015499	antisense	genic	0	containing	exonic
MSTRG.1296	MSTRG.1296.4	ENSBTAG00000014820	ENSBTAT00000019736	sense	genic	0	nested	intronic
MSTRG.1296	MSTRG.1296.6	ENSBTAG00000014820	ENSBTAT00000019736	sense	genic	0	nested	intronic
MSTRG.12966	MSTRG.12966.78	ENSBTAG00000001476	ENSBTAT00000026794	sense	genic	0	containing	intronic
MSTRG.12966	MSTRG.12966.80	ENSBTAG00000001476	ENSBTAT00000026794	sense	genic	0	containing	intronic
MSTRG.12966	MSTRG.12966.77	ENSBTAG00000010166	ENSBTAT00000013413	antisense	genic	0	overlapping	intronic
MSTRG.12966	MSTRG.12966.79	ENSBTAG00000012208	ENSBTAT00000016194	sense	genic	0	containing	intronic
MSTRG.12967	MSTRG.12967.7	ENSBTAG00000022590	ENSBTAT00000035874	antisense	genic	0	overlapping	exonic
MSTRG.12967	MSTRG.12967.6	ENSBTAG00000007075	ENSBTAT00000009299	antisense	genic	0	overlapping	exonic
MSTRG.12967	MSTRG.12967.5	ENSBTAG00000005182	ENSBTAT00000031166	antisense	genic	0	overlapping	exonic
MSTRG.12967	MSTRG.12967.3	ENSBTAG00000022590	ENSBTAT00000035874	antisense	genic	0	containing	exonic
MSTRG.12967	MSTRG.12967.1	ENSBTAG00000012208	ENSBTAT00000016194	antisense	genic	0	overlapping	exonic
MSTRG.12967	MSTRG.12967.8	ENSBTAG00000022590	ENSBTAT00000035874	antisense	genic	0	nested	exonic
MSTRG.12967	MSTRG.12967.4	ENSBTAG00000005182	ENSBTAT00000031166	antisense	genic	0	containing	exonic
MSTRG.12967	MSTRG.12967.2	ENSBTAG00000005182	ENSBTAT00000031166	antisense	genic	0	containing	exonic
MSTRG.1297	MSTRG.1297.6	ENSBTAG00000047064	ENSBTAT00000066233	sense	genic	0	overlapping	exonic
MSTRG.12970	MSTRG.12970.2	ENSBTAG00000010166	ENSBTAT00000013413	sense	genic	0	overlapping	intronic
MSTRG.13003	MSTRG.13003.28	ENSBTAG00000002069	ENSBTAT00000031167	antisense	genic	0	overlapping	exonic
MSTRG.13003	MSTRG.13003.23	ENSBTAG00000020116	ENSBTAT00000011795	antisense	genic	0	containing	exonic
MSTRG.13003	MSTRG.13003.30	ENSBTAG00000020116	ENSBTAT00000011795	antisense	genic	0	containing	exonic
MSTRG.13003	MSTRG.13003.19	ENSBTAG00000005146	ENSBTAT00000025832	antisense	genic	0	overlapping	exonic
MSTRG.13003	MSTRG.13003.12	ENSBTAG00000005146	ENSBTAT00000025832	antisense	genic	0	overlapping	exonic
MSTRG.13003	MSTRG.13003.39	ENSBTAG00000020116	ENSBTAT00000011795	antisense	genic	0	containing	exonic
MSTRG.13003	MSTRG.13003.10	ENSBTAG00000020116	ENSBTAT00000011795	antisense	genic	0	containing	exonic
MSTRG.13003	MSTRG.13003.27	ENSBTAG00000019386	ENSBTAT00000021451	antisense	genic	0	containing	exonic
MSTRG.13003	MSTRG.13003.41	ENSBTAG00000002069	ENSBTAT00000031167	antisense	genic	0	overlapping	exonic
MSTRG.13003	MSTRG.13003.16	ENSBTAG00000005146	ENSBTAT00000025832	antisense	genic	0	overlapping	exonic
MSTRG.13003	MSTRG.13003.6	ENSBTAG00000002069	ENSBTAT00000031167	antisense	genic	0	containing	exonic
MSTRG.13003	MSTRG.13003.15	ENSBTAG00000005146	ENSBTAT00000025832	antisense	genic	0	overlapping	exonic
MSTRG.13003	MSTRG.13003.34	ENSBTAG00000002069	ENSBTAT00000031167	antisense	genic	0	containing	exonic
MSTRG.13003	MSTRG.13003.25	ENSBTAG00000005146	ENSBTAT00000025832	antisense	genic	0	overlapping	exonic
MSTRG.13003	MSTRG.13003.13	ENSBTAG00000005146	ENSBTAT00000025832	antisense	genic	0	overlapping	exonic
MSTRG.13003	MSTRG.13003.35	ENSBTAG00000002069	ENSBTAT00000031167	antisense	genic	0	containing	exonic
MSTRG.13003	MSTRG.13003.36	ENSBTAG00000002069	ENSBTAT00000031167	antisense	genic	0	overlapping	exonic
MSTRG.13003	MSTRG.13003.37	ENSBTAG00000020116	ENSBTAT00000011795	antisense	genic	0	overlapping	exonic
MSTRG.13003	MSTRG.13003.38	ENSBTAG00000020116	ENSBTAT00000011795	antisense	genic	0	containing	exonic
MSTRG.13003	MSTRG.13003.24	ENSBTAG00000002069	ENSBTAT00000031167	antisense	genic	0	containing	exonic
MSTRG.13003	MSTRG.13003.8	ENSBTAG00000005146	ENSBTAT00000025832	antisense	genic	0	overlapping	exonic
MSTRG.13003	MSTRG.13003.42	ENSBTAG00000002069	ENSBTAT00000031167	antisense	genic	0	containing	exonic
MSTRG.13003	MSTRG.13003.33	ENSBTAG00000002069	ENSBTAT00000031167	antisense	genic	0	overlapping	exonic
MSTRG.13003	MSTRG.13003.40	ENSBTAG00000020116	ENSBTAT00000011795	antisense	genic	0	overlapping	exonic
MSTRG.13003	MSTRG.13003.11	ENSBTAG00000002069	ENSBTAT00000031167	antisense	genic	0	containing	exonic
MSTRG.13003	MSTRG.13003.3	ENSBTAG00000002069	ENSBTAT00000031167	antisense	genic	0	overlapping	exonic
MSTRG.13003	MSTRG.13003.29	ENSBTAG00000002069	ENSBTAT00000031167	antisense	genic	0	overlapping	exonic
MSTRG.13003	MSTRG.13003.43	ENSBTAG00000002069	ENSBTAT00000031167	antisense	genic	0	nested	exonic
MSTRG.13003	MSTRG.13003.21	ENSBTAG00000005146	ENSBTAT00000025832	antisense	genic	0	overlapping	exonic
MSTRG.13003	MSTRG.13003.32	ENSBTAG00000020116	ENSBTAT00000011795	antisense	genic	0	containing	exonic
MSTRG.13003	MSTRG.13003.14	ENSBTAG00000005146	ENSBTAT00000025832	antisense	genic	0	overlapping	exonic
MSTRG.13003	MSTRG.13003.4	ENSBTAG00000005146	ENSBTAT00000025832	antisense	genic	0	overlapping	exonic
MSTRG.13003	MSTRG.13003.2	ENSBTAG00000005146	ENSBTAT00000025832	antisense	genic	0	overlapping	exonic
MSTRG.13003	MSTRG.13003.1	ENSBTAG00000002069	ENSBTAT00000031167	antisense	genic	0	containing	exonic
MSTRG.13003	MSTRG.13003.5	ENSBTAG00000002069	ENSBTAT00000031167	antisense	genic	0	containing	exonic
MSTRG.13003	MSTRG.13003.20	ENSBTAG00000005146	ENSBTAT00000025832	antisense	genic	0	overlapping	exonic
MSTRG.13003	MSTRG.13003.9	ENSBTAG00000005146	ENSBTAT00000025832	antisense	genic	0	overlapping	exonic
MSTRG.13003	MSTRG.13003.17	ENSBTAG00000005146	ENSBTAT00000025832	antisense	genic	0	overlapping	exonic
MSTRG.13003	MSTRG.13003.7	ENSBTAG00000005146	ENSBTAT00000025832	antisense	genic	0	overlapping	exonic
MSTRG.13003	MSTRG.13003.18	ENSBTAG00000002069	ENSBTAT00000031167	antisense	genic	0	containing	exonic
MSTRG.13003	MSTRG.13003.22	ENSBTAG00000020116	ENSBTAT00000011795	antisense	genic	0	overlapping	exonic
MSTRG.13003	MSTRG.13003.26	ENSBTAG00000005146	ENSBTAT00000025832	antisense	genic	0	overlapping	exonic
MSTRG.13003	MSTRG.13003.31	ENSBTAG00000002069	ENSBTAT00000031167	antisense	genic	0	overlapping	exonic
MSTRG.13004	MSTRG.13004.1	ENSBTAG00000020116	ENSBTAT00000011795	antisense	intergenic	20379	convergent	downstream
MSTRG.13004	MSTRG.13004.2	ENSBTAG00000020116	ENSBTAT00000011795	antisense	intergenic	22403	convergent	downstream
MSTRG.13017	MSTRG.13017.1	ENSBTAG00000016549	ENSBTAT00000022015	antisense	genic	0	overlapping	exonic
MSTRG.13023	MSTRG.13023.1	ENSBTAG00000003892	ENSBTAT00000005079	antisense	genic	0	containing	exonic
MSTRG.13030	MSTRG.13030.14	ENSBTAG00000038430	ENSBTAT00000065672	sense	genic	0	containing	exonic
MSTRG.13030	MSTRG.13030.22	ENSBTAG00000038430	ENSBTAT00000065672	sense	genic	0	containing	exonic
MSTRG.13030	MSTRG.13030.20	ENSBTAG00000038430	ENSBTAT00000065672	sense	genic	0	containing	exonic
MSTRG.13038	MSTRG.13038.1	ENSBTAG00000046556	ENSBTAT00000064038	sense	intergenic	360	same_strand	downstream
MSTRG.13044	MSTRG.13044.1	ENSBTAG00000016519	ENSBTAT00000021975	antisense	genic	0	nested	exonic
MSTRG.13048	MSTRG.13048.1	ENSBTAG00000012865	ENSBTAT00000017097	antisense	genic	0	overlapping	exonic
MSTRG.13052	MSTRG.13052.1	ENSBTAG00000019300	ENSBTAT00000025698	antisense	genic	0	overlapping	exonic
MSTRG.13054	MSTRG.13054.2	ENSBTAG00000042216	ENSBTAT00000059208	antisense	intergenic	10574	divergent	upstream
MSTRG.13054	MSTRG.13054.1	ENSBTAG00000042216	ENSBTAT00000059208	antisense	intergenic	10565	divergent	upstream
MSTRG.13061	MSTRG.13061.2	ENSBTAG00000020559	ENSBTAT00000027394	antisense	genic	0	containing	intronic
MSTRG.13061	MSTRG.13061.1	ENSBTAG00000020559	ENSBTAT00000027394	antisense	genic	0	overlapping	exonic
MSTRG.13064	MSTRG.13064.3	ENSBTAG00000043228	ENSBTAT00000060220	sense	intergenic	21321	same_strand	downstream
MSTRG.13064	MSTRG.13064.4	ENSBTAG00000043228	ENSBTAT00000060220	sense	intergenic	21831	same_strand	downstream
MSTRG.13064	MSTRG.13064.6	ENSBTAG00000043228	ENSBTAT00000060220	sense	intergenic	21957	same_strand	downstream
MSTRG.13064	MSTRG.13064.1	ENSBTAG00000043228	ENSBTAT00000060220	sense	intergenic	14040	same_strand	downstream
MSTRG.13064	MSTRG.13064.5	ENSBTAG00000043228	ENSBTAT00000060220	sense	intergenic	21956	same_strand	downstream
MSTRG.13067	MSTRG.13067.1	ENSBTAG00000004115	ENSBTAT00000005377	sense	intergenic	5738	same_strand	upstream
MSTRG.13077	MSTRG.13077.1	ENSBTAG00000017160	ENSBTAT00000022819	sense	intergenic	35395	same_strand	upstream
MSTRG.13081	MSTRG.13081.1	ENSBTAG00000012039	ENSBTAT00000064101	sense	genic	0	nested	intronic
MSTRG.13085	MSTRG.13085.1	ENSBTAG00000019533	ENSBTAT00000026027	antisense	genic	0	containing	exonic
MSTRG.13089	MSTRG.13089.4	ENSBTAG00000010256	ENSBTAT00000013548	sense	intergenic	67079	same_strand	upstream
MSTRG.13089	MSTRG.13089.1	ENSBTAG00000010256	ENSBTAT00000013548	sense	intergenic	62841	same_strand	upstream
MSTRG.13089	MSTRG.13089.2	ENSBTAG00000010256	ENSBTAT00000013548	sense	intergenic	62841	same_strand	upstream
MSTRG.13089	MSTRG.13089.3	ENSBTAG00000010256	ENSBTAT00000013548	sense	intergenic	63486	same_strand	upstream
MSTRG.13097	MSTRG.13097.1	ENSBTAG00000018674	ENSBTAT00000024854	antisense	intergenic	232	divergent	upstream
MSTRG.13109	MSTRG.13109.1	ENSBTAG00000019234	ENSBTAT00000025614	antisense	genic	0	nested	intronic
MSTRG.13112	MSTRG.13112.1	ENSBTAG00000015106	ENSBTAT00000020103	antisense	genic	0	overlapping	exonic
MSTRG.13119	MSTRG.13119.17	ENSBTAG00000005980	ENSBTAT00000044565	sense	intergenic	44199	same_strand	upstream
MSTRG.13119	MSTRG.13119.5	ENSBTAG00000005980	ENSBTAT00000044565	sense	intergenic	1073	same_strand	downstream
MSTRG.13121	MSTRG.13121.1	ENSBTAG00000031444	ENSBTAT00000044559	antisense	intergenic	49224	convergent	downstream
MSTRG.13125	MSTRG.13125.1	ENSBTAG00000010640	ENSBTAT00000014060	antisense	intergenic	14876	divergent	upstream
MSTRG.13133	MSTRG.13133.3	ENSBTAG00000015178	ENSBTAT00000039110	antisense	genic	0	overlapping	exonic
MSTRG.13133	MSTRG.13133.2	ENSBTAG00000015178	ENSBTAT00000039110	antisense	genic	0	containing	exonic
MSTRG.13133	MSTRG.13133.1	ENSBTAG00000015178	ENSBTAT00000039110	antisense	genic	0	containing	exonic
MSTRG.13133	MSTRG.13133.4	ENSBTAG00000015178	ENSBTAT00000039110	antisense	genic	0	overlapping	exonic
MSTRG.13134	MSTRG.13134.1	ENSBTAG00000015178	ENSBTAT00000020196	antisense	genic	0	overlapping	exonic
MSTRG.13139	MSTRG.13139.1	ENSBTAG00000026919	ENSBTAT00000053185	antisense	intergenic	4557	convergent	downstream
MSTRG.13140	MSTRG.13140.1	ENSBTAG00000026919	ENSBTAT00000053185	sense	intergenic	49562	same_strand	downstream
MSTRG.13145	MSTRG.13145.2	ENSBTAG00000006379	ENSBTAT00000008368	antisense	genic	0	nested	exonic
MSTRG.13145	MSTRG.13145.1	ENSBTAG00000006379	ENSBTAT00000008368	antisense	genic	0	nested	exonic
MSTRG.13149	MSTRG.13149.1	ENSBTAG00000000786	ENSBTAT00000040161	antisense	intergenic	212	divergent	upstream
MSTRG.13149	MSTRG.13149.2	ENSBTAG00000000786	ENSBTAT00000040161	antisense	intergenic	245	divergent	upstream
MSTRG.13150	MSTRG.13150.1	ENSBTAG00000017483	ENSBTAT00000023242	sense	intergenic	2003	same_strand	downstream
MSTRG.13150	MSTRG.13150.2	ENSBTAG00000017483	ENSBTAT00000023242	sense	intergenic	2025	same_strand	downstream
MSTRG.13150	MSTRG.13150.3	ENSBTAG00000017483	ENSBTAT00000023242	sense	intergenic	2030	same_strand	downstream
MSTRG.13154	MSTRG.13154.1	ENSBTAG00000017949	ENSBTAT00000029986	sense	genic	0	overlapping	intronic
MSTRG.13157	MSTRG.13157.1	ENSBTAG00000025280	ENSBTAT00000026816	antisense	genic	0	nested	exonic
MSTRG.13162	MSTRG.13162.1	ENSBTAG00000012079	ENSBTAT00000044315	sense	genic	0	nested	intronic
MSTRG.13162	MSTRG.13162.2	ENSBTAG00000012079	ENSBTAT00000044315	sense	genic	0	nested	intronic
MSTRG.13186	MSTRG.13186.5	ENSBTAG00000013587	ENSBTAT00000018067	antisense	intergenic	2606	convergent	downstream
MSTRG.13186	MSTRG.13186.3	ENSBTAG00000013587	ENSBTAT00000018067	antisense	intergenic	2329	convergent	downstream
MSTRG.13186	MSTRG.13186.4	ENSBTAG00000013587	ENSBTAT00000018067	antisense	intergenic	2561	convergent	downstream
MSTRG.13186	MSTRG.13186.1	ENSBTAG00000013587	ENSBTAT00000018067	antisense	intergenic	2260	convergent	downstream
MSTRG.13186	MSTRG.13186.2	ENSBTAG00000013587	ENSBTAT00000018067	antisense	intergenic	2260	convergent	downstream
MSTRG.13188	MSTRG.13188.2	ENSBTAG00000013665	ENSBTAT00000018162	sense	intergenic	49729	same_strand	upstream
MSTRG.13188	MSTRG.13188.3	ENSBTAG00000013665	ENSBTAT00000018162	sense	intergenic	49735	same_strand	upstream
MSTRG.13192	MSTRG.13192.1	ENSBTAG00000001224	ENSBTAT00000010477	antisense	genic	0	nested	intronic
MSTRG.13196	MSTRG.13196.1	ENSBTAG00000022890	ENSBTAT00000002984	antisense	intergenic	57465	divergent	upstream
MSTRG.13197	MSTRG.13197.3	ENSBTAG00000022890	ENSBTAT00000002984	antisense	intergenic	37283	divergent	upstream
MSTRG.13197	MSTRG.13197.4	ENSBTAG00000022890	ENSBTAT00000002984	antisense	intergenic	37302	divergent	upstream
MSTRG.13197	MSTRG.13197.2	ENSBTAG00000022890	ENSBTAT00000002984	antisense	intergenic	37277	divergent	upstream
MSTRG.13197	MSTRG.13197.1	ENSBTAG00000022890	ENSBTAT00000002984	antisense	intergenic	37272	divergent	upstream
MSTRG.13200	MSTRG.13200.1	ENSBTAG00000017517	ENSBTAT00000023285	antisense	intergenic	10461	divergent	upstream
MSTRG.13208	MSTRG.13208.1	ENSBTAG00000022887	ENSBTAT00000031106	antisense	genic	0	overlapping	exonic
MSTRG.13213	MSTRG.13213.1	ENSBTAG00000012012	ENSBTAT00000015944	antisense	genic	0	containing	exonic
MSTRG.13238	MSTRG.13238.1	ENSBTAG00000001207	ENSBTAT00000001597	sense	intergenic	2041	same_strand	upstream
MSTRG.13242	MSTRG.13242.19	ENSBTAG00000045568	ENSBTAT00000065572	sense	genic	0	nested	exonic
MSTRG.13242	MSTRG.13242.20	ENSBTAG00000045568	ENSBTAT00000065572	sense	genic	0	nested	exonic
MSTRG.13242	MSTRG.13242.18	ENSBTAG00000045568	ENSBTAT00000065572	sense	genic	0	nested	exonic
MSTRG.13257	MSTRG.13257.2	ENSBTAG00000018954	ENSBTAT00000025227	antisense	genic	0	overlapping	exonic
MSTRG.13257	MSTRG.13257.1	ENSBTAG00000018954	ENSBTAT00000025227	antisense	genic	0	overlapping	exonic
MSTRG.13262	MSTRG.13262.1	ENSBTAG00000011206	ENSBTAT00000014882	antisense	genic	0	overlapping	exonic
MSTRG.13269	MSTRG.13269.1	ENSBTAG00000043893	ENSBTAT00000060885	sense	intergenic	15190	same_strand	upstream
MSTRG.13285	MSTRG.13285.1	ENSBTAG00000010991	ENSBTAT00000014585	antisense	genic	0	containing	exonic
MSTRG.13288	MSTRG.13288.1	ENSBTAG00000039483	ENSBTAT00000002538	antisense	genic	0	containing	exonic
MSTRG.13289	MSTRG.13289.3	ENSBTAG00000013831	ENSBTAT00000018382	antisense	genic	0	containing	intronic
MSTRG.13289	MSTRG.13289.2	ENSBTAG00000040126	ENSBTAT00000048414	antisense	genic	0	containing	intronic
MSTRG.13289	MSTRG.13289.1	ENSBTAG00000013831	ENSBTAT00000018382	antisense	genic	0	overlapping	exonic
MSTRG.13295	MSTRG.13295.1	ENSBTAG00000040584	ENSBTAT00000011306	antisense	genic	0	containing	exonic
MSTRG.133	MSTRG.133.1	ENSBTAG00000023652	ENSBTAT00000032377	antisense	genic	0	overlapping	exonic
MSTRG.13314	MSTRG.13314.14	ENSBTAG00000005635	ENSBTAT00000007408	sense	intergenic	40929	same_strand	upstream
MSTRG.13315	MSTRG.13315.1	ENSBTAG00000027181	ENSBTAT00000060991	antisense	genic	0	overlapping	exonic
MSTRG.13317	MSTRG.13317.1	ENSBTAG00000027181	ENSBTAT00000060991	antisense	genic	0	nested	intronic
MSTRG.13332	MSTRG.13332.1	ENSBTAG00000043262	ENSBTAT00000060254	antisense	intergenic	88479	divergent	upstream
MSTRG.13335	MSTRG.13335.1	ENSBTAG00000047113	ENSBTAT00000063601	antisense	intergenic	209	convergent	downstream
MSTRG.13336	MSTRG.13336.1	ENSBTAG00000047113	ENSBTAT00000063601	sense	intergenic	3528	same_strand	downstream
MSTRG.13338	MSTRG.13338.4	ENSBTAG00000029926	ENSBTAT00000042305	sense	genic	0	containing	intronic
MSTRG.13338	MSTRG.13338.1	ENSBTAG00000029926	ENSBTAT00000042305	sense	genic	0	containing	intronic
MSTRG.13338	MSTRG.13338.3	ENSBTAG00000007467	ENSBTAT00000009822	antisense	genic	0	nested	exonic
MSTRG.13338	MSTRG.13338.2	ENSBTAG00000029906	ENSBTAT00000042285	sense	genic	0	containing	exonic
MSTRG.13338	MSTRG.13338.5	ENSBTAG00000029906	ENSBTAT00000042285	sense	genic	0	containing	exonic
MSTRG.1334	MSTRG.1334.1	ENSBTAG00000000432	ENSBTAT00000002757	sense	genic	0	nested	intronic
MSTRG.13363	MSTRG.13363.1	ENSBTAG00000016024	ENSBTAT00000021328	antisense	genic	0	overlapping	exonic
MSTRG.13363	MSTRG.13363.3	ENSBTAG00000026266	ENSBTAT00000037254	antisense	genic	0	overlapping	exonic
MSTRG.13363	MSTRG.13363.2	ENSBTAG00000016024	ENSBTAT00000021328	antisense	genic	0	overlapping	exonic
MSTRG.13366	MSTRG.13366.2	ENSBTAG00000005372	ENSBTAT00000007067	antisense	genic	0	nested	exonic
MSTRG.13366	MSTRG.13366.1	ENSBTAG00000005372	ENSBTAT00000007067	antisense	genic	0	nested	exonic
MSTRG.13366	MSTRG.13366.3	ENSBTAG00000005372	ENSBTAT00000007067	antisense	genic	0	nested	intronic
MSTRG.13371	MSTRG.13371.1	ENSBTAG00000019251	ENSBTAT00000061281	sense	intergenic	76225	same_strand	upstream
MSTRG.13372	MSTRG.13372.1	ENSBTAG00000046396	ENSBTAT00000064830	antisense	intergenic	3665	divergent	upstream
MSTRG.13382	MSTRG.13382.1	ENSBTAG00000010356	ENSBTAT00000013671	antisense	genic	0	overlapping	exonic
MSTRG.13389	MSTRG.13389.1	ENSBTAG00000046533	ENSBTAT00000066041	antisense	intergenic	48036	divergent	upstream
MSTRG.13392	MSTRG.13392.1	ENSBTAG00000017279	ENSBTAT00000022970	antisense	intergenic	131	divergent	upstream
MSTRG.13409	MSTRG.13409.1	ENSBTAG00000010542	ENSBTAT00000031033	antisense	genic	0	nested	intronic
MSTRG.13411	MSTRG.13411.3	ENSBTAG00000010563	ENSBTAT00000013969	sense	genic	0	overlapping	intronic
MSTRG.13411	MSTRG.13411.2	ENSBTAG00000010552	ENSBTAT00000013953	antisense	genic	0	containing	intronic
MSTRG.13414	MSTRG.13414.2	ENSBTAG00000011038	ENSBTAT00000014661	antisense	intergenic	46738	divergent	upstream
MSTRG.13414	MSTRG.13414.1	ENSBTAG00000011038	ENSBTAT00000014661	antisense	intergenic	46720	divergent	upstream
MSTRG.1342	MSTRG.1342.1	ENSBTAG00000000432	ENSBTAT00000002757	antisense	genic	0	nested	intronic
MSTRG.13423	MSTRG.13423.1	ENSBTAG00000043507	ENSBTAT00000060499	sense	intergenic	40644	same_strand	upstream
MSTRG.13432	MSTRG.13432.1	ENSBTAG00000002507	ENSBTAT00000003259	antisense	genic	0	containing	exonic
MSTRG.13436	MSTRG.13436.2	ENSBTAG00000032964	ENSBTAT00000046801	sense	intergenic	98	same_strand	upstream
MSTRG.13436	MSTRG.13436.1	ENSBTAG00000032964	ENSBTAT00000046801	sense	intergenic	98	same_strand	upstream
MSTRG.13442	MSTRG.13442.8	ENSBTAG00000007833	ENSBTAT00000010308	sense	genic	0	overlapping	intronic
MSTRG.13454	MSTRG.13454.1	ENSBTAG00000018901	ENSBTAT00000025156	antisense	genic	0	nested	intronic
MSTRG.13460	MSTRG.13460.2	ENSBTAG00000021334	ENSBTAT00000028439	antisense	genic	0	overlapping	exonic
MSTRG.13460	MSTRG.13460.1	ENSBTAG00000021334	ENSBTAT00000028439	antisense	genic	0	nested	exonic
MSTRG.13462	MSTRG.13462.1	ENSBTAG00000022902	ENSBTAT00000055065	antisense	genic	0	containing	exonic
MSTRG.13471	MSTRG.13471.2	ENSBTAG00000045235	ENSBTAT00000062668	sense	genic	0	containing	exonic
MSTRG.13471	MSTRG.13471.1	ENSBTAG00000002863	ENSBTAT00000003716	antisense	genic	0	containing	exonic
MSTRG.13492	MSTRG.13492.6	ENSBTAG00000013871	ENSBTAT00000018418	sense	intergenic	26479	same_strand	upstream
MSTRG.13492	MSTRG.13492.4	ENSBTAG00000013871	ENSBTAT00000018418	sense	intergenic	24722	same_strand	upstream
MSTRG.13492	MSTRG.13492.1	ENSBTAG00000013871	ENSBTAT00000018418	sense	intergenic	19220	same_strand	upstream
MSTRG.13492	MSTRG.13492.3	ENSBTAG00000013871	ENSBTAT00000018418	sense	intergenic	19220	same_strand	upstream
MSTRG.13492	MSTRG.13492.2	ENSBTAG00000013871	ENSBTAT00000018418	sense	intergenic	26503	same_strand	upstream
MSTRG.13492	MSTRG.13492.5	ENSBTAG00000013871	ENSBTAT00000018418	sense	intergenic	25050	same_strand	upstream
MSTRG.13498	MSTRG.13498.1	ENSBTAG00000015731	ENSBTAT00000020880	antisense	genic	0	overlapping	exonic
MSTRG.13500	MSTRG.13500.2	ENSBTAG00000004005	ENSBTAT00000005230	antisense	genic	0	overlapping	exonic
MSTRG.13500	MSTRG.13500.1	ENSBTAG00000004005	ENSBTAT00000005230	antisense	genic	0	overlapping	intronic
MSTRG.13501	MSTRG.13501.15	ENSBTAG00000022819	ENSBTAT00000030977	sense	intergenic	3544	same_strand	downstream
MSTRG.13504	MSTRG.13504.1	ENSBTAG00000019271	ENSBTAT00000025659	antisense	genic	0	nested	exonic
MSTRG.1351	MSTRG.1351.1	ENSBTAG00000000432	ENSBTAT00000002757	sense	genic	0	nested	intronic
MSTRG.13512	MSTRG.13512.10	ENSBTAG00000005412	ENSBTAT00000018334	antisense	genic	0	overlapping	exonic
MSTRG.13512	MSTRG.13512.9	ENSBTAG00000005412	ENSBTAT00000018334	antisense	genic	0	overlapping	exonic
MSTRG.13512	MSTRG.13512.16	ENSBTAG00000005412	ENSBTAT00000018334	antisense	genic	0	overlapping	exonic
MSTRG.13512	MSTRG.13512.5	ENSBTAG00000005412	ENSBTAT00000018334	antisense	genic	0	overlapping	exonic
MSTRG.13512	MSTRG.13512.14	ENSBTAG00000005412	ENSBTAT00000018334	antisense	genic	0	overlapping	exonic
MSTRG.13512	MSTRG.13512.6	ENSBTAG00000005412	ENSBTAT00000018334	antisense	genic	0	overlapping	exonic
MSTRG.13512	MSTRG.13512.19	ENSBTAG00000029851	ENSBTAT00000042230	antisense	intergenic	5814	divergent	upstream
MSTRG.13512	MSTRG.13512.2	ENSBTAG00000005412	ENSBTAT00000018334	antisense	genic	0	overlapping	exonic
MSTRG.13512	MSTRG.13512.18	ENSBTAG00000029851	ENSBTAT00000042230	antisense	intergenic	5432	divergent	upstream
MSTRG.13512	MSTRG.13512.13	ENSBTAG00000005412	ENSBTAT00000018334	antisense	genic	0	overlapping	exonic
MSTRG.13512	MSTRG.13512.11	ENSBTAG00000005412	ENSBTAT00000018334	antisense	genic	0	overlapping	exonic
MSTRG.13512	MSTRG.13512.15	ENSBTAG00000005412	ENSBTAT00000018334	antisense	genic	0	overlapping	exonic
MSTRG.13512	MSTRG.13512.3	ENSBTAG00000005412	ENSBTAT00000018334	antisense	genic	0	overlapping	exonic
MSTRG.13512	MSTRG.13512.1	ENSBTAG00000005412	ENSBTAT00000018334	antisense	genic	0	overlapping	exonic
MSTRG.13512	MSTRG.13512.7	ENSBTAG00000005412	ENSBTAT00000018334	antisense	genic	0	overlapping	exonic
MSTRG.13512	MSTRG.13512.4	ENSBTAG00000005412	ENSBTAT00000018334	antisense	genic	0	overlapping	exonic
MSTRG.13512	MSTRG.13512.12	ENSBTAG00000005412	ENSBTAT00000018334	antisense	genic	0	overlapping	exonic
MSTRG.13512	MSTRG.13512.17	ENSBTAG00000005412	ENSBTAT00000018334	antisense	intergenic	40	convergent	downstream
MSTRG.13512	MSTRG.13512.20	ENSBTAG00000029851	ENSBTAT00000042230	antisense	intergenic	5808	divergent	upstream
MSTRG.13512	MSTRG.13512.8	ENSBTAG00000005412	ENSBTAT00000018334	antisense	genic	0	overlapping	exonic
MSTRG.13513	MSTRG.13513.15	ENSBTAG00000029851	ENSBTAT00000042230	sense	genic	0	containing	exonic
MSTRG.13513	MSTRG.13513.12	ENSBTAG00000029851	ENSBTAT00000042230	sense	genic	0	containing	exonic
MSTRG.13513	MSTRG.13513.11	ENSBTAG00000029851	ENSBTAT00000042230	sense	intergenic	1207	same_strand	upstream
MSTRG.13513	MSTRG.13513.14	ENSBTAG00000029851	ENSBTAT00000042230	sense	genic	0	containing	intronic
MSTRG.13513	MSTRG.13513.8	ENSBTAG00000029851	ENSBTAT00000042230	sense	genic	0	containing	exonic
MSTRG.13513	MSTRG.13513.4	ENSBTAG00000029851	ENSBTAT00000042230	sense	genic	0	containing	exonic
MSTRG.13513	MSTRG.13513.10	ENSBTAG00000029851	ENSBTAT00000042230	sense	genic	0	containing	exonic
MSTRG.13513	MSTRG.13513.6	ENSBTAG00000029851	ENSBTAT00000042230	sense	genic	0	containing	exonic
MSTRG.13513	MSTRG.13513.2	ENSBTAG00000029851	ENSBTAT00000042230	sense	genic	0	containing	exonic
MSTRG.13513	MSTRG.13513.7	ENSBTAG00000029851	ENSBTAT00000042230	sense	intergenic	1177	same_strand	upstream
MSTRG.13513	MSTRG.13513.3	ENSBTAG00000029851	ENSBTAT00000042230	sense	genic	0	containing	intronic
MSTRG.13513	MSTRG.13513.13	ENSBTAG00000029851	ENSBTAT00000042230	sense	genic	0	containing	exonic
MSTRG.13513	MSTRG.13513.9	ENSBTAG00000029851	ENSBTAT00000042230	sense	genic	0	containing	exonic
MSTRG.13513	MSTRG.13513.5	ENSBTAG00000029851	ENSBTAT00000042230	sense	genic	0	containing	exonic
MSTRG.13513	MSTRG.13513.1	ENSBTAG00000029851	ENSBTAT00000042230	sense	genic	0	containing	exonic
MSTRG.13516	MSTRG.13516.1	ENSBTAG00000014284	ENSBTAT00000018977	antisense	genic	0	overlapping	exonic
MSTRG.13516	MSTRG.13516.9	ENSBTAG00000014284	ENSBTAT00000018977	antisense	genic	0	overlapping	exonic
MSTRG.13516	MSTRG.13516.7	ENSBTAG00000014284	ENSBTAT00000018977	antisense	genic	0	overlapping	exonic
MSTRG.13516	MSTRG.13516.8	ENSBTAG00000014284	ENSBTAT00000018977	antisense	genic	0	nested	exonic
MSTRG.13516	MSTRG.13516.5	ENSBTAG00000014284	ENSBTAT00000018977	antisense	genic	0	overlapping	intronic
MSTRG.13516	MSTRG.13516.4	ENSBTAG00000014284	ENSBTAT00000018977	antisense	genic	0	overlapping	exonic
MSTRG.13516	MSTRG.13516.3	ENSBTAG00000014284	ENSBTAT00000018977	antisense	genic	0	overlapping	exonic
MSTRG.13516	MSTRG.13516.2	ENSBTAG00000014284	ENSBTAT00000018977	antisense	genic	0	overlapping	exonic
MSTRG.13516	MSTRG.13516.11	ENSBTAG00000014284	ENSBTAT00000018977	antisense	genic	0	nested	exonic
MSTRG.13516	MSTRG.13516.6	ENSBTAG00000014284	ENSBTAT00000018977	antisense	genic	0	overlapping	exonic
MSTRG.13516	MSTRG.13516.10	ENSBTAG00000014284	ENSBTAT00000018977	antisense	genic	0	overlapping	intronic
MSTRG.13524	MSTRG.13524.1	ENSBTAG00000006833	ENSBTAT00000008979	antisense	genic	0	overlapping	exonic
MSTRG.13529	MSTRG.13529.3	ENSBTAG00000001739	ENSBTAT00000002285	antisense	intergenic	94590	convergent	downstream
MSTRG.13529	MSTRG.13529.1	ENSBTAG00000001739	ENSBTAT00000002285	antisense	intergenic	79300	convergent	downstream
MSTRG.13529	MSTRG.13529.2	ENSBTAG00000001739	ENSBTAT00000002285	antisense	intergenic	94590	convergent	downstream
MSTRG.13548	MSTRG.13548.2	ENSBTAG00000007723	ENSBTAT00000010155	sense	intergenic	3712	same_strand	downstream
MSTRG.13553	MSTRG.13553.1	ENSBTAG00000002019	ENSBTAT00000002617	antisense	genic	0	containing	exonic
MSTRG.13558	MSTRG.13558.10	ENSBTAG00000035224	ENSBTAT00000003805	antisense	genic	0	containing	exonic
MSTRG.13558	MSTRG.13558.3	ENSBTAG00000039037	ENSBTAT00000055709	antisense	genic	0	nested	exonic
MSTRG.13558	MSTRG.13558.2	ENSBTAG00000037608	ENSBTAT00000053165	antisense	genic	0	containing	exonic
MSTRG.13558	MSTRG.13558.6	ENSBTAG00000040586	ENSBTAT00000065330	antisense	genic	0	containing	exonic
MSTRG.13558	MSTRG.13558.1	ENSBTAG00000037608	ENSBTAT00000053165	antisense	genic	0	containing	exonic
MSTRG.13558	MSTRG.13558.11	ENSBTAG00000037608	ENSBTAT00000053165	antisense	genic	0	containing	exonic
MSTRG.13558	MSTRG.13558.8	ENSBTAG00000040586	ENSBTAT00000065330	antisense	genic	0	containing	exonic
MSTRG.13558	MSTRG.13558.4	ENSBTAG00000040586	ENSBTAT00000065330	antisense	genic	0	containing	exonic
MSTRG.13558	MSTRG.13558.7	ENSBTAG00000035224	ENSBTAT00000003805	antisense	genic	0	containing	exonic
MSTRG.13558	MSTRG.13558.5	ENSBTAG00000040586	ENSBTAT00000065330	antisense	genic	0	containing	exonic
MSTRG.13558	MSTRG.13558.9	ENSBTAG00000035224	ENSBTAT00000003805	antisense	genic	0	containing	exonic
MSTRG.13558	MSTRG.13558.12	ENSBTAG00000040586	ENSBTAT00000065330	antisense	genic	0	containing	exonic
MSTRG.13559	MSTRG.13559.1	ENSBTAG00000039037	ENSBTAT00000055709	antisense	intergenic	4154	convergent	downstream
MSTRG.13562	MSTRG.13562.2	ENSBTAG00000036962	ENSBTAT00000051462	antisense	genic	0	containing	intronic
MSTRG.13562	MSTRG.13562.1	ENSBTAG00000036962	ENSBTAT00000051462	antisense	genic	0	containing	intronic
MSTRG.13564	MSTRG.13564.1	ENSBTAG00000023249	ENSBTAT00000007966	antisense	intergenic	14745	divergent	upstream
MSTRG.13564	MSTRG.13564.2	ENSBTAG00000023249	ENSBTAT00000007966	antisense	intergenic	14924	divergent	upstream
MSTRG.1361	MSTRG.1361.1	ENSBTAG00000047312	ENSBTAT00000063164	sense	intergenic	19721	same_strand	upstream
MSTRG.13623	MSTRG.13623.2	ENSBTAG00000019249	ENSBTAT00000025630	antisense	intergenic	241	divergent	upstream
MSTRG.13623	MSTRG.13623.1	ENSBTAG00000019249	ENSBTAT00000025630	antisense	intergenic	230	divergent	upstream
MSTRG.13625	MSTRG.13625.1	ENSBTAG00000009533	ENSBTAT00000012541	antisense	genic	0	nested	exonic
MSTRG.13644	MSTRG.13644.1	ENSBTAG00000019998	ENSBTAT00000026635	antisense	genic	0	overlapping	exonic
MSTRG.13656	MSTRG.13656.2	ENSBTAG00000000279	ENSBTAT00000000348	antisense	genic	0	overlapping	exonic
MSTRG.13656	MSTRG.13656.1	ENSBTAG00000000279	ENSBTAT00000000348	antisense	genic	0	overlapping	exonic
MSTRG.13690	MSTRG.13690.1	ENSBTAG00000012683	ENSBTAT00000037527	antisense	intergenic	1788	divergent	upstream
MSTRG.13690	MSTRG.13690.3	ENSBTAG00000038115	ENSBTAT00000055417	sense	intergenic	4818	same_strand	upstream
MSTRG.13690	MSTRG.13690.2	ENSBTAG00000012683	ENSBTAT00000037527	antisense	intergenic	1898	divergent	upstream
MSTRG.13691	MSTRG.13691.1	ENSBTAG00000038115	ENSBTAT00000064224	antisense	intergenic	7951	divergent	upstream
MSTRG.13693	MSTRG.13693.6	ENSBTAG00000016424	ENSBTAT00000021843	sense	intergenic	3777	same_strand	downstream
MSTRG.13693	MSTRG.13693.9	ENSBTAG00000034238	ENSBTAT00000037528	antisense	intergenic	14874	convergent	downstream
MSTRG.13694	MSTRG.13694.1	ENSBTAG00000016424	ENSBTAT00000021843	antisense	intergenic	15823	convergent	downstream
MSTRG.1372	MSTRG.1372.1	ENSBTAG00000046500	ENSBTAT00000017034	antisense	intergenic	12734	divergent	upstream
MSTRG.1372	MSTRG.1372.2	ENSBTAG00000047909	ENSBTAT00000063881	antisense	genic	0	containing	intronic
MSTRG.13749	MSTRG.13749.9	ENSBTAG00000007210	ENSBTAT00000009490	sense	genic	0	nested	intronic
MSTRG.13749	MSTRG.13749.4	ENSBTAG00000007210	ENSBTAT00000009490	sense	intergenic	78113	same_strand	upstream
MSTRG.13749	MSTRG.13749.8	ENSBTAG00000007210	ENSBTAT00000009490	sense	genic	0	overlapping	intronic
MSTRG.13749	MSTRG.13749.7	ENSBTAG00000007210	ENSBTAT00000009490	sense	genic	0	overlapping	intronic
MSTRG.13754	MSTRG.13754.1	ENSBTAG00000004038	ENSBTAT00000005280	sense	intergenic	7526	same_strand	upstream
MSTRG.13764	MSTRG.13764.2	ENSBTAG00000016360	ENSBTAT00000021762	sense	intergenic	23715	same_strand	upstream
MSTRG.13764	MSTRG.13764.1	ENSBTAG00000016360	ENSBTAT00000021762	sense	intergenic	23713	same_strand	upstream
MSTRG.13767	MSTRG.13767.1	ENSBTAG00000005208	ENSBTAT00000061555	antisense	genic	0	overlapping	exonic
MSTRG.13770	MSTRG.13770.2	ENSBTAG00000005208	ENSBTAT00000061555	antisense	genic	0	nested	intronic
MSTRG.13770	MSTRG.13770.1	ENSBTAG00000005208	ENSBTAT00000061555	antisense	genic	0	nested	intronic
MSTRG.13775	MSTRG.13775.1	ENSBTAG00000005622	ENSBTAT00000007391	antisense	intergenic	20142	divergent	upstream
MSTRG.13776	MSTRG.13776.2	ENSBTAG00000005622	ENSBTAT00000007391	antisense	intergenic	25000	divergent	upstream
MSTRG.13776	MSTRG.13776.1	ENSBTAG00000005622	ENSBTAT00000007391	antisense	intergenic	24979	divergent	upstream
MSTRG.13782	MSTRG.13782.1	ENSBTAG00000026371	ENSBTAT00000037460	sense	intergenic	2670	same_strand	upstream
MSTRG.13789	MSTRG.13789.1	ENSBTAG00000021773	ENSBTAT00000046336	sense	intergenic	32741	same_strand	downstream
MSTRG.13791	MSTRG.13791.2	ENSBTAG00000036371	ENSBTAT00000050871	sense	genic	0	containing	intronic
MSTRG.13791	MSTRG.13791.3	ENSBTAG00000036371	ENSBTAT00000050871	sense	genic	0	containing	intronic
MSTRG.13791	MSTRG.13791.4	ENSBTAG00000029848	ENSBTAT00000042227	sense	genic	0	containing	exonic
MSTRG.13791	MSTRG.13791.7	ENSBTAG00000029848	ENSBTAT00000042227	sense	intergenic	5479	same_strand	downstream
MSTRG.13799	MSTRG.13799.1	ENSBTAG00000004801	ENSBTAT00000046463	antisense	genic	0	overlapping	intronic
MSTRG.13799	MSTRG.13799.15	ENSBTAG00000047520	ENSBTAT00000063390	sense	intergenic	797	same_strand	downstream
MSTRG.13807	MSTRG.13807.2	ENSBTAG00000015988	ENSBTAT00000035455	antisense	genic	0	overlapping	exonic
MSTRG.13807	MSTRG.13807.1	ENSBTAG00000015988	ENSBTAT00000035455	antisense	genic	0	overlapping	exonic
MSTRG.13815	MSTRG.13815.1	ENSBTAG00000020735	ENSBTAT00000027632	sense	intergenic	49819	same_strand	upstream
MSTRG.13817	MSTRG.13817.1	ENSBTAG00000020733	ENSBTAT00000027627	antisense	genic	0	containing	exonic
MSTRG.13819	MSTRG.13819.1	ENSBTAG00000020734	ENSBTAT00000027628	antisense	genic	0	containing	exonic
MSTRG.13822	MSTRG.13822.2	ENSBTAG00000032503	ENSBTAT00000046098	sense	genic	0	containing	intronic
MSTRG.13827	MSTRG.13827.14	ENSBTAG00000016505	ENSBTAT00000021939	sense	genic	0	nested	intronic
MSTRG.13838	MSTRG.13838.2	ENSBTAG00000037449	ENSBTAT00000054846	antisense	genic	0	overlapping	exonic
MSTRG.13838	MSTRG.13838.5	ENSBTAG00000037449	ENSBTAT00000054846	antisense	genic	0	overlapping	exonic
MSTRG.13838	MSTRG.13838.1	ENSBTAG00000037449	ENSBTAT00000054846	antisense	genic	0	overlapping	exonic
MSTRG.13838	MSTRG.13838.4	ENSBTAG00000037449	ENSBTAT00000054846	antisense	genic	0	overlapping	exonic
MSTRG.13838	MSTRG.13838.3	ENSBTAG00000037449	ENSBTAT00000054846	antisense	genic	0	overlapping	exonic
MSTRG.13839	MSTRG.13839.1	ENSBTAG00000019423	ENSBTAT00000025874	antisense	genic	0	containing	exonic
MSTRG.13846	MSTRG.13846.1	ENSBTAG00000006447	ENSBTAT00000008455	antisense	genic	0	containing	exonic
MSTRG.13867	MSTRG.13867.1	ENSBTAG00000032373	ENSBTAT00000045934	antisense	genic	0	nested	exonic
MSTRG.13882	MSTRG.13882.1	ENSBTAG00000020921	ENSBTAT00000042942	antisense	genic	0	nested	exonic
MSTRG.13883	MSTRG.13883.1	ENSBTAG00000001404	ENSBTAT00000001841	sense	intergenic	20104	same_strand	downstream
MSTRG.13893	MSTRG.13893.1	ENSBTAG00000011162	ENSBTAT00000014826	antisense	intergenic	20807	divergent	upstream
MSTRG.13894	MSTRG.13894.1	ENSBTAG00000002176	ENSBTAT00000055230	antisense	genic	0	containing	intronic
MSTRG.13918	MSTRG.13918.1	ENSBTAG00000018016	ENSBTAT00000023981	antisense	genic	0	containing	exonic
MSTRG.13921	MSTRG.13921.1	ENSBTAG00000016883	ENSBTAT00000022457	antisense	genic	0	overlapping	exonic
MSTRG.13921	MSTRG.13921.2	ENSBTAG00000016883	ENSBTAT00000022457	antisense	genic	0	overlapping	exonic
MSTRG.13943	MSTRG.13943.2	ENSBTAG00000044880	ENSBTAT00000062313	sense	genic	0	containing	intronic
MSTRG.13943	MSTRG.13943.1	ENSBTAG00000044880	ENSBTAT00000062313	sense	genic	0	containing	intronic
MSTRG.13952	MSTRG.13952.1	ENSBTAG00000021218	ENSBTAT00000028269	antisense	genic	0	containing	exonic
MSTRG.13960	MSTRG.13960.2	ENSBTAG00000043974	ENSBTAT00000061583	sense	intergenic	3494	same_strand	upstream
MSTRG.13976	MSTRG.13976.1	ENSBTAG00000035373	ENSBTAT00000023534	antisense	genic	0	containing	intronic
MSTRG.13985	MSTRG.13985.1	ENSBTAG00000007523	ENSBTAT00000009899	antisense	genic	0	overlapping	exonic
MSTRG.13990	MSTRG.13990.1	ENSBTAG00000000405	ENSBTAT00000000519	antisense	genic	0	overlapping	exonic
MSTRG.13996	MSTRG.13996.1	ENSBTAG00000001503	ENSBTAT00000037406	sense	intergenic	2882	same_strand	downstream
MSTRG.14009	MSTRG.14009.1	ENSBTAG00000031598	ENSBTAT00000044787	antisense	genic	0	nested	exonic
MSTRG.14017	MSTRG.14017.1	ENSBTAG00000040295	ENSBTAT00000013231	antisense	genic	0	overlapping	exonic
MSTRG.14021	MSTRG.14021.9	ENSBTAG00000000704	ENSBTAT00000000941	antisense	intergenic	184	divergent	upstream
MSTRG.14021	MSTRG.14021.3	ENSBTAG00000000704	ENSBTAT00000000941	antisense	intergenic	156	divergent	upstream
MSTRG.14021	MSTRG.14021.1	ENSBTAG00000000704	ENSBTAT00000000941	antisense	intergenic	87	divergent	upstream
MSTRG.14021	MSTRG.14021.6	ENSBTAG00000000704	ENSBTAT00000000941	antisense	intergenic	168	divergent	upstream
MSTRG.14021	MSTRG.14021.4	ENSBTAG00000000704	ENSBTAT00000000941	antisense	intergenic	158	divergent	upstream
MSTRG.14021	MSTRG.14021.8	ENSBTAG00000000704	ENSBTAT00000000941	antisense	intergenic	174	divergent	upstream
MSTRG.14021	MSTRG.14021.10	ENSBTAG00000000704	ENSBTAT00000000941	antisense	intergenic	191	divergent	upstream
MSTRG.14021	MSTRG.14021.5	ENSBTAG00000000704	ENSBTAT00000000941	antisense	intergenic	159	divergent	upstream
MSTRG.14021	MSTRG.14021.11	ENSBTAG00000000704	ENSBTAT00000000941	antisense	intergenic	194	divergent	upstream
MSTRG.14021	MSTRG.14021.7	ENSBTAG00000000704	ENSBTAT00000000941	antisense	intergenic	173	divergent	upstream
MSTRG.14021	MSTRG.14021.2	ENSBTAG00000000704	ENSBTAT00000000941	antisense	intergenic	156	divergent	upstream
MSTRG.14026	MSTRG.14026.1	ENSBTAG00000037489	ENSBTAT00000053944	antisense	intergenic	15047	convergent	downstream
MSTRG.14030	MSTRG.14030.1	ENSBTAG00000046622	ENSBTAT00000065974	sense	genic	0	containing	exonic
MSTRG.14042	MSTRG.14042.1	ENSBTAG00000047342	ENSBTAT00000065745	sense	intergenic	73989	same_strand	downstream
MSTRG.14046	MSTRG.14046.1	ENSBTAG00000047264	ENSBTAT00000063827	antisense	intergenic	4383	convergent	downstream
MSTRG.14048	MSTRG.14048.5	ENSBTAG00000048148	ENSBTAT00000064039	antisense	intergenic	4338	divergent	upstream
MSTRG.14048	MSTRG.14048.8	ENSBTAG00000048148	ENSBTAT00000064039	antisense	intergenic	2311	divergent	upstream
MSTRG.14048	MSTRG.14048.3	ENSBTAG00000048148	ENSBTAT00000064039	antisense	intergenic	4335	divergent	upstream
MSTRG.14048	MSTRG.14048.2	ENSBTAG00000048148	ENSBTAT00000064039	antisense	intergenic	19366	divergent	upstream
MSTRG.14048	MSTRG.14048.6	ENSBTAG00000048148	ENSBTAT00000064039	antisense	intergenic	690	divergent	upstream
MSTRG.14048	MSTRG.14048.4	ENSBTAG00000048148	ENSBTAT00000064039	antisense	intergenic	13838	divergent	upstream
MSTRG.14048	MSTRG.14048.1	ENSBTAG00000048148	ENSBTAT00000064039	antisense	intergenic	17458	divergent	upstream
MSTRG.14048	MSTRG.14048.7	ENSBTAG00000048148	ENSBTAT00000064039	antisense	intergenic	3649	divergent	upstream
MSTRG.14049	MSTRG.14049.2	ENSBTAG00000048148	ENSBTAT00000064039	sense	intergenic	4339	same_strand	upstream
MSTRG.14049	MSTRG.14049.1	ENSBTAG00000048148	ENSBTAT00000064039	sense	intergenic	19332	same_strand	upstream
MSTRG.14050	MSTRG.14050.8	ENSBTAG00000048148	ENSBTAT00000064039	sense	intergenic	688	same_strand	upstream
MSTRG.14050	MSTRG.14050.1	ENSBTAG00000048148	ENSBTAT00000064039	sense	intergenic	688	same_strand	upstream
MSTRG.14050	MSTRG.14050.3	ENSBTAG00000048148	ENSBTAT00000064039	sense	intergenic	5109	same_strand	upstream
MSTRG.14050	MSTRG.14050.9	ENSBTAG00000048148	ENSBTAT00000064039	sense	intergenic	688	same_strand	upstream
MSTRG.14050	MSTRG.14050.11	ENSBTAG00000045825	ENSBTAT00000065080	sense	genic	0	containing	exonic
MSTRG.14050	MSTRG.14050.6	ENSBTAG00000048148	ENSBTAT00000064039	sense	intergenic	688	same_strand	upstream
MSTRG.14050	MSTRG.14050.4	ENSBTAG00000047401	ENSBTAT00000065518	sense	genic	0	containing	exonic
MSTRG.14050	MSTRG.14050.12	ENSBTAG00000048148	ENSBTAT00000064039	sense	genic	0	containing	intronic
MSTRG.14050	MSTRG.14050.5	ENSBTAG00000048148	ENSBTAT00000064039	sense	intergenic	688	same_strand	upstream
MSTRG.14050	MSTRG.14050.2	ENSBTAG00000048148	ENSBTAT00000064039	sense	intergenic	8178	same_strand	upstream
MSTRG.14050	MSTRG.14050.10	ENSBTAG00000048148	ENSBTAT00000064039	sense	intergenic	688	same_strand	upstream
MSTRG.14076	MSTRG.14076.2	ENSBTAG00000010339	ENSBTAT00000013668	antisense	genic	0	containing	exonic
MSTRG.14076	MSTRG.14076.1	ENSBTAG00000010339	ENSBTAT00000013668	antisense	genic	0	containing	exonic
MSTRG.14076	MSTRG.14076.3	ENSBTAG00000010339	ENSBTAT00000013668	antisense	genic	0	overlapping	exonic
MSTRG.14092	MSTRG.14092.1	ENSBTAG00000026275	ENSBTAT00000037271	sense	intergenic	22775	same_strand	downstream
MSTRG.14100	MSTRG.14100.1	ENSBTAG00000011969	ENSBTAT00000015883	antisense	genic	0	containing	exonic
MSTRG.14126	MSTRG.14126.2	ENSBTAG00000047767	ENSBTAT00000064675	sense	genic	0	containing	intronic
MSTRG.14143	MSTRG.14143.1	ENSBTAG00000008295	ENSBTAT00000010915	antisense	genic	0	overlapping	intronic
MSTRG.14147	MSTRG.14147.1	ENSBTAG00000020528	ENSBTAT00000027347	antisense	genic	0	overlapping	exonic
MSTRG.14147	MSTRG.14147.2	ENSBTAG00000020528	ENSBTAT00000027347	antisense	genic	0	overlapping	exonic
MSTRG.14176	MSTRG.14176.15	ENSBTAG00000026236	ENSBTAT00000037204	antisense	genic	0	overlapping	exonic
MSTRG.14176	MSTRG.14176.10	ENSBTAG00000026236	ENSBTAT00000037204	antisense	genic	0	overlapping	exonic
MSTRG.14176	MSTRG.14176.7	ENSBTAG00000026236	ENSBTAT00000037204	antisense	genic	0	overlapping	exonic
MSTRG.14176	MSTRG.14176.1	ENSBTAG00000026236	ENSBTAT00000037204	antisense	genic	0	overlapping	exonic
MSTRG.14176	MSTRG.14176.9	ENSBTAG00000026236	ENSBTAT00000037204	antisense	genic	0	overlapping	exonic
MSTRG.14176	MSTRG.14176.5	ENSBTAG00000026236	ENSBTAT00000037204	antisense	genic	0	overlapping	exonic
MSTRG.14176	MSTRG.14176.12	ENSBTAG00000026236	ENSBTAT00000037204	antisense	genic	0	overlapping	exonic
MSTRG.14176	MSTRG.14176.14	ENSBTAG00000026236	ENSBTAT00000037204	antisense	genic	0	overlapping	exonic
MSTRG.14176	MSTRG.14176.11	ENSBTAG00000026236	ENSBTAT00000037204	antisense	genic	0	overlapping	exonic
MSTRG.14176	MSTRG.14176.3	ENSBTAG00000026236	ENSBTAT00000037204	antisense	genic	0	overlapping	exonic
MSTRG.14176	MSTRG.14176.13	ENSBTAG00000026236	ENSBTAT00000037204	antisense	genic	0	overlapping	exonic
MSTRG.14176	MSTRG.14176.6	ENSBTAG00000026236	ENSBTAT00000037204	antisense	genic	0	overlapping	exonic
MSTRG.14176	MSTRG.14176.4	ENSBTAG00000026236	ENSBTAT00000037204	antisense	genic	0	containing	exonic
MSTRG.14176	MSTRG.14176.17	ENSBTAG00000026236	ENSBTAT00000037204	antisense	genic	0	containing	exonic
MSTRG.14176	MSTRG.14176.16	ENSBTAG00000026236	ENSBTAT00000037204	antisense	genic	0	overlapping	exonic
MSTRG.14176	MSTRG.14176.8	ENSBTAG00000026236	ENSBTAT00000037204	antisense	genic	0	overlapping	exonic
MSTRG.14176	MSTRG.14176.2	ENSBTAG00000026236	ENSBTAT00000037204	antisense	genic	0	containing	exonic
MSTRG.14180	MSTRG.14180.1	ENSBTAG00000012201	ENSBTAT00000016177	antisense	genic	0	containing	exonic
MSTRG.14183	MSTRG.14183.1	ENSBTAG00000009840	ENSBTAT00000037205	sense	intergenic	10361	same_strand	upstream
MSTRG.14185	MSTRG.14185.1	ENSBTAG00000045180	ENSBTAT00000062613	sense	genic	0	containing	intronic
MSTRG.14187	MSTRG.14187.18	ENSBTAG00000005450	ENSBTAT00000007170	sense	genic	0	overlapping	intronic
MSTRG.14188	MSTRG.14188.4	ENSBTAG00000005450	ENSBTAT00000007170	antisense	genic	0	containing	exonic
MSTRG.14188	MSTRG.14188.3	ENSBTAG00000005450	ENSBTAT00000007170	antisense	genic	0	containing	exonic
MSTRG.14188	MSTRG.14188.2	ENSBTAG00000047379	ENSBTAT00000063483	antisense	genic	0	nested	exonic
MSTRG.14188	MSTRG.14188.5	ENSBTAG00000005450	ENSBTAT00000007170	antisense	intergenic	17777	divergent	upstream
MSTRG.14188	MSTRG.14188.1	ENSBTAG00000047379	ENSBTAT00000063483	antisense	genic	0	overlapping	exonic
MSTRG.14196	MSTRG.14196.1	ENSBTAG00000002094	ENSBTAT00000043764	antisense	genic	0	containing	exonic
MSTRG.1422	MSTRG.1422.1	ENSBTAG00000020421	ENSBTAT00000027214	antisense	genic	0	nested	exonic
MSTRG.14227	MSTRG.14227.1	ENSBTAG00000046517	ENSBTAT00000065294	antisense	intergenic	20637	convergent	downstream
MSTRG.14227	MSTRG.14227.3	ENSBTAG00000046517	ENSBTAT00000065294	antisense	intergenic	24466	convergent	downstream
MSTRG.14227	MSTRG.14227.2	ENSBTAG00000046517	ENSBTAT00000065294	antisense	intergenic	21042	convergent	downstream
MSTRG.14227	MSTRG.14227.4	ENSBTAG00000046517	ENSBTAT00000065294	antisense	intergenic	26079	convergent	downstream
MSTRG.14237	MSTRG.14237.1	ENSBTAG00000003953	ENSBTAT00000005167	sense	intergenic	11	same_strand	downstream
MSTRG.14246	MSTRG.14246.1	ENSBTAG00000026199	ENSBTAT00000036888	antisense	genic	0	containing	exonic
MSTRG.14270	MSTRG.14270.1	ENSBTAG00000000050	ENSBTAT00000000055	antisense	genic	0	overlapping	exonic
MSTRG.14283	MSTRG.14283.1	ENSBTAG00000015952	ENSBTAT00000053527	antisense	intergenic	1534	convergent	downstream
MSTRG.14292	MSTRG.14292.1	ENSBTAG00000003607	ENSBTAT00000004699	antisense	intergenic	28984	divergent	upstream
MSTRG.14293	MSTRG.14293.1	ENSBTAG00000020796	ENSBTAT00000055368	antisense	intergenic	50920	convergent	downstream
MSTRG.14308	MSTRG.14308.1	ENSBTAG00000007049	ENSBTAT00000009270	antisense	genic	0	containing	exonic
MSTRG.14312	MSTRG.14312.1	ENSBTAG00000018404	ENSBTAT00000024490	sense	genic	0	nested	intronic
MSTRG.14315	MSTRG.14315.1	ENSBTAG00000018404	ENSBTAT00000030539	sense	genic	0	nested	intronic
MSTRG.14316	MSTRG.14316.1	ENSBTAG00000018404	ENSBTAT00000030539	sense	genic	0	nested	intronic
MSTRG.14317	MSTRG.14317.1	ENSBTAG00000018404	ENSBTAT00000030539	sense	genic	0	nested	intronic
MSTRG.14318	MSTRG.14318.1	ENSBTAG00000018404	ENSBTAT00000024490	sense	genic	0	nested	intronic
MSTRG.14326	MSTRG.14326.3	ENSBTAG00000003196	ENSBTAT00000004152	sense	intergenic	3960	same_strand	upstream
MSTRG.14329	MSTRG.14329.1	ENSBTAG00000000806	ENSBTAT00000001066	antisense	genic	0	nested	exonic
MSTRG.1433	MSTRG.1433.1	ENSBTAG00000000843	ENSBTAT00000001121	antisense	genic	0	overlapping	exonic
MSTRG.14331	MSTRG.14331.1	ENSBTAG00000009498	ENSBTAT00000012499	antisense	genic	0	containing	exonic
MSTRG.14342	MSTRG.14342.1	ENSBTAG00000014614	ENSBTAT00000019461	antisense	genic	0	nested	exonic
MSTRG.14352	MSTRG.14352.7	ENSBTAG00000044882	ENSBTAT00000062315	antisense	genic	0	containing	intronic
MSTRG.14352	MSTRG.14352.6	ENSBTAG00000044882	ENSBTAT00000062315	antisense	genic	0	containing	intronic
MSTRG.14352	MSTRG.14352.3	ENSBTAG00000044882	ENSBTAT00000062315	antisense	genic	0	containing	intronic
MSTRG.14352	MSTRG.14352.5	ENSBTAG00000044882	ENSBTAT00000062315	antisense	genic	0	containing	intronic
MSTRG.14352	MSTRG.14352.1	ENSBTAG00000044882	ENSBTAT00000062315	antisense	genic	0	containing	intronic
MSTRG.14352	MSTRG.14352.2	ENSBTAG00000044882	ENSBTAT00000062315	antisense	genic	0	containing	intronic
MSTRG.14352	MSTRG.14352.4	ENSBTAG00000044882	ENSBTAT00000062315	antisense	genic	0	containing	intronic
MSTRG.14356	MSTRG.14356.2	ENSBTAG00000020790	ENSBTAT00000027705	sense	genic	0	overlapping	exonic
MSTRG.14360	MSTRG.14360.1	ENSBTAG00000011734	ENSBTAT00000015584	antisense	genic	0	containing	exonic
MSTRG.14362	MSTRG.14362.1	ENSBTAG00000004964	ENSBTAT00000006533	sense	intergenic	4057	same_strand	upstream
MSTRG.14363	MSTRG.14363.1	ENSBTAG00000014831	ENSBTAT00000019753	antisense	genic	0	overlapping	exonic
MSTRG.14375	MSTRG.14375.2	ENSBTAG00000019759	ENSBTAT00000026332	sense	intergenic	9730	same_strand	upstream
MSTRG.14376	MSTRG.14376.1	ENSBTAG00000046100	ENSBTAT00000064497	sense	genic	0	nested	exonic
MSTRG.14382	MSTRG.14382.1	ENSBTAG00000021118	ENSBTAT00000028140	antisense	intergenic	1280	convergent	downstream
MSTRG.14386	MSTRG.14386.1	ENSBTAG00000000442	ENSBTAT00000000566	antisense	genic	0	containing	exonic
MSTRG.14394	MSTRG.14394.22	ENSBTAG00000047264	ENSBTAT00000063827	sense	genic	0	nested	intronic
MSTRG.14394	MSTRG.14394.1	ENSBTAG00000047264	ENSBTAT00000063827	sense	genic	0	nested	intronic
MSTRG.14394	MSTRG.14394.36	ENSBTAG00000047264	ENSBTAT00000063827	sense	genic	0	nested	intronic
MSTRG.14394	MSTRG.14394.16	ENSBTAG00000047264	ENSBTAT00000063827	sense	genic	0	nested	intronic
MSTRG.14394	MSTRG.14394.51	ENSBTAG00000047264	ENSBTAT00000063827	sense	genic	0	nested	intronic
MSTRG.14394	MSTRG.14394.23	ENSBTAG00000047264	ENSBTAT00000063827	sense	genic	0	nested	intronic
MSTRG.14394	MSTRG.14394.4	ENSBTAG00000047264	ENSBTAT00000063827	sense	genic	0	nested	intronic
MSTRG.14394	MSTRG.14394.34	ENSBTAG00000047264	ENSBTAT00000063827	sense	genic	0	nested	intronic
MSTRG.14394	MSTRG.14394.7	ENSBTAG00000047264	ENSBTAT00000063827	sense	genic	0	overlapping	intronic
MSTRG.14394	MSTRG.14394.21	ENSBTAG00000047264	ENSBTAT00000063827	sense	genic	0	nested	intronic
MSTRG.14394	MSTRG.14394.46	ENSBTAG00000047264	ENSBTAT00000063827	sense	genic	0	nested	intronic
MSTRG.14394	MSTRG.14394.32	ENSBTAG00000047264	ENSBTAT00000063827	sense	genic	0	nested	intronic
MSTRG.14394	MSTRG.14394.39	ENSBTAG00000047264	ENSBTAT00000063827	sense	genic	0	nested	intronic
MSTRG.14394	MSTRG.14394.24	ENSBTAG00000047264	ENSBTAT00000063827	sense	genic	0	nested	intronic
MSTRG.14394	MSTRG.14394.29	ENSBTAG00000047264	ENSBTAT00000063827	sense	genic	0	nested	intronic
MSTRG.14394	MSTRG.14394.8	ENSBTAG00000047264	ENSBTAT00000063827	sense	genic	0	nested	intronic
MSTRG.14394	MSTRG.14394.9	ENSBTAG00000047264	ENSBTAT00000063827	sense	genic	0	nested	intronic
MSTRG.14394	MSTRG.14394.25	ENSBTAG00000047264	ENSBTAT00000063827	sense	genic	0	nested	intronic
MSTRG.14394	MSTRG.14394.12	ENSBTAG00000047264	ENSBTAT00000063827	sense	genic	0	nested	intronic
MSTRG.14394	MSTRG.14394.2	ENSBTAG00000047264	ENSBTAT00000063827	sense	genic	0	nested	intronic
MSTRG.14394	MSTRG.14394.26	ENSBTAG00000047264	ENSBTAT00000063827	sense	genic	0	nested	intronic
MSTRG.14394	MSTRG.14394.19	ENSBTAG00000047264	ENSBTAT00000063827	sense	genic	0	nested	intronic
MSTRG.14394	MSTRG.14394.48	ENSBTAG00000047264	ENSBTAT00000063827	sense	genic	0	nested	intronic
MSTRG.14394	MSTRG.14394.44	ENSBTAG00000047264	ENSBTAT00000063827	sense	genic	0	nested	intronic
MSTRG.14394	MSTRG.14394.38	ENSBTAG00000047264	ENSBTAT00000063827	sense	genic	0	nested	intronic
MSTRG.14394	MSTRG.14394.49	ENSBTAG00000047264	ENSBTAT00000063827	sense	genic	0	nested	intronic
MSTRG.14394	MSTRG.14394.11	ENSBTAG00000047264	ENSBTAT00000063827	sense	genic	0	overlapping	intronic
MSTRG.14394	MSTRG.14394.17	ENSBTAG00000047264	ENSBTAT00000063827	sense	genic	0	nested	intronic
MSTRG.14394	MSTRG.14394.43	ENSBTAG00000047264	ENSBTAT00000063827	sense	genic	0	nested	intronic
MSTRG.14394	MSTRG.14394.20	ENSBTAG00000047264	ENSBTAT00000063827	sense	genic	0	nested	intronic
MSTRG.14394	MSTRG.14394.30	ENSBTAG00000047264	ENSBTAT00000063827	sense	genic	0	nested	intronic
MSTRG.14394	MSTRG.14394.18	ENSBTAG00000047264	ENSBTAT00000063827	sense	genic	0	nested	intronic
MSTRG.14394	MSTRG.14394.10	ENSBTAG00000047264	ENSBTAT00000063827	sense	genic	0	nested	intronic
MSTRG.14394	MSTRG.14394.47	ENSBTAG00000047264	ENSBTAT00000063827	sense	genic	0	nested	intronic
MSTRG.14394	MSTRG.14394.40	ENSBTAG00000047264	ENSBTAT00000063827	sense	genic	0	overlapping	intronic
MSTRG.14394	MSTRG.14394.27	ENSBTAG00000047264	ENSBTAT00000063827	sense	genic	0	nested	intronic
MSTRG.14394	MSTRG.14394.14	ENSBTAG00000047264	ENSBTAT00000063827	sense	genic	0	nested	intronic
MSTRG.14394	MSTRG.14394.37	ENSBTAG00000047264	ENSBTAT00000063827	sense	genic	0	nested	intronic
MSTRG.14394	MSTRG.14394.35	ENSBTAG00000047264	ENSBTAT00000063827	sense	genic	0	nested	intronic
MSTRG.14394	MSTRG.14394.13	ENSBTAG00000047264	ENSBTAT00000063827	sense	genic	0	nested	intronic
MSTRG.14394	MSTRG.14394.42	ENSBTAG00000047264	ENSBTAT00000063827	sense	genic	0	nested	intronic
MSTRG.14394	MSTRG.14394.3	ENSBTAG00000047264	ENSBTAT00000063827	sense	genic	0	nested	intronic
MSTRG.14394	MSTRG.14394.45	ENSBTAG00000047264	ENSBTAT00000063827	sense	genic	0	nested	intronic
MSTRG.14394	MSTRG.14394.6	ENSBTAG00000047264	ENSBTAT00000063827	sense	genic	0	nested	intronic
MSTRG.14394	MSTRG.14394.15	ENSBTAG00000047264	ENSBTAT00000063827	sense	genic	0	nested	intronic
MSTRG.14394	MSTRG.14394.41	ENSBTAG00000047264	ENSBTAT00000063827	sense	genic	0	nested	intronic
MSTRG.14394	MSTRG.14394.33	ENSBTAG00000047264	ENSBTAT00000063827	sense	genic	0	nested	intronic
MSTRG.14394	MSTRG.14394.5	ENSBTAG00000047264	ENSBTAT00000063827	sense	genic	0	nested	intronic
MSTRG.14394	MSTRG.14394.31	ENSBTAG00000047264	ENSBTAT00000063827	sense	genic	0	nested	intronic
MSTRG.14394	MSTRG.14394.50	ENSBTAG00000047264	ENSBTAT00000063827	sense	genic	0	nested	intronic
MSTRG.14394	MSTRG.14394.28	ENSBTAG00000047264	ENSBTAT00000063827	sense	genic	0	nested	intronic
MSTRG.14395	MSTRG.14395.69	ENSBTAG00000047264	ENSBTAT00000063827	antisense	genic	0	nested	intronic
MSTRG.14395	MSTRG.14395.56	ENSBTAG00000047264	ENSBTAT00000063827	antisense	genic	0	nested	intronic
MSTRG.14395	MSTRG.14395.32	ENSBTAG00000047264	ENSBTAT00000063827	antisense	genic	0	nested	intronic
MSTRG.14395	MSTRG.14395.130	ENSBTAG00000047264	ENSBTAT00000063827	antisense	genic	0	overlapping	intronic
MSTRG.14395	MSTRG.14395.19	ENSBTAG00000047264	ENSBTAT00000063827	antisense	genic	0	nested	intronic
MSTRG.14395	MSTRG.14395.25	ENSBTAG00000047264	ENSBTAT00000063827	antisense	genic	0	nested	intronic
MSTRG.14395	MSTRG.14395.21	ENSBTAG00000047264	ENSBTAT00000063827	antisense	genic	0	nested	intronic
MSTRG.14395	MSTRG.14395.49	ENSBTAG00000047264	ENSBTAT00000063827	antisense	genic	0	nested	intronic
MSTRG.14395	MSTRG.14395.116	ENSBTAG00000047264	ENSBTAT00000063827	antisense	genic	0	nested	intronic
MSTRG.14395	MSTRG.14395.26	ENSBTAG00000047264	ENSBTAT00000063827	antisense	genic	0	nested	intronic
MSTRG.14395	MSTRG.14395.108	ENSBTAG00000047264	ENSBTAT00000063827	antisense	genic	0	nested	intronic
MSTRG.14395	MSTRG.14395.15	ENSBTAG00000047264	ENSBTAT00000063827	antisense	genic	0	nested	intronic
MSTRG.14395	MSTRG.14395.17	ENSBTAG00000047264	ENSBTAT00000063827	antisense	genic	0	nested	intronic
MSTRG.14395	MSTRG.14395.66	ENSBTAG00000047264	ENSBTAT00000063827	antisense	genic	0	nested	intronic
MSTRG.14395	MSTRG.14395.67	ENSBTAG00000047264	ENSBTAT00000063827	antisense	genic	0	nested	intronic
MSTRG.14395	MSTRG.14395.109	ENSBTAG00000047264	ENSBTAT00000063827	antisense	genic	0	nested	intronic
MSTRG.14395	MSTRG.14395.38	ENSBTAG00000047264	ENSBTAT00000063827	antisense	genic	0	nested	intronic
MSTRG.14395	MSTRG.14395.13	ENSBTAG00000047264	ENSBTAT00000063827	antisense	genic	0	nested	intronic
MSTRG.14395	MSTRG.14395.72	ENSBTAG00000047264	ENSBTAT00000063827	antisense	genic	0	nested	intronic
MSTRG.14395	MSTRG.14395.117	ENSBTAG00000047264	ENSBTAT00000063827	antisense	genic	0	nested	intronic
MSTRG.14395	MSTRG.14395.46	ENSBTAG00000047264	ENSBTAT00000063827	antisense	genic	0	nested	intronic
MSTRG.14395	MSTRG.14395.84	ENSBTAG00000047264	ENSBTAT00000063827	antisense	genic	0	nested	intronic
MSTRG.14395	MSTRG.14395.35	ENSBTAG00000047264	ENSBTAT00000063827	antisense	genic	0	nested	intronic
MSTRG.14395	MSTRG.14395.102	ENSBTAG00000047264	ENSBTAT00000063827	antisense	genic	0	nested	intronic
MSTRG.14395	MSTRG.14395.128	ENSBTAG00000047264	ENSBTAT00000063827	antisense	genic	0	nested	intronic
MSTRG.14395	MSTRG.14395.76	ENSBTAG00000047264	ENSBTAT00000063827	antisense	genic	0	nested	intronic
MSTRG.14395	MSTRG.14395.82	ENSBTAG00000047264	ENSBTAT00000063827	antisense	genic	0	nested	intronic
MSTRG.14395	MSTRG.14395.60	ENSBTAG00000047264	ENSBTAT00000063827	antisense	genic	0	nested	intronic
MSTRG.14395	MSTRG.14395.23	ENSBTAG00000047264	ENSBTAT00000063827	antisense	genic	0	nested	intronic
MSTRG.14395	MSTRG.14395.55	ENSBTAG00000047264	ENSBTAT00000063827	antisense	genic	0	overlapping	intronic
MSTRG.14395	MSTRG.14395.90	ENSBTAG00000047264	ENSBTAT00000063827	antisense	genic	0	nested	intronic
MSTRG.14395	MSTRG.14395.2	ENSBTAG00000047264	ENSBTAT00000063827	antisense	genic	0	nested	intronic
MSTRG.14395	MSTRG.14395.87	ENSBTAG00000047264	ENSBTAT00000063827	antisense	genic	0	nested	intronic
MSTRG.14395	MSTRG.14395.123	ENSBTAG00000047264	ENSBTAT00000063827	antisense	genic	0	nested	intronic
MSTRG.14395	MSTRG.14395.28	ENSBTAG00000047264	ENSBTAT00000063827	antisense	genic	0	nested	intronic
MSTRG.14395	MSTRG.14395.58	ENSBTAG00000047264	ENSBTAT00000063827	antisense	genic	0	nested	intronic
MSTRG.14395	MSTRG.14395.41	ENSBTAG00000047264	ENSBTAT00000063827	antisense	genic	0	nested	intronic
MSTRG.14395	MSTRG.14395.85	ENSBTAG00000047264	ENSBTAT00000063827	antisense	genic	0	nested	intronic
MSTRG.14395	MSTRG.14395.114	ENSBTAG00000047264	ENSBTAT00000063827	antisense	genic	0	nested	intronic
MSTRG.14395	MSTRG.14395.22	ENSBTAG00000047264	ENSBTAT00000063827	antisense	genic	0	nested	intronic
MSTRG.14395	MSTRG.14395.112	ENSBTAG00000047264	ENSBTAT00000063827	antisense	genic	0	nested	intronic
MSTRG.14395	MSTRG.14395.105	ENSBTAG00000047264	ENSBTAT00000063827	antisense	genic	0	nested	intronic
MSTRG.14395	MSTRG.14395.74	ENSBTAG00000047264	ENSBTAT00000063827	antisense	genic	0	overlapping	intronic
MSTRG.14395	MSTRG.14395.121	ENSBTAG00000047264	ENSBTAT00000063827	antisense	genic	0	nested	intronic
MSTRG.14395	MSTRG.14395.34	ENSBTAG00000047264	ENSBTAT00000063827	antisense	genic	0	nested	intronic
MSTRG.14395	MSTRG.14395.94	ENSBTAG00000047264	ENSBTAT00000063827	antisense	genic	0	nested	intronic
MSTRG.14395	MSTRG.14395.77	ENSBTAG00000047264	ENSBTAT00000063827	antisense	genic	0	nested	intronic
MSTRG.14395	MSTRG.14395.16	ENSBTAG00000047264	ENSBTAT00000063827	antisense	genic	0	nested	intronic
MSTRG.14395	MSTRG.14395.122	ENSBTAG00000047264	ENSBTAT00000063827	antisense	genic	0	nested	intronic
MSTRG.14395	MSTRG.14395.110	ENSBTAG00000047264	ENSBTAT00000063827	antisense	genic	0	nested	intronic
MSTRG.14395	MSTRG.14395.64	ENSBTAG00000047264	ENSBTAT00000063827	antisense	genic	0	nested	intronic
MSTRG.14395	MSTRG.14395.51	ENSBTAG00000047264	ENSBTAT00000063827	antisense	genic	0	overlapping	intronic
MSTRG.14395	MSTRG.14395.93	ENSBTAG00000047264	ENSBTAT00000063827	antisense	genic	0	nested	intronic
MSTRG.14395	MSTRG.14395.81	ENSBTAG00000047264	ENSBTAT00000063827	antisense	genic	0	nested	intronic
MSTRG.14395	MSTRG.14395.63	ENSBTAG00000047264	ENSBTAT00000063827	antisense	genic	0	nested	intronic
MSTRG.14395	MSTRG.14395.12	ENSBTAG00000047264	ENSBTAT00000063827	antisense	genic	0	overlapping	intronic
MSTRG.14395	MSTRG.14395.48	ENSBTAG00000047264	ENSBTAT00000063827	antisense	genic	0	nested	intronic
MSTRG.14395	MSTRG.14395.115	ENSBTAG00000047264	ENSBTAT00000063827	antisense	genic	0	nested	intronic
MSTRG.14395	MSTRG.14395.126	ENSBTAG00000047264	ENSBTAT00000063827	antisense	genic	0	nested	intronic
MSTRG.14395	MSTRG.14395.89	ENSBTAG00000047264	ENSBTAT00000063827	antisense	genic	0	nested	intronic
MSTRG.14395	MSTRG.14395.7	ENSBTAG00000047264	ENSBTAT00000063827	antisense	genic	0	nested	intronic
MSTRG.14395	MSTRG.14395.61	ENSBTAG00000047264	ENSBTAT00000063827	antisense	genic	0	nested	intronic
MSTRG.14395	MSTRG.14395.11	ENSBTAG00000047264	ENSBTAT00000063827	antisense	genic	0	nested	intronic
MSTRG.14395	MSTRG.14395.14	ENSBTAG00000047264	ENSBTAT00000063827	antisense	genic	0	nested	intronic
MSTRG.14395	MSTRG.14395.91	ENSBTAG00000047264	ENSBTAT00000063827	antisense	genic	0	nested	intronic
MSTRG.14395	MSTRG.14395.50	ENSBTAG00000047264	ENSBTAT00000063827	antisense	genic	0	nested	intronic
MSTRG.14395	MSTRG.14395.4	ENSBTAG00000047264	ENSBTAT00000063827	antisense	genic	0	nested	intronic
MSTRG.14395	MSTRG.14395.78	ENSBTAG00000047264	ENSBTAT00000063827	antisense	genic	0	nested	intronic
MSTRG.14395	MSTRG.14395.83	ENSBTAG00000047264	ENSBTAT00000063827	antisense	genic	0	nested	intronic
MSTRG.14395	MSTRG.14395.127	ENSBTAG00000047264	ENSBTAT00000063827	antisense	genic	0	nested	intronic
MSTRG.14395	MSTRG.14395.24	ENSBTAG00000047264	ENSBTAT00000063827	antisense	genic	0	nested	intronic
MSTRG.14395	MSTRG.14395.97	ENSBTAG00000047264	ENSBTAT00000063827	antisense	genic	0	nested	intronic
MSTRG.14395	MSTRG.14395.125	ENSBTAG00000047264	ENSBTAT00000063827	antisense	genic	0	nested	intronic
MSTRG.14395	MSTRG.14395.37	ENSBTAG00000047264	ENSBTAT00000063827	antisense	genic	0	nested	intronic
MSTRG.14395	MSTRG.14395.36	ENSBTAG00000047264	ENSBTAT00000063827	antisense	genic	0	nested	intronic
MSTRG.14395	MSTRG.14395.92	ENSBTAG00000047264	ENSBTAT00000063827	antisense	genic	0	nested	intronic
MSTRG.14395	MSTRG.14395.5	ENSBTAG00000047264	ENSBTAT00000063827	antisense	genic	0	nested	intronic
MSTRG.14395	MSTRG.14395.103	ENSBTAG00000047264	ENSBTAT00000063827	antisense	genic	0	nested	intronic
MSTRG.14395	MSTRG.14395.42	ENSBTAG00000047264	ENSBTAT00000063827	antisense	genic	0	nested	intronic
MSTRG.14395	MSTRG.14395.57	ENSBTAG00000047264	ENSBTAT00000063827	antisense	genic	0	nested	intronic
MSTRG.14395	MSTRG.14395.6	ENSBTAG00000047264	ENSBTAT00000063827	antisense	genic	0	nested	intronic
MSTRG.14395	MSTRG.14395.33	ENSBTAG00000047264	ENSBTAT00000063827	antisense	genic	0	nested	intronic
MSTRG.14395	MSTRG.14395.47	ENSBTAG00000047264	ENSBTAT00000063827	antisense	genic	0	nested	intronic
MSTRG.14395	MSTRG.14395.95	ENSBTAG00000047264	ENSBTAT00000063827	antisense	genic	0	nested	intronic
MSTRG.14395	MSTRG.14395.70	ENSBTAG00000047264	ENSBTAT00000063827	antisense	genic	0	nested	intronic
MSTRG.14395	MSTRG.14395.73	ENSBTAG00000047264	ENSBTAT00000063827	antisense	genic	0	nested	intronic
MSTRG.14395	MSTRG.14395.54	ENSBTAG00000047264	ENSBTAT00000063827	antisense	genic	0	nested	intronic
MSTRG.14395	MSTRG.14395.45	ENSBTAG00000047264	ENSBTAT00000063827	antisense	genic	0	nested	intronic
MSTRG.14395	MSTRG.14395.65	ENSBTAG00000047264	ENSBTAT00000063827	antisense	genic	0	nested	intronic
MSTRG.14395	MSTRG.14395.96	ENSBTAG00000047264	ENSBTAT00000063827	antisense	genic	0	nested	intronic
MSTRG.14395	MSTRG.14395.129	ENSBTAG00000047264	ENSBTAT00000063827	antisense	genic	0	overlapping	intronic
MSTRG.14395	MSTRG.14395.88	ENSBTAG00000047264	ENSBTAT00000063827	antisense	genic	0	nested	intronic
MSTRG.14395	MSTRG.14395.100	ENSBTAG00000047264	ENSBTAT00000063827	antisense	genic	0	nested	intronic
MSTRG.14395	MSTRG.14395.10	ENSBTAG00000047264	ENSBTAT00000063827	antisense	genic	0	nested	intronic
MSTRG.14395	MSTRG.14395.68	ENSBTAG00000047264	ENSBTAT00000063827	antisense	genic	0	nested	intronic
MSTRG.14395	MSTRG.14395.59	ENSBTAG00000047264	ENSBTAT00000063827	antisense	genic	0	nested	intronic
MSTRG.14395	MSTRG.14395.43	ENSBTAG00000047264	ENSBTAT00000063827	antisense	genic	0	nested	intronic
MSTRG.14395	MSTRG.14395.120	ENSBTAG00000047264	ENSBTAT00000063827	antisense	genic	0	nested	intronic
MSTRG.14395	MSTRG.14395.3	ENSBTAG00000047264	ENSBTAT00000063827	antisense	genic	0	nested	intronic
MSTRG.14395	MSTRG.14395.18	ENSBTAG00000047264	ENSBTAT00000063827	antisense	genic	0	nested	intronic
MSTRG.14395	MSTRG.14395.52	ENSBTAG00000047264	ENSBTAT00000063827	antisense	genic	0	nested	intronic
MSTRG.14395	MSTRG.14395.113	ENSBTAG00000047264	ENSBTAT00000063827	antisense	genic	0	nested	intronic
MSTRG.14395	MSTRG.14395.111	ENSBTAG00000047264	ENSBTAT00000063827	antisense	genic	0	nested	intronic
MSTRG.14395	MSTRG.14395.101	ENSBTAG00000047264	ENSBTAT00000063827	antisense	genic	0	nested	intronic
MSTRG.14395	MSTRG.14395.124	ENSBTAG00000047264	ENSBTAT00000063827	antisense	genic	0	nested	intronic
MSTRG.14395	MSTRG.14395.40	ENSBTAG00000047264	ENSBTAT00000063827	antisense	genic	0	overlapping	intronic
MSTRG.14395	MSTRG.14395.39	ENSBTAG00000047264	ENSBTAT00000063827	antisense	genic	0	nested	intronic
[truncated: 5,103 more rows]
