# Supplementary material for: Biological Network Approach for the Identification of Regulatory Long Non-Coding RNAs Associated With Metabolic Efficiency in Cattle
Source: Front Genet. 2019 Nov 22;10:1130. doi: 10.3389/fgene.2019.01130 (PMC6883949; doi:10.3389/fgene.2019.01130)
Supplement: Supplementary file 4 [file Table_2.xlsx]

## Sheet: notes
Supplementary Table 2: List of loci that were submitted to the Partial Correlation and Information Theory (PCIT) analysis for co-expression network building. Affiliation to the priority categories is indicated: differentially expressed in either of the tissues, tissue specifically expressed, contained a QTL for either residual feed intake or milk production, and predicted lncRNA. LncRNAs with a s…
Explanation:
Independent correlations were calculated between genes with the PCIT analysis; correlations were then filtered for significance (exclusive for either of the two phenotypic groups) and correlation strength (|r|>0.8). One of the two correlated nodes had to be a predicted lncRNA. The phenotypic groups under consideration were cattle (both sexes) characterized by high or low metabolic efficiency.
Abbreviations:
PCIT	Partial Correlation and Information Theory
lncRNA	long non-coding RNA
r	correlation coefficient

## Sheet: PCIT network - low efficiency
PCIT results: significant correlations with correlation strength |r|>0.8; correlatinos exclusive for low metabolic efficiency group
Node 1	Node 2	correlation strength r	correlation direction
A1BG	MSTRG_6529	0.95097	POS
A2ML1	MSTRG_2809	0.80192	POS
AATF	MSTRG_16189	-0.8742	NEG
ABCB4	MSTRG_6529	0.95275	POS
ABCC3	MSTRG_11591	0.82738	POS
ABCG2	MSTRG_23911	0.8163	POS
ABHD1	MSTRG_11030	0.81269	POS
ABHD1	MSTRG_12954	0.81337	POS
ABHD1	MSTRG_9051	0.81759	POS
ABL1	MSTRG_17383	0.81345	POS
ABL1	MSTRG_9051	0.82161	POS
ABRA	MSTRG_22449	-0.84847	NEG
ACAD11	MSTRG_17681	0.82396	POS
ACBD3	MSTRG_19441	0.81236	POS
ACBD3	MSTRG_9657	0.82965	POS
ACIN1	MSTRG_1513	0.81949	POS
ACIN1	MSTRG_18570	0.80678	POS
ACIN1	MSTRG_4740	0.84002	POS
ACKR3	MSTRG_7942	-0.82132	NEG
ACLY	MSTRG_12575	0.80815	POS
ACOT8	MSTRG_1049	0.80645	POS
ACOT8	MSTRG_15243	0.84959	POS
ACOT8	MSTRG_15884	0.81888	POS
ACOT8	MSTRG_18194	0.84784	POS
ACOT8	MSTRG_7365	0.84949	POS
ACOT8	MSTRG_7818	0.815	POS
ACOT8	MSTRG_9051	0.80938	POS
ACOX1	MSTRG_4055	-0.84423	NEG
ACSL1	MSTRG_7818	-0.80192	NEG
ACSM2A	MSTRG_16664	0.80207	POS
ACTA1	MSTRG_10337	0.91785	POS
ACTN3	MSTRG_10337	0.91065	POS
ACTR10	MSTRG_10337	-0.80454	NEG
ACTR10	MSTRG_18570	0.813	POS
ACTR10	MSTRG_21084	0.81269	POS
ACTR5	MSTRG_4740	0.80836	POS
ACTR6	MSTRG_15243	0.8602	POS
ADAMDEC1	MSTRG_17541	0.85032	POS
ADAMTSL3	MSTRG_10435	0.81214	POS
ADAMTSL3	MSTRG_12262	0.81088	POS
ADAMTSL3	MSTRG_14382	0.87602	POS
ADAMTSL3	MSTRG_19559	0.85932	POS
ADAMTSL3	MSTRG_2593	0.8726	POS
ADAMTSL3	MSTRG_7794	0.8246	POS
ADAP2	MSTRG_7113	-0.83122	NEG
ADCK5	MSTRG_17302	0.84906	POS
ADD1	MSTRG_12421	0.8069	POS
ADD1	MSTRG_9051	0.81425	POS
AGFG1	MSTRG_11759	0.83565	POS
AGPAT6	MSTRG_1010	0.82715	POS
AGPAT6	MSTRG_12757	0.82484	POS
AGR3	MSTRG_17541	0.853	POS
AGXT2	MSTRG_849	0.86187	POS
AKAP10	MSTRG_1513	0.81685	POS
AKIP1	MSTRG_10337	-0.80002	NEG
AKIP1	MSTRG_2913	0.81241	POS
AKNA	MSTRG_17541	0.84358	POS
AKR1A1	MSTRG_10337	-0.88428	NEG
AKR1A1	MSTRG_15243	0.83448	POS
AKR1A1	MSTRG_19608	0.82327	POS
ALDOC	MSTRG_4255	0.81269	POS
ALDOC	MSTRG_6961	0.80968	POS
ALG11	MSTRG_12954	0.83224	POS
ALG11	MSTRG_15895	0.88387	POS
ALKBH2	MSTRG_10337	-0.82351	NEG
ALKBH2	MSTRG_19608	0.82344	POS
ALYREF	MSTRG_4740	0.82381	POS
AMBRA1	MSTRG_4740	0.80048	POS
AMBRA1	MSTRG_6855	0.80074	POS
AMIGO2	MSTRG_7794	0.82675	POS
AMPD1	MSTRG_10337	0.90661	POS
AMPD1	MSTRG_13894	-0.80449	NEG
AMPD3	MSTRG_4649	0.84793	POS
AMZ2	MSTRG_11591	0.81983	POS
ANAPC11	MSTRG_4740	0.82114	POS
ANAPC13	MSTRG_2918	-0.83432	NEG
ANAPC13	MSTRG_4055	-0.83957	NEG
ANKLE2	MSTRG_2743	0.804	POS
ANKRD1	MSTRG_22449	-0.85785	NEG
ANKRD1	MSTRG_2918	0.98553	POS
ANKRD1	MSTRG_4055	0.99055	POS
ANKRD17	MSTRG_18570	0.82077	POS
ANKRD17	MSTRG_4740	0.83032	POS
ANKRD26	MSTRG_11591	0.80933	POS
ANKRD26	MSTRG_12575	0.82302	POS
ANO5	MSTRG_10337	0.90862	POS
ANP32B	MSTRG_1513	0.84371	POS
ANTXR2	MSTRG_867	-0.80085	NEG
ANXA5	MSTRG_17423	0.80872	POS
AP1M1	MSTRG_18052	0.86498	POS
AP1M1	MSTRG_19098	0.80175	POS
AP1M1	MSTRG_7113	-0.82761	NEG
AP5M1	MSTRG_18570	0.8202	POS
APBA3	MSTRG_1020	0.80837	POS
APBA3	MSTRG_19608	0.83509	POS
APCS	MSTRG_849	0.84315	POS
APIP	MSTRG_17302	0.81083	POS
APOL3	MSTRG_17541	0.83899	POS
AQP8	MSTRG_16664	0.80131	POS
ARCN1	MSTRG_11759	0.81367	POS
ARCN1	MSTRG_12128	0.81672	POS
ARCN1	MSTRG_13188	0.83083	POS
ARCN1	MSTRG_16036	0.81224	POS
ARCN1	MSTRG_18534	0.84378	POS
ARCN1	MSTRG_18570	0.83319	POS
ARCN1	MSTRG_21084	0.87466	POS
ARCN1	MSTRG_22069	0.82092	POS
ARCN1	MSTRG_6855	0.88899	POS
ARCN1	MSTRG_7509	-0.88492	NEG
ARF1	MSTRG_11759	0.82466	POS
ARF1	MSTRG_6823	0.83537	POS
ARF4	MSTRG_10049	0.8446	POS
ARF4	MSTRG_1020	0.89943	POS
ARF4	MSTRG_1049	0.93992	POS
ARF4	MSTRG_12575	0.82423	POS
ARF4	MSTRG_15372	0.88415	POS
ARF4	MSTRG_15884	0.88525	POS
ARF4	MSTRG_16036	0.80856	POS
ARF4	MSTRG_18194	0.93148	POS
ARF4	MSTRG_18534	0.82701	POS
ARF4	MSTRG_18570	0.83168	POS
ARF4	MSTRG_21084	0.87097	POS
ARF4	MSTRG_22069	0.80047	POS
ARF4	MSTRG_6280	0.90323	POS
ARF4	MSTRG_6855	0.87432	POS
ARF4	MSTRG_7365	0.89185	POS
ARF4	MSTRG_7509	-0.86927	NEG
ARF4	MSTRG_7818	0.83706	POS
ARFGAP2	MSTRG_11591	0.83388	POS
ARFGAP3	MSTRG_15184	0.80239	POS
ARFGAP3	MSTRG_18194	0.84706	POS
ARFIP2	MSTRG_4740	0.83823	POS
ARHGAP10	MSTRG_6529	-0.82731	NEG
ARHGAP23	MSTRG_2809	0.81552	POS
ARHGAP45	MSTRG_17541	0.8423	POS
ARHGDIA	MSTRG_18570	0.8241	POS
ARHGDIA	MSTRG_23464	0.80551	POS
ARHGEF40	MSTRG_11848	0.80606	POS
ARHGEF40	MSTRG_12757	0.81535	POS
ARHGEF40	MSTRG_14092	0.85798	POS
ARHGEF40	MSTRG_17399	0.80274	POS
ARHGEF40	MSTRG_20701	0.81247	POS
ARHGEF40	MSTRG_6961	0.81315	POS
ARID4A	MSTRG_4740	0.8577	POS
ARID4B	MSTRG_23464	0.80487	POS
ARID4B	MSTRG_2913	0.8139	POS
ARID4B	MSTRG_4740	0.86167	POS
ARL1	MSTRG_10049	0.80109	POS
ARL1	MSTRG_1020	0.85792	POS
ARL1	MSTRG_12575	0.80028	POS
ARL1	MSTRG_16036	0.83965	POS
ARL1	MSTRG_18534	0.81264	POS
ARL1	MSTRG_21084	0.89088	POS
ARL1	MSTRG_6280	0.87331	POS
ARL1	MSTRG_6855	0.87156	POS
ARL1	MSTRG_7509	-0.84436	NEG
ARL16	MSTRG_4740	0.84048	POS
ARMC10	MSTRG_10337	-0.81684	NEG
ARSB	MSTRG_4740	0.80439	POS
ASAH1	MSTRG_7509	-0.83761	NEG
ASB16	MSTRG_10337	0.90252	POS
ASB5	MSTRG_22449	-0.85529	NEG
ASB5	MSTRG_2918	0.98667	POS
ASB5	MSTRG_4055	0.98907	POS
ASF1A	MSTRG_2700	0.80056	POS
ASH2L	MSTRG_15311	-0.82893	NEG
ASH2L	MSTRG_15884	0.84164	POS
ASH2L	MSTRG_20849	-0.82157	NEG
ASH2L	MSTRG_4055	-0.83004	NEG
ASH2L	MSTRG_7365	0.8443	POS
ASH2L	MSTRG_8142	-0.82818	NEG
ASH2L	MSTRG_8974	-0.83173	NEG
ASH2L	MSTRG_9478	-0.81991	NEG
ASH2L	MSTRG_9874	-0.82439	NEG
ASPH	MSTRG_11591	-0.88588	NEG
ASPM	MSTRG_12421	0.82213	POS
ASPM	MSTRG_17302	0.84377	POS
ASPM	MSTRG_19089	0.80119	POS
ATAD2	MSTRG_13894	0.80099	POS
ATAD3	MSTRG_1049	0.86326	POS
ATAD3	MSTRG_12128	0.80335	POS
ATAD3	MSTRG_15372	0.83777	POS
ATAD3	MSTRG_18194	0.84568	POS
ATAD3	MSTRG_6855	0.81125	POS
ATAD3	MSTRG_7509	-0.85976	NEG
ATF5	MSTRG_12167	0.87785	POS
ATF5	MSTRG_6529	0.88809	POS
ATF5	MSTRG_849	0.81727	POS
ATP1A2	MSTRG_12469	-0.82964	NEG
ATP1B4	MSTRG_10337	0.90697	POS
ATP2A1	MSTRG_10337	0.91038	POS
ATP2B2	MSTRG_1020	-0.80283	NEG
ATP2B2	MSTRG_1049	-0.84125	NEG
ATP2B2	MSTRG_11591	-0.86234	NEG
ATP2B2	MSTRG_15372	-0.82314	NEG
ATP2B2	MSTRG_15884	-0.80212	NEG
ATP2B2	MSTRG_21084	-0.8509	NEG
ATP2B2	MSTRG_22069	-0.81682	NEG
ATP2B2	MSTRG_5783	-0.80414	NEG
ATP2B2	MSTRG_6280	-0.86892	NEG
ATP6V0B	MSTRG_6855	0.85629	POS
ATP6V0B	MSTRG_7799	0.82281	POS
ATP6V0E1	MSTRG_6823	0.88422	POS
ATP6V0E1	MSTRG_6855	0.83385	POS
ATP6V1H	MSTRG_11759	0.81114	POS
ATP8B3	MSTRG_16664	0.80073	POS
ATP9B	MSTRG_16189	-0.8862	NEG
ATXN2L	MSTRG_12757	0.82162	POS
ATXN2L	MSTRG_6855	0.83943	POS
ATXN7L3B	MSTRG_22449	0.82481	POS
ATXN7L3B	MSTRG_2700	0.84285	POS
ATXN7L3B	MSTRG_6280	0.81537	POS
AUP1	MSTRG_1049	0.8542	POS
AUP1	MSTRG_11030	0.83591	POS
AUP1	MSTRG_15884	0.82574	POS
AUP1	MSTRG_19608	0.80346	POS
AUP1	MSTRG_7365	0.84305	POS
AUP1	MSTRG_7799	0.83823	POS
B9D1	MSTRG_17302	0.81003	POS
B9D1	MSTRG_4740	0.81567	POS
BAIAP2	MSTRG_2809	0.839	POS
BAX	MSTRG_1513	0.80957	POS
BAX	MSTRG_17302	0.85451	POS
BAZ2B	MSTRG_12575	0.8046	POS
BAZ2B	MSTRG_2913	0.82947	POS
BAZ2B	MSTRG_867	-0.84566	NEG
BCL2L15	MSTRG_8019	0.81487	POS
BDH1	MSTRG_2809	0.80573	POS
BEST3	MSTRG_10337	0.8367	POS
BEST3	MSTRG_22449	-0.81659	NEG
BEST3	MSTRG_2918	0.92734	POS
BEST3	MSTRG_4055	0.93689	POS
BEST3	MSTRG_8142	0.94253	POS
BET1L	MSTRG_18570	0.86266	POS
BIRC5	MSTRG_4740	0.80936	POS
BLOC1S2	MSTRG_11591	0.82488	POS
BLOC1S3	MSTRG_14092	0.8138	POS
BoLA-DOB	MSTRG_17541	0.83234	POS
BORA	MSTRG_15311	-0.81098	NEG
BORA	MSTRG_1561	-0.80476	NEG
BORA	MSTRG_20849	-0.80628	NEG
BORA	MSTRG_2918	-0.80791	NEG
BORA	MSTRG_4055	-0.81206	NEG
BORA	MSTRG_7965	-0.81482	NEG
BORA	MSTRG_8140	-0.81408	NEG
BORA	MSTRG_8142	-0.81333	NEG
BORA	MSTRG_867	-0.81545	NEG
BORA	MSTRG_8974	-0.81463	NEG
BORA	MSTRG_9874	-0.81253	NEG
BORCS5	MSTRG_4740	0.81797	POS
BPI	MSTRG_1070	0.80328	POS
BRCA1	MSTRG_16907	0.82089	POS
BRCA1	MSTRG_7942	0.84607	POS
BRPF1	MSTRG_17302	0.86997	POS
BRPF1	MSTRG_23893	0.82154	POS
BRPF3	MSTRG_6280	0.82031	POS
BRPF3	MSTRG_9051	0.84631	POS
BSP30C	MSTRG_2809	0.80364	POS
bta-mir-16a	MSTRG_11591	0.87145	POS
bta-mir-16a	MSTRG_17423	0.80541	POS
bta-mir-2284r	MSTRG_2809	0.80046	POS
BTBD8	MSTRG_18194	0.83591	POS
BTBD8	MSTRG_4740	0.81653	POS
BTG1	MSTRG_17302	0.81507	POS
BTG1	MSTRG_18194	0.81681	POS
BTG1	MSTRG_20172	0.82089	POS
BTG3	MSTRG_4740	0.81653	POS
BVES	MSTRG_12469	-0.81794	NEG
BVES	MSTRG_5283	-0.93996	NEG
C10H14ORF166	MSTRG_16036	0.81351	POS
C10H14ORF166	MSTRG_9657	0.80545	POS
C14H8orf33	MSTRG_19441	0.82844	POS
C14H8orf33	MSTRG_4740	0.83549	POS
C14H8orf76	MSTRG_2913	0.80546	POS
C15orf39	MSTRG_12757	0.83083	POS
C15orf39	MSTRG_17383	0.81956	POS
C16orf72	MSTRG_18570	0.85274	POS
C16orf72	MSTRG_2700	0.80017	POS
C17orf75	MSTRG_10337	-0.8532	NEG
C1H21orf59	MSTRG_4740	0.89543	POS
C1orf122	MSTRG_11591	0.80553	POS
C1orf122	MSTRG_19862	0.85845	POS
C1QTNF12	MSTRG_11340	0.96607	POS
C1QTNF12	MSTRG_12167	0.94199	POS
C1QTNF12	MSTRG_6529	0.93868	POS
C1QTNF3	MSTRG_10261	0.82374	POS
C1QTNF3	MSTRG_15311	0.88967	POS
C1QTNF3	MSTRG_1561	0.89414	POS
C1QTNF3	MSTRG_15895	-0.82035	NEG
C1QTNF3	MSTRG_16189	0.82452	POS
C1QTNF3	MSTRG_20849	0.87955	POS
C1QTNF3	MSTRG_262	0.82302	POS
C1QTNF3	MSTRG_2918	0.88504	POS
C1QTNF3	MSTRG_5283	-0.83816	NEG
C1QTNF3	MSTRG_5725	0.82083	POS
C1QTNF3	MSTRG_7965	0.88949	POS
C1QTNF3	MSTRG_8140	0.88045	POS
C1QTNF3	MSTRG_8142	0.87933	POS
C1QTNF3	MSTRG_867	0.89109	POS
C1QTNF3	MSTRG_8974	0.89223	POS
C1QTNF3	MSTRG_9478	0.88803	POS
C1QTNF3	MSTRG_9874	0.89605	POS
C20H5orf34	MSTRG_10337	-0.809	NEG
C26H10ORF4	MSTRG_4740	0.86434	POS
C29H11orf86	MSTRG_19098	0.81316	POS
C2CD5	MSTRG_10337	-0.86508	NEG
C3	MSTRG_19098	0.80602	POS
C6orf89	MSTRG_2743	0.82596	POS
C7H19orf24	MSTRG_1049	0.83165	POS
C7H19orf24	MSTRG_18194	0.85378	POS
C8B	MSTRG_16664	0.80207	POS
C9H6orf120	MSTRG_18570	0.82711	POS
C9H6orf120	MSTRG_19608	0.84362	POS
C9H6orf120	MSTRG_7509	-0.82657	NEG
CA3	MSTRG_4740	-0.85143	NEG
CA8	MSTRG_17302	0.84257	POS
CA8	MSTRG_18433	0.82144	POS
CACNA1S	MSTRG_10337	0.91031	POS
CACNB1	MSTRG_10337	0.90853	POS
CACNG1	MSTRG_10337	0.91038	POS
CADM1	MSTRG_15311	-0.80171	NEG
CADM1	MSTRG_17681	0.84279	POS
CADM1	MSTRG_2918	-0.80343	NEG
CADM1	MSTRG_4055	-0.80382	NEG
CADM1	MSTRG_7965	-0.80682	NEG
CADM1	MSTRG_8140	-0.8044	NEG
CADM1	MSTRG_8142	-0.80418	NEG
CADM1	MSTRG_867	-0.804	NEG
CADM1	MSTRG_8974	-0.80462	NEG
CALHM6	MSTRG_17541	0.84135	POS
CALML5	MSTRG_18990	0.94857	POS
CALU	MSTRG_10337	-0.84339	NEG
CALU	MSTRG_18194	0.80707	POS
CALU	MSTRG_19608	0.83995	POS
CAMK2A	MSTRG_10337	0.90705	POS
CAMK2B	MSTRG_10337	0.90982	POS
CANT1	MSTRG_1010	0.84729	POS
CANT1	MSTRG_11030	0.82899	POS
CANT1	MSTRG_12757	0.86603	POS
CANT1	MSTRG_12806	0.80203	POS
CANT1	MSTRG_12954	0.85935	POS
CANT1	MSTRG_13188	0.82124	POS
CANT1	MSTRG_14092	0.84017	POS
CANT1	MSTRG_14460	0.8087	POS
CANT1	MSTRG_18433	0.86765	POS
CANT1	MSTRG_20701	0.85495	POS
CANT1	MSTRG_22491	0.84417	POS
CANT1	MSTRG_6961	0.8311	POS
CAPN5	MSTRG_1010	0.84901	POS
CAPN5	MSTRG_14092	0.8448	POS
CAPN5	MSTRG_17399	0.82289	POS
CAPN5	MSTRG_19011	0.81692	POS
CAPN5	MSTRG_20701	0.81193	POS
CAPN5	MSTRG_4255	0.80524	POS
CAPN5	MSTRG_6961	0.80933	POS
CAPN5	MSTRG_7509	-0.80263	NEG
CAPN5	MSTRG_9051	0.88038	POS
CARD19	MSTRG_22888	0.83608	POS
CARD19	MSTRG_7113	-0.81183	NEG
CARM1	MSTRG_15311	0.83481	POS
CARM1	MSTRG_1561	0.82115	POS
CARM1	MSTRG_17681	-0.80458	NEG
CARM1	MSTRG_8140	0.83102	POS
CARM1	MSTRG_8142	0.83111	POS
CARM1	MSTRG_8974	0.82984	POS
CARM1	MSTRG_9874	0.82086	POS
CARMIL1	MSTRG_17302	0.82081	POS
CARMIL1	MSTRG_19089	0.81721	POS
CARMIL1	MSTRG_6855	0.81028	POS
CASC3	MSTRG_9051	0.81719	POS
CASQ1	MSTRG_10337	0.91168	POS
CASQ2	MSTRG_10337	0.81571	POS
CAST	MSTRG_20172	0.81908	POS
CAV3	MSTRG_10337	0.9121	POS
CAVIN2	MSTRG_10337	-0.84011	NEG
CAVIN2	MSTRG_22888	0.84125	POS
CAVIN4	MSTRG_10337	0.90889	POS
CBX7	MSTRG_12806	0.82394	POS
CCDC153	MSTRG_2809	0.81174	POS
CCDC167	MSTRG_13894	0.80276	POS
CCDC167	MSTRG_2700	0.83565	POS
CCDC171	MSTRG_11848	0.82398	POS
CCDC171	MSTRG_17399	0.83111	POS
CCDC198	MSTRG_16664	0.83644	POS
CCDC32	MSTRG_11759	0.82528	POS
CCDC32	MSTRG_22449	0.80809	POS
CCDC32	MSTRG_4740	0.81028	POS
CCDC9	MSTRG_18194	0.80068	POS
CCDC97	MSTRG_20701	0.80677	POS
CCL24	MSTRG_12610	0.80037	POS
CCL25	MSTRG_12421	0.8254	POS
CCL28	MSTRG_1010	0.89207	POS
CCL28	MSTRG_12421	0.84485	POS
CCNB1IP1	MSTRG_17423	0.84934	POS
CCND1	MSTRG_6855	0.81891	POS
CCND1	MSTRG_7509	-0.82309	NEG
CCNG2	MSTRG_11591	0.89752	POS
CCNQ	MSTRG_14460	0.81888	POS
CCR6	MSTRG_17541	0.80595	POS
CCSMST1	MSTRG_17302	0.80449	POS
CD14	MSTRG_15590	0.80513	POS
CD151	MSTRG_11591	0.85318	POS
CD320	MSTRG_15884	0.83107	POS
CD320	MSTRG_7365	0.8571	POS
CD320	MSTRG_7818	0.83423	POS
CD37	MSTRG_17541	0.84803	POS
CD9	MSTRG_14382	0.81202	POS
CD9	MSTRG_19559	0.84061	POS
CDA	MSTRG_14563	0.85741	POS
CDK10	MSTRG_10337	-0.84819	NEG
CDK10	MSTRG_1049	0.83	POS
CDK10	MSTRG_12954	0.83179	POS
CDK10	MSTRG_19608	0.84275	POS
CDK10	MSTRG_7818	0.80461	POS
CDK6	MSTRG_4740	0.88226	POS
CDK9	MSTRG_6855	0.8319	POS
CDKN1A	MSTRG_1561	-0.8293	NEG
CDKN1A	MSTRG_23464	0.86354	POS
CDKN1A	MSTRG_9478	-0.81768	NEG
CDKN1A	MSTRG_9874	-0.83613	NEG
CDNF	MSTRG_10337	0.90321	POS
CDNF	MSTRG_13894	-0.80364	NEG
CELF1	MSTRG_12954	0.83084	POS
CELF1	MSTRG_18433	0.81282	POS
CELF1	MSTRG_6280	0.80613	POS
CENPE	MSTRG_11848	0.8144	POS
CENPE	MSTRG_17399	0.82236	POS
CENPE	MSTRG_20701	0.82785	POS
CENPO	MSTRG_17302	0.86804	POS
CENPX	MSTRG_4055	-0.83838	NEG
CEP112	MSTRG_867	-0.81393	NEG
CEP131	MSTRG_17399	0.8226	POS
CEP131	MSTRG_6961	0.83374	POS
CERS5	MSTRG_17302	0.80875	POS
CFAP20	MSTRG_21084	0.808	POS
CHEK1	MSTRG_14143	0.83365	POS
CHEK1	MSTRG_17336	0.88839	POS
CHEK1	MSTRG_8366	0.85326	POS
CHEK2	MSTRG_12421	0.80837	POS
CHEK2	MSTRG_17302	0.85977	POS
CHEK2	MSTRG_23893	0.80564	POS
CHID1	MSTRG_18194	0.80821	POS
CHID1	MSTRG_7799	0.80308	POS
CHM	MSTRG_4740	0.81117	POS
CHML	MSTRG_1049	0.87538	POS
CHML	MSTRG_15372	0.81354	POS
CHML	MSTRG_18194	0.84447	POS
CHML	MSTRG_6855	0.81211	POS
CHML	MSTRG_7509	-0.82563	NEG
CHMP1A	MSTRG_12575	0.80778	POS
CHMP1A	MSTRG_6823	0.86838	POS
CHRNA1	MSTRG_10337	0.89993	POS
CIC	MSTRG_17383	0.83524	POS
CITED2	MSTRG_20172	0.84194	POS
CITED2	MSTRG_4740	0.84423	POS
CKM	MSTRG_10337	0.91133	POS
CLCA1	MSTRG_12421	0.84603	POS
CLP1	MSTRG_10337	-0.8364	NEG
CLP1	MSTRG_1049	0.86346	POS
CLP1	MSTRG_16189	-0.83848	NEG
CLP1	MSTRG_21084	0.81994	POS
CLRN3	MSTRG_13081	0.80496	POS
CMC2	MSTRG_14143	-0.80051	NEG
CMC2	MSTRG_17336	-0.82326	NEG
CMPK1	MSTRG_10337	-0.80118	NEG
CMPK1	MSTRG_15243	0.87278	POS
CMPK1	MSTRG_16036	0.80479	POS
CMTM3	MSTRG_6280	0.82904	POS
CMTR1	MSTRG_11759	0.81044	POS
CMTR1	MSTRG_21084	0.84668	POS
CMYA5	MSTRG_10337	0.8953	POS
CNIH1	MSTRG_10337	-0.8489	NEG
CNIH1	MSTRG_7365	0.83097	POS
CNOT3	MSTRG_15884	0.8135	POS
CNOT3	MSTRG_4740	0.81151	POS
CNOT7	MSTRG_11030	0.82809	POS
CNOT7	MSTRG_15243	0.88993	POS
CNOT7	MSTRG_20517	0.81687	POS
CNOT7	MSTRG_22449	0.82542	POS
CNOT7	MSTRG_2700	0.84185	POS
CNTRL	MSTRG_15895	0.81719	POS
COBL	MSTRG_10337	0.86956	POS
COL5A2	MSTRG_17423	0.82065	POS
COLEC12	MSTRG_9657	0.85354	POS
COLGALT1	MSTRG_1020	0.83794	POS
COLGALT1	MSTRG_1049	0.83141	POS
COLGALT1	MSTRG_18194	0.84872	POS
COMMD2	MSTRG_2913	0.8341	POS
COMMD5	MSTRG_1049	0.85089	POS
COMMD5	MSTRG_18194	0.82063	POS
COPA	MSTRG_10049	0.85267	POS
COPA	MSTRG_1049	0.9144	POS
COPA	MSTRG_12128	0.83401	POS
COPA	MSTRG_13188	0.85054	POS
COPA	MSTRG_17302	0.80169	POS
COPA	MSTRG_18194	0.89254	POS
COPA	MSTRG_18534	0.81677	POS
COPA	MSTRG_22069	0.80796	POS
COPA	MSTRG_6855	0.85407	POS
COPA	MSTRG_7509	-0.87114	NEG
COPB2	MSTRG_10049	0.82705	POS
COPB2	MSTRG_12575	0.8197	POS
COPB2	MSTRG_16036	0.82699	POS
COPB2	MSTRG_18534	0.82831	POS
COPB2	MSTRG_18570	0.85269	POS
COPB2	MSTRG_21084	0.88311	POS
COPB2	MSTRG_6280	0.89073	POS
COPB2	MSTRG_6855	0.87575	POS
COPB2	MSTRG_7509	-0.85789	NEG
COPE	MSTRG_12575	0.80693	POS
COPG1	MSTRG_1020	0.85887	POS
COPG1	MSTRG_12757	0.80983	POS
COPG1	MSTRG_13188	0.84135	POS
COPG1	MSTRG_22449	0.80538	POS
COPRS	MSTRG_22816	0.81686	POS
COPS6	MSTRG_1513	0.81117	POS
CORO6	MSTRG_10337	0.91132	POS
CORO7	MSTRG_17541	0.82417	POS
COX6A2	MSTRG_10337	0.91173	POS
CPN1	MSTRG_16664	0.81139	POS
CPNE8	MSTRG_1513	0.81804	POS
CPO	MSTRG_20366	0.89544	POS
CPO	MSTRG_6961	0.80596	POS
CPQ	MSTRG_14143	0.81263	POS
CPS1	MSTRG_19098	0.85145	POS
CPSF1	MSTRG_6961	0.82084	POS
CPSF7	MSTRG_1513	0.82704	POS
CPSF7	MSTRG_18570	0.80811	POS
CPSF7	MSTRG_4740	0.84682	POS
CRACR2B	MSTRG_17302	0.85309	POS
CREB3	MSTRG_10049	0.80318	POS
CREB3	MSTRG_15184	0.80675	POS
CREB3	MSTRG_17399	0.80297	POS
CREB3	MSTRG_18069	0.81552	POS
CREB3	MSTRG_20701	0.80133	POS
CREB3L1	MSTRG_7881	0.84033	POS
CREB3L3	MSTRG_19098	0.84022	POS
CRELD1	MSTRG_12954	0.80645	POS
CRELD1	MSTRG_1561	-0.85204	NEG
CRELD1	MSTRG_15895	0.85705	POS
CRELD1	MSTRG_18433	0.86055	POS
CRELD1	MSTRG_19312	0.80459	POS
CRELD1	MSTRG_20172	0.8132	POS
CRELD1	MSTRG_9874	-0.86451	NEG
CRNKL1	MSTRG_23464	0.81714	POS
CRNKL1	MSTRG_2913	0.81938	POS
CRNKL1	MSTRG_4740	0.88616	POS
CRTAP	MSTRG_23464	0.82811	POS
CRTAP	MSTRG_2913	0.82686	POS
CRTAP	MSTRG_4740	0.84656	POS
CSF2RB	MSTRG_17541	0.83036	POS
CSGALNACT1	MSTRG_1513	0.81181	POS
CSGALNACT1	MSTRG_18570	0.80194	POS
CSNK2A2	MSTRG_1020	0.82001	POS
CSNK2A2	MSTRG_11030	0.83671	POS
CSNK2A2	MSTRG_12954	0.87393	POS
CSNK2A2	MSTRG_18194	0.82316	POS
CSNK2A2	MSTRG_7799	0.82755	POS
CSRP3	MSTRG_22449	-0.84102	NEG
CSRP3	MSTRG_2918	0.96782	POS
CSRP3	MSTRG_4055	0.97246	POS
CSRP3	MSTRG_8142	0.97092	POS
CSTB	MSTRG_12575	0.80244	POS
CTNNBL1	MSTRG_22888	0.80423	POS
CTNND1	MSTRG_1513	0.80949	POS
CTNS	MSTRG_10337	-0.84913	NEG
CTPS2	MSTRG_15243	0.83891	POS
CTTN	MSTRG_1049	0.83436	POS
CTTN	MSTRG_15243	0.83103	POS
CTTN	MSTRG_21084	0.85472	POS
CTTNBP2	MSTRG_2015	0.84047	POS
CWF19L1	MSTRG_4740	0.84794	POS
CYB5RL	MSTRG_15311	-0.85748	NEG
CYB5RL	MSTRG_1561	-0.8509	NEG
CYB5RL	MSTRG_15895	0.82648	POS
CYB5RL	MSTRG_17681	0.84072	POS
CYB5RL	MSTRG_20849	-0.85251	NEG
CYB5RL	MSTRG_4055	-0.85863	NEG
CYB5RL	MSTRG_5283	0.8219	POS
CYB5RL	MSTRG_7965	-0.86155	NEG
CYB5RL	MSTRG_8140	-0.86077	NEG
CYB5RL	MSTRG_8142	-0.85997	NEG
CYB5RL	MSTRG_867	-0.86118	NEG
CYB5RL	MSTRG_8974	-0.86134	NEG
CYB5RL	MSTRG_9874	-0.85912	NEG
CYP1B1	MSTRG_16244	0.8162	POS
CYP26A1	MSTRG_2809	0.8129	POS
CYP51A1	MSTRG_12469	0.80063	POS
DAB2IP	MSTRG_2809	0.81824	POS
DAG1	MSTRG_5283	-0.82535	NEG
DBI	MSTRG_22888	0.81123	POS
DBT	MSTRG_7447	0.80039	POS
DCAF15	MSTRG_23893	0.82786	POS
DCTN1	MSTRG_11591	0.88488	POS
DCUN1D2	MSTRG_10337	0.90658	POS
DCUN1D3	MSTRG_11759	0.84016	POS
DCUN1D4	MSTRG_15884	0.83184	POS
DCUN1D4	MSTRG_18570	0.8055	POS
DDB1	MSTRG_15372	0.81988	POS
DDIT4L	MSTRG_10337	0.91337	POS
DDX20	MSTRG_4740	0.84875	POS
DEF8	MSTRG_12954	0.84035	POS
DEF8	MSTRG_15884	0.80139	POS
DEF8	MSTRG_18194	0.82832	POS
DEF8	MSTRG_5783	0.80526	POS
DEF8	MSTRG_7365	0.81785	POS
DENND5A	MSTRG_6855	0.80936	POS
DERL1	MSTRG_1020	0.82741	POS
DERL1	MSTRG_1049	0.83227	POS
DERL1	MSTRG_11030	0.82971	POS
DERL1	MSTRG_12954	0.88303	POS
DERL1	MSTRG_15243	0.9156	POS
DERL1	MSTRG_1561	-0.87216	NEG
DERL1	MSTRG_18194	0.85687	POS
DERL1	MSTRG_20517	0.86877	POS
DERL1	MSTRG_5783	0.81393	POS
DERL1	MSTRG_7799	0.83084	POS
DERL1	MSTRG_9051	0.90607	POS
DERL1	MSTRG_9874	-0.88509	NEG
DGAT1	MSTRG_10049	0.80633	POS
DGAT1	MSTRG_6961	0.80376	POS
DHRS7C	MSTRG_10337	0.90596	POS
DHX35	MSTRG_4740	0.83653	POS
DHX38	MSTRG_4740	0.86032	POS
DIS3L2	MSTRG_4740	0.8222	POS
DLG1	MSTRG_12575	0.81931	POS
DLG1	MSTRG_4740	0.83779	POS
DMGDH	MSTRG_849	0.86019	POS
DNAJA3	MSTRG_18433	0.84065	POS
DNAL1	MSTRG_867	-0.83188	NEG
DNASE2B	MSTRG_11340	0.8154	POS
DNASE2B	MSTRG_13436	-0.80496	NEG
DNASE2B	MSTRG_15283	0.85224	POS
DNASE2B	MSTRG_15284	0.81513	POS
DNASE2B	MSTRG_2724	0.83139	POS
DNASE2B	MSTRG_4119	0.80889	POS
DNASE2B	MSTRG_6529	0.83082	POS
DNASE2B	MSTRG_8930	0.85807	POS
DOCK11	MSTRG_10337	-0.82703	NEG
DOCK11	MSTRG_16189	-0.81995	NEG
DOK4	MSTRG_15701	-0.82351	NEG
DOK4	MSTRG_18052	0.85603	POS
DOLK	MSTRG_11030	0.80876	POS
DOLK	MSTRG_12954	0.84828	POS
DOLK	MSTRG_15243	0.81863	POS
DOLK	MSTRG_19312	0.81679	POS
DOLK	MSTRG_20517	0.80608	POS
DOLK	MSTRG_9051	0.82566	POS
DPEP1	MSTRG_11848	0.90138	POS
DPEP1	MSTRG_6961	0.87777	POS
DPF2	MSTRG_15895	0.81635	POS
DUSP11	MSTRG_18534	0.80404	POS
DUSP11	MSTRG_19608	0.86543	POS
DUSP11	MSTRG_21084	0.86634	POS
DUSP11	MSTRG_6855	0.84842	POS
DUSP11	MSTRG_7509	-0.84355	NEG
DUSP13	MSTRG_10337	0.91146	POS
DUSP27	MSTRG_12469	-0.83258	NEG
DYNC1LI2	MSTRG_11591	0.82856	POS
DYNC1LI2	MSTRG_7942	-0.81083	NEG
E2F3	MSTRG_8019	0.83031	POS
EAF2	MSTRG_17541	0.81627	POS
EBP	MSTRG_17681	0.85496	POS
ECE1	MSTRG_18052	0.8033	POS
ECE1	MSTRG_7113	-0.80079	NEG
ECE2	MSTRG_1513	0.81521	POS
ECE2	MSTRG_9657	0.91216	POS
ECHDC1	MSTRG_20172	0.80613	POS
EDC4	MSTRG_18433	0.86438	POS
EDC4	MSTRG_23893	0.81944	POS
EDIL3	MSTRG_1070	0.81918	POS
EEF1G	MSTRG_11591	0.84108	POS
EFCAB14	MSTRG_12954	0.82	POS
EFEMP2	MSTRG_9657	0.83654	POS
EI24	MSTRG_12954	0.8248	POS
EI24	MSTRG_15243	0.85866	POS
EI24	MSTRG_20517	0.80968	POS
EIF1	MSTRG_17336	-0.81229	NEG
EIF1	MSTRG_8366	-0.80964	NEG
EIF2B2	MSTRG_11591	0.88073	POS
EIF2C2	MSTRG_7942	-0.80464	NEG
EIF3B	MSTRG_15895	0.82378	POS
EIF3E	MSTRG_4740	0.82977	POS
EIF3F	MSTRG_9657	0.82763	POS
EIF4G2	MSTRG_7942	-0.80542	NEG
ELAC2	MSTRG_262	-0.84411	NEG
ELK4	MSTRG_15895	0.80948	POS
ELK4	MSTRG_9051	0.81507	POS
ELK4	MSTRG_9478	-0.81257	NEG
ELP5	MSTRG_12757	0.80613	POS
ELP5	MSTRG_9874	-0.80945	NEG
EMD	MSTRG_4740	0.81748	POS
EME1	MSTRG_1513	0.80824	POS
EME1	MSTRG_4740	0.82805	POS
ENC1	MSTRG_15243	0.81652	POS
ENC1	MSTRG_18570	0.81675	POS
ENC1	MSTRG_7365	0.85697	POS
ENOPH1	MSTRG_19608	0.80626	POS
ENPP7	MSTRG_12757	0.81564	POS
ENPP7	MSTRG_14092	0.80943	POS
ENPP7	MSTRG_15184	0.80237	POS
ENPP7	MSTRG_16700	0.80024	POS
ENPP7	MSTRG_17383	0.89095	POS
ENPP7	MSTRG_19011	0.86586	POS
ENPP7	MSTRG_20366	0.83095	POS
ENSBTAG00000000856	MSTRG_18194	0.82881	POS
ENSBTAG00000000856	MSTRG_2700	0.81581	POS
ENSBTAG00000002076	MSTRG_17681	-0.88371	NEG
ENSBTAG00000002444	MSTRG_6855	0.84265	POS
ENSBTAG00000003236	MSTRG_16664	0.80449	POS
ENSBTAG00000003491	MSTRG_20172	0.90791	POS
ENSBTAG00000003491	MSTRG_4055	-0.83771	NEG
ENSBTAG00000003491	MSTRG_7965	-0.84014	NEG
ENSBTAG00000003491	MSTRG_867	-0.83559	NEG
ENSBTAG00000003529	MSTRG_1010	0.81931	POS
ENSBTAG00000003529	MSTRG_12757	0.8692	POS
ENSBTAG00000003529	MSTRG_15184	0.85645	POS
ENSBTAG00000003529	MSTRG_16700	0.81004	POS
ENSBTAG00000003529	MSTRG_17399	0.86061	POS
ENSBTAG00000003529	MSTRG_18069	0.86383	POS
ENSBTAG00000003529	MSTRG_19011	0.88506	POS
ENSBTAG00000003529	MSTRG_20701	0.8557	POS
ENSBTAG00000003529	MSTRG_4255	0.84599	POS
ENSBTAG00000003948	MSTRG_18433	0.84905	POS
ENSBTAG00000003948	MSTRG_22449	0.81395	POS
ENSBTAG00000004632	MSTRG_1020	0.82207	POS
ENSBTAG00000004632	MSTRG_1049	0.82884	POS
ENSBTAG00000004632	MSTRG_15372	0.80237	POS
ENSBTAG00000004632	MSTRG_7799	0.82949	POS
ENSBTAG00000006042	MSTRG_17541	0.81204	POS
ENSBTAG00000009783	MSTRG_4740	0.80853	POS
ENSBTAG00000009823	MSTRG_16189	-0.87024	NEG
ENSBTAG00000012058	MSTRG_4740	0.81412	POS
ENSBTAG00000012668	MSTRG_17383	0.82001	POS
ENSBTAG00000014417	MSTRG_10337	0.89278	POS
ENSBTAG00000014880	MSTRG_17302	0.82949	POS
ENSBTAG00000015330	MSTRG_16907	0.80641	POS
ENSBTAG00000019904	MSTRG_8140	-0.80413	NEG
ENSBTAG00000019904	MSTRG_867	-0.80256	NEG
ENSBTAG00000019904	MSTRG_8974	-0.80483	NEG
ENSBTAG00000019904	MSTRG_9874	-0.80354	NEG
ENSBTAG00000020279	MSTRG_12954	0.80313	POS
ENSBTAG00000020279	MSTRG_15243	0.88632	POS
ENSBTAG00000020279	MSTRG_15884	0.8192	POS
ENSBTAG00000020279	MSTRG_18194	0.8541	POS
ENSBTAG00000020279	MSTRG_18433	0.88547	POS
ENSBTAG00000020279	MSTRG_19608	0.83312	POS
ENSBTAG00000020279	MSTRG_20517	0.83824	POS
ENSBTAG00000020279	MSTRG_5783	0.83943	POS
ENSBTAG00000020279	MSTRG_7365	0.84118	POS
ENSBTAG00000020279	MSTRG_9051	0.84986	POS
ENSBTAG00000020375	MSTRG_8366	0.93781	POS
ENSBTAG00000021096	MSTRG_2743	0.83853	POS
ENSBTAG00000021801	MSTRG_20172	0.869	POS
ENSBTAG00000021801	MSTRG_4740	0.85864	POS
ENSBTAG00000023026	MSTRG_2809	0.8236	POS
ENSBTAG00000023563	MSTRG_17541	0.85873	POS
ENSBTAG00000024487	MSTRG_11759	0.82997	POS
ENSBTAG00000024487	MSTRG_17302	0.8018	POS
ENSBTAG00000024487	MSTRG_23464	0.82199	POS
ENSBTAG00000025920	MSTRG_18990	0.95555	POS
ENSBTAG00000026163	MSTRG_8019	0.80826	POS
ENSBTAG00000026383	MSTRG_16700	0.80878	POS
ENSBTAG00000027033	MSTRG_17541	0.83342	POS
ENSBTAG00000027760	MSTRG_17302	0.80839	POS
ENSBTAG00000030678	MSTRG_18990	0.81526	POS
ENSBTAG00000031464	MSTRG_18990	0.90232	POS
ENSBTAG00000031828	MSTRG_12421	0.83242	POS
ENSBTAG00000031828	MSTRG_7881	0.87353	POS
ENSBTAG00000032259	MSTRG_13894	0.80885	POS
ENSBTAG00000032436	MSTRG_12262	0.8095	POS
ENSBTAG00000033166	MSTRG_16664	0.81814	POS
ENSBTAG00000033563	MSTRG_10337	-0.83847	NEG
ENSBTAG00000034225	MSTRG_17302	0.82472	POS
ENSBTAG00000037510	MSTRG_17541	0.84136	POS
ENSBTAG00000038159	MSTRG_12421	0.80567	POS
ENSBTAG00000038849	MSTRG_10337	0.91	POS
ENSBTAG00000038926	MSTRG_18194	0.85912	POS
ENSBTAG00000038926	MSTRG_6855	0.84339	POS
ENSBTAG00000038926	MSTRG_7365	0.83616	POS
ENSBTAG00000039132	MSTRG_1513	0.81105	POS
ENSBTAG00000039362	MSTRG_6529	0.9426	POS
ENSBTAG00000044871	MSTRG_13894	-0.80202	NEG
ENSBTAG00000045889	MSTRG_10337	0.90682	POS
ENSBTAG00000045889	MSTRG_13894	-0.80521	NEG
ENSBTAG00000045937	MSTRG_4740	0.81753	POS
ENSBTAG00000045971	MSTRG_1513	0.84226	POS
ENSBTAG00000045971	MSTRG_18570	0.87861	POS
ENSBTAG00000046177	MSTRG_10337	0.89184	POS
ENSBTAG00000046286	MSTRG_12421	0.83981	POS
ENSBTAG00000046307	MSTRG_10337	-0.85578	NEG
ENSBTAG00000046307	MSTRG_15243	0.81926	POS
ENSBTAG00000046307	MSTRG_19608	0.81297	POS
ENSBTAG00000046307	MSTRG_23464	0.84508	POS
ENSBTAG00000046325	MSTRG_18194	0.83403	POS
ENSBTAG00000046325	MSTRG_21084	0.8489	POS
ENSBTAG00000046325	MSTRG_2700	0.81667	POS
ENSBTAG00000046333	MSTRG_10337	0.90927	POS
ENSBTAG00000046364	MSTRG_19312	0.8019	POS
ENSBTAG00000046364	MSTRG_7965	-0.8023	NEG
ENSBTAG00000046364	MSTRG_8140	-0.80158	NEG
ENSBTAG00000046364	MSTRG_8142	-0.80083	NEG
ENSBTAG00000046364	MSTRG_8974	-0.80211	NEG
ENSBTAG00000046364	MSTRG_9874	-0.80004	NEG
ENSBTAG00000046458	MSTRG_12421	0.81881	POS
ENSBTAG00000046570	MSTRG_18990	0.87809	POS
ENSBTAG00000046584	MSTRG_14460	0.80328	POS
ENSBTAG00000046584	MSTRG_17383	0.83804	POS
ENSBTAG00000046584	MSTRG_18069	0.86147	POS
ENSBTAG00000046584	MSTRG_20366	0.80454	POS
ENSBTAG00000046584	MSTRG_4255	0.81055	POS
ENSBTAG00000046584	MSTRG_8019	0.83848	POS
ENSBTAG00000046688	MSTRG_10337	-0.83582	NEG
ENSBTAG00000046688	MSTRG_18570	0.81268	POS
ENSBTAG00000046688	MSTRG_7818	0.84762	POS
ENSBTAG00000046839	MSTRG_1020	0.82735	POS
ENSBTAG00000046839	MSTRG_6855	0.82766	POS
ENSBTAG00000046839	MSTRG_7509	-0.83592	NEG
ENSBTAG00000047207	MSTRG_23464	0.80404	POS
ENSBTAG00000047207	MSTRG_4740	0.81759	POS
ENSBTAG00000047441	MSTRG_10337	-0.85659	NEG
ENSBTAG00000047806	MSTRG_10337	-0.85784	NEG
ENSBTAG00000048023	MSTRG_11591	0.88584	POS
ENSBTAG00000048023	MSTRG_6280	0.84215	POS
ENSBTAG00000048048	MSTRG_12421	0.8294	POS
ENSBTAG00000048094	MSTRG_6529	0.92814	POS
ENSBTAG00000048304	MSTRG_7881	0.87588	POS
EPM2A	MSTRG_10337	0.84682	POS
ERAL1	MSTRG_6855	0.82108	POS
ERCC6	MSTRG_16246	0.81737	POS
ERCC6	MSTRG_17423	0.81339	POS
ERCC6	MSTRG_19559	0.80368	POS
ERCC6	MSTRG_21999	0.8114	POS
ERGIC1	MSTRG_7113	-0.80667	NEG
ESD	MSTRG_10337	-0.85671	NEG
ETNK1	MSTRG_15311	-0.83526	NEG
ETNK1	MSTRG_1561	-0.82352	NEG
ETNK1	MSTRG_20849	-0.82478	NEG
ETNK1	MSTRG_9478	-0.82652	NEG
EVPL	MSTRG_2809	0.81288	POS
EXOSC1	MSTRG_4740	0.86726	POS
EXOSC4	MSTRG_1020	0.81594	POS
EXOSC4	MSTRG_6855	0.80565	POS
EXOSC4	MSTRG_7509	-0.81661	NEG
EYA1	MSTRG_10337	0.89882	POS
EYA1	MSTRG_1561	0.95999	POS
EYA1	MSTRG_3387	0.89969	POS
EZH2	MSTRG_4740	0.80164	POS
FAAP100	MSTRG_6961	0.84082	POS
FABP4	MSTRG_15701	0.80553	POS
FABP4	MSTRG_19098	-0.82384	NEG
FADD	MSTRG_4740	0.80095	POS
FADS1	MSTRG_19098	0.81244	POS
FADS2	MSTRG_849	0.85654	POS
FAM169A	MSTRG_12421	0.85243	POS
FAM169A	MSTRG_13188	0.86543	POS
FAM169A	MSTRG_19011	0.87354	POS
FAM169A	MSTRG_20701	0.91759	POS
FAM169A	MSTRG_4255	0.89917	POS
FAM169A	MSTRG_7881	0.81294	POS
FAM174B	MSTRG_11340	-0.83996	NEG
FAM174B	MSTRG_12167	-0.82702	NEG
FAM174B	MSTRG_12845	-0.81503	NEG
FAM174B	MSTRG_13436	0.8221	POS
FAM174B	MSTRG_22405	-0.81688	NEG
FAM174B	MSTRG_2724	-0.81001	NEG
FAM174B	MSTRG_5842	-0.81251	NEG
FAM174B	MSTRG_6529	-0.81111	NEG
FAM174B	MSTRG_6830	-0.8377	NEG
FAM174B	MSTRG_7633	-0.813	NEG
FAM20A	MSTRG_6529	0.84846	POS
FAM20A	MSTRG_6830	0.90199	POS
FAM20C	MSTRG_4217	-0.83167	NEG
FAM83G	MSTRG_11759	0.82796	POS
FAM83G	MSTRG_12575	0.85072	POS
FAM83H	MSTRG_11759	0.82866	POS
FAM83H	MSTRG_4740	0.81579	POS
FAM91A1	MSTRG_12954	0.84058	POS
FAM96A	MSTRG_10337	-0.87202	NEG
FAM96A	MSTRG_16189	-0.8659	NEG
FAM96A	MSTRG_5725	-0.8278	NEG
FAM98A	MSTRG_14143	-0.82041	NEG
FAM98A	MSTRG_16907	-0.80818	NEG
FAM98A	MSTRG_6027	-0.84419	NEG
FANCC	MSTRG_19608	0.84883	POS
FBLN1	MSTRG_11591	0.81628	POS
FBRS	MSTRG_14092	0.8127	POS
FBRS	MSTRG_4740	0.80995	POS
FBXL7	MSTRG_12167	0.81063	POS
FBXL7	MSTRG_2724	0.82456	POS
FBXL7	MSTRG_6529	0.83081	POS
FBXL7	MSTRG_6830	0.84309	POS
FBXO32	MSTRG_5283	-0.87072	NEG
FBXO33	MSTRG_11759	0.81139	POS
FBXO40	MSTRG_10337	0.90996	POS
FEM1C	MSTRG_17423	0.80696	POS
FGFBP1	MSTRG_2809	0.80238	POS
FHOD1	MSTRG_15311	0.83989	POS
FHOD1	MSTRG_1561	0.82709	POS
FHOD1	MSTRG_7965	0.8405	POS
FHOD1	MSTRG_8140	0.84116	POS
FHOD1	MSTRG_8974	0.84095	POS
FHOD1	MSTRG_9874	0.83416	POS
FIBIN	MSTRG_12845	0.88576	POS
FIBIN	MSTRG_16907	0.80691	POS
FIBIN	MSTRG_17336	0.84064	POS
FIBIN	MSTRG_22391	0.82859	POS
FIBIN	MSTRG_22405	0.89163	POS
FIBIN	MSTRG_2367	0.90641	POS
FIBIN	MSTRG_23911	0.85731	POS
FIBIN	MSTRG_5842	0.89126	POS
FIBIN	MSTRG_6027	0.83678	POS
FIBIN	MSTRG_7447	0.88663	POS
FIBIN	MSTRG_7942	0.85669	POS
FIBIN	MSTRG_8366	0.82015	POS
FIBIN	MSTRG_9283	0.88942	POS
FIBIN	MSTRG_9466	0.90505	POS
FIG4	MSTRG_10337	-0.81862	NEG
FITM2	MSTRG_1513	0.8116	POS
FITM2	MSTRG_16036	0.84141	POS
FITM2	MSTRG_16246	0.80121	POS
FITM2	MSTRG_19441	0.81111	POS
FITM2	MSTRG_19862	0.81144	POS
FITM2	MSTRG_21084	0.8375	POS
FITM2	MSTRG_9657	0.83681	POS
FKBP11	MSTRG_15243	0.85724	POS
FKBP11	MSTRG_20517	0.8026	POS
FKBP11	MSTRG_22449	0.81534	POS
FLAD1	MSTRG_5283	0.85662	POS
FLII	MSTRG_11591	0.8033	POS
FLNB	MSTRG_2913	0.81217	POS
FLNB	MSTRG_4740	0.85708	POS
FMO3	MSTRG_6529	0.95206	POS
FNDC3B	MSTRG_1561	-0.84917	NEG
FNDC3B	MSTRG_9874	-0.8578	NEG
FNDC4	MSTRG_12262	0.88078	POS
FNDC4	MSTRG_18990	0.87934	POS
FNDC4	MSTRG_20796	0.91353	POS
FNDC4	MSTRG_9657	0.83121	POS
FOLH1B	MSTRG_11604	0.83837	POS
FOXP1	MSTRG_11759	0.80685	POS
FOXP1	MSTRG_2913	0.83529	POS
FOXP1	MSTRG_4740	0.87335	POS
FRAT2	MSTRG_1049	0.8171	POS
FRAT2	MSTRG_15243	0.80225	POS
FRAT2	MSTRG_6280	0.84544	POS
FRAT2	MSTRG_6855	0.80311	POS
FRAT2	MSTRG_9051	0.81365	POS
FRMD4B	MSTRG_10337	-0.86584	NEG
FRZB	MSTRG_12469	-0.84949	NEG
FRZB	MSTRG_13894	-0.81739	NEG
FRZB	MSTRG_19312	-0.83909	NEG
FSCN1	MSTRG_4740	0.81533	POS
FTCD	MSTRG_12167	0.96617	POS
FTH1	MSTRG_12469	0.80007	POS
FTO	MSTRG_9657	0.80434	POS
FUS	MSTRG_1513	0.82186	POS
G6PC3	MSTRG_10337	-0.89036	NEG
G6PC3	MSTRG_12954	0.83175	POS
GADL1	MSTRG_10337	0.90734	POS
GANC	MSTRG_10337	0.82516	POS
GAPDH	MSTRG_10337	0.85264	POS
GATAD2A	MSTRG_13188	0.80603	POS
GATAD2A	MSTRG_7509	-0.80934	NEG
GATD1	MSTRG_13188	0.80784	POS
GBA	MSTRG_15243	0.81254	POS
GBA	MSTRG_22449	0.80563	POS
GBF1	MSTRG_1010	0.83949	POS
GBF1	MSTRG_1020	0.857	POS
GBF1	MSTRG_12757	0.84822	POS
GBF1	MSTRG_13188	0.85019	POS
GBF1	MSTRG_15184	0.81132	POS
GBF1	MSTRG_15243	0.84323	POS
GBF1	MSTRG_17399	0.81232	POS
GBF1	MSTRG_19011	0.8115	POS
GBF1	MSTRG_20517	0.80874	POS
GBF1	MSTRG_20701	0.81124	POS
GBF1	MSTRG_6961	0.81651	POS
GBF1	MSTRG_9051	0.85503	POS
GCH1	MSTRG_15590	0.83034	POS
GCH1	MSTRG_6240	-0.81614	NEG
GCN1	MSTRG_10049	0.8082	POS
GCN1	MSTRG_17302	0.81258	POS
GCN1	MSTRG_18433	0.81247	POS
GDAP1	MSTRG_10337	0.88769	POS
GDAP1	MSTRG_15243	-0.8029	NEG
GEMIN2	MSTRG_4740	0.86612	POS
GFM2	MSTRG_23464	0.81207	POS
GFRA1	MSTRG_13004	0.89009	POS
GFRA1	MSTRG_17383	0.87105	POS
GFRA1	MSTRG_4255	0.85292	POS
GFRA1	MSTRG_6961	0.85817	POS
GGA1	MSTRG_11591	0.81223	POS
GGCX	MSTRG_15895	0.82325	POS
GGCX	MSTRG_22888	0.83643	POS
GHR	MSTRG_7799	-0.80836	NEG
GIGYF1	MSTRG_10049	0.83867	POS
GIGYF1	MSTRG_18194	0.80902	POS
GIGYF1	MSTRG_20172	0.81265	POS
GIGYF1	MSTRG_2700	0.81939	POS
GIGYF1	MSTRG_2743	0.83628	POS
GIGYF1	MSTRG_4740	0.83142	POS
GIGYF1	MSTRG_5783	0.80204	POS
GIMAP1	MSTRG_17541	0.83546	POS
GINS1	MSTRG_17302	0.82149	POS
GINS1	MSTRG_18570	0.81458	POS
GINS1	MSTRG_7509	-0.89571	NEG
GIP	MSTRG_12421	0.80414	POS
GIPC2	MSTRG_12421	0.83117	POS
GJB2	MSTRG_2809	0.80101	POS
GLE1	MSTRG_14092	0.8004	POS
GLE1	MSTRG_4740	0.8498	POS
GLIPR1	MSTRG_17302	0.87747	POS
GLMN	MSTRG_9051	0.80851	POS
GMEB2	MSTRG_18194	0.87592	POS
GMEB2	MSTRG_21084	0.84295	POS
GMEB2	MSTRG_7365	0.85298	POS
GMFB	MSTRG_16189	-0.87214	NEG
GMFB	MSTRG_18194	0.81713	POS
GNAI1	MSTRG_12575	0.80509	POS
GNAI1	MSTRG_4740	0.86026	POS
GNAQ	MSTRG_20172	0.80338	POS
GNG10	MSTRG_19098	0.81093	POS
GNL3	MSTRG_17423	0.8089	POS
GNL3	MSTRG_18194	0.81787	POS
GNL3	MSTRG_19312	0.80056	POS
GNL3	MSTRG_23893	0.81934	POS
GNL3	MSTRG_9657	0.80141	POS
GOLGA3	MSTRG_10049	0.81131	POS
GOLGA5	MSTRG_10049	0.83058	POS
GOLGA5	MSTRG_1020	0.87811	POS
GOLGA5	MSTRG_12575	0.81752	POS
GOLGA5	MSTRG_1513	0.81845	POS
GOLGA5	MSTRG_16036	0.8325	POS
GOLGA5	MSTRG_22069	0.80433	POS
GOLGA5	MSTRG_6280	0.89111	POS
GOLGA5	MSTRG_6855	0.88822	POS
GOLGA5	MSTRG_7509	-0.86591	NEG
GPI	MSTRG_16907	-0.80169	NEG
GPR172B	MSTRG_11848	0.80491	POS
GPR34	MSTRG_17302	0.81609	POS
GRAMD4	MSTRG_1049	0.84792	POS
GRAMD4	MSTRG_18194	0.83415	POS
GRAMD4	MSTRG_7509	-0.8274	NEG
GRAP	MSTRG_17383	0.93384	POS
GRAP	MSTRG_17541	0.81219	POS
GRAP	MSTRG_20366	0.88155	POS
GRHL1	MSTRG_2809	0.80102	POS
GRHL3	MSTRG_2809	0.80689	POS
GTF2H1	MSTRG_9657	0.80495	POS
GTF2H2	MSTRG_7942	0.81758	POS
GTF2H3	MSTRG_1049	0.81581	POS
GTF2I	MSTRG_9874	-0.81287	NEG
GTF3C1	MSTRG_11848	0.80168	POS
GTF3C1	MSTRG_17399	0.81895	POS
GTF3C1	MSTRG_6961	0.81671	POS
GUCA2B	MSTRG_12421	0.82607	POS
GULO	MSTRG_6529	0.949	POS
GZMA	MSTRG_11848	0.91403	POS
GZMB	MSTRG_17541	0.83591	POS
HAAO	MSTRG_16664	0.80086	POS
HACD1	MSTRG_1020	-0.80702	NEG
HACD1	MSTRG_11030	-0.82107	NEG
HACD1	MSTRG_12469	-0.83915	NEG
HACD1	MSTRG_23464	-0.86114	NEG
HACD1	MSTRG_262	0.84162	POS
HACD1	MSTRG_5283	-0.88355	NEG
HAO1	MSTRG_16664	0.81003	POS
HAO2	MSTRG_6529	0.95194	POS
HAO2	MSTRG_849	0.85232	POS
HBB	MSTRG_12845	0.8668	POS
HBB	MSTRG_15284	0.85161	POS
HBB	MSTRG_16907	0.83524	POS
HBB	MSTRG_17336	0.84491	POS
HBB	MSTRG_22405	0.86272	POS
HBB	MSTRG_2367	0.90319	POS
HBB	MSTRG_23911	0.85259	POS
HBB	MSTRG_5842	0.87999	POS
HBB	MSTRG_6027	0.87532	POS
HBB	MSTRG_7447	0.89454	POS
HBB	MSTRG_7633	0.8677	POS
HBB	MSTRG_7942	0.85408	POS
HBB	MSTRG_8366	0.8418	POS
HBB	MSTRG_8930	0.90909	POS
HBB	MSTRG_9283	0.87316	POS
HBB	MSTRG_9466	0.88888	POS
HBP1	MSTRG_20172	0.83308	POS
HDDC3	MSTRG_10337	-0.84871	NEG
HEATR1	MSTRG_18570	0.82494	POS
HEATR1	MSTRG_21084	0.84635	POS
HEATR4	MSTRG_2015	0.83828	POS
HEATR4	MSTRG_927	0.83541	POS
HEATR6	MSTRG_19441	0.81344	POS
HEPACAM2	MSTRG_12610	0.80035	POS
HERPUD1	MSTRG_1010	0.82147	POS
HERPUD1	MSTRG_11848	0.80734	POS
HERPUD1	MSTRG_14918	0.80661	POS
HERPUD1	MSTRG_17399	0.80999	POS
HERPUD1	MSTRG_20701	0.80562	POS
HEXB	MSTRG_11030	0.8342	POS
HFE2	MSTRG_11759	-0.82525	NEG
HFE2	MSTRG_2913	-0.80141	NEG
HFE2	MSTRG_9657	-0.81287	NEG
HGH1	MSTRG_17302	0.8048	POS
HHIPL1	MSTRG_15283	0.95164	POS
HHIPL1	MSTRG_6529	0.93582	POS
HINFP	MSTRG_4740	0.86695	POS
HINFP	MSTRG_5283	0.85037	POS
HIRIP3	MSTRG_12128	0.85745	POS
HIRIP3	MSTRG_6280	0.80435	POS
HMCN1	MSTRG_9657	0.82244	POS
HMGB1	MSTRG_4740	0.87915	POS
HMGCR	MSTRG_22888	0.81782	POS
HNRNPH3	MSTRG_9657	0.83117	POS
HOMER1	MSTRG_10337	0.81568	POS
HOMER1	MSTRG_17681	-0.84204	NEG
HRASLS	MSTRG_10337	0.90637	POS
HRC	MSTRG_10337	0.91186	POS
HSD17B12	MSTRG_10337	-0.8388	NEG
HSD17B12	MSTRG_1049	0.80631	POS
HSD17B12	MSTRG_19608	0.86184	POS
HSD17B12	MSTRG_7365	0.84652	POS
HSPB3	MSTRG_12469	-0.82909	NEG
HSPB6	MSTRG_12469	-0.80224	NEG
HSPB6	MSTRG_2700	-0.80696	NEG
HSPB6	MSTRG_5283	-0.92613	NEG
HSPB8	MSTRG_12469	-0.83252	NEG
HSPB8	MSTRG_4055	0.90924	POS
HSPB8	MSTRG_4062	-0.8455	NEG
HSPD1	MSTRG_10337	-0.86051	NEG
HSPD1	MSTRG_19608	0.82333	POS
HSPG2	MSTRG_12845	-0.81253	NEG
HSPG2	MSTRG_22405	-0.80354	NEG
HSPG2	MSTRG_2367	-0.82187	NEG
HSPG2	MSTRG_4119	-0.81212	NEG
HSPG2	MSTRG_5842	-0.81347	NEG
HSPG2	MSTRG_7447	-0.81933	NEG
HSPG2	MSTRG_7633	-0.80738	NEG
HSPG2	MSTRG_8930	-0.83379	NEG
HSPG2	MSTRG_9283	-0.81452	NEG
HSPG2	MSTRG_9466	-0.82108	NEG
HTRA2	MSTRG_1513	0.81233	POS
ICK	MSTRG_16907	0.8014	POS
ICK	MSTRG_19098	0.83964	POS
ICK	MSTRG_7942	0.83103	POS
IDH1	MSTRG_10337	-0.84765	NEG
IDH1	MSTRG_15243	0.86539	POS
IDH1	MSTRG_20517	0.80666	POS
IDH1	MSTRG_7365	0.84992	POS
IDH1	MSTRG_7818	0.8147	POS
IDO2	MSTRG_6529	0.91742	POS
IFFO1	MSTRG_10337	0.84915	POS
IFNGR2	MSTRG_5283	0.8483	POS
IFT20	MSTRG_22888	0.81544	POS
IKZF1	MSTRG_17541	0.84219	POS
IL10RB	MSTRG_18570	0.81515	POS
IL10RB	MSTRG_19608	0.84166	POS
IL10RB	MSTRG_21084	0.83713	POS
IL10RB	MSTRG_7509	-0.81938	NEG
IL1RL2	MSTRG_2809	0.80637	POS
IL36G	MSTRG_18990	0.9249	POS
IL4I1	MSTRG_1010	0.85328	POS
IL4I1	MSTRG_1020	0.80534	POS
IL4I1	MSTRG_11030	0.80555	POS
IL4I1	MSTRG_11848	0.81083	POS
IL4I1	MSTRG_12757	0.84495	POS
IL4I1	MSTRG_13188	0.84882	POS
IL4I1	MSTRG_14092	0.83175	POS
IL4I1	MSTRG_14460	0.81499	POS
IL4I1	MSTRG_18433	0.81353	POS
IL4I1	MSTRG_6961	0.80453	POS
IL4R	MSTRG_1561	-0.81013	NEG
IL4R	MSTRG_867	-0.8188	NEG
IL4R	MSTRG_9874	-0.81802	NEG
IL7R	MSTRG_17541	0.81118	POS
IMPAD1	MSTRG_13188	0.82213	POS
ING5	MSTRG_17302	0.8306	POS
INIP	MSTRG_2913	0.8235	POS
INPP5D	MSTRG_4926	0.83534	POS
INSIG1	MSTRG_17681	0.8775	POS
INSIG1	MSTRG_2918	-0.85472	NEG
INSIG1	MSTRG_4055	-0.8563	NEG
INSIG1	MSTRG_6240	-0.80906	NEG
INSR	MSTRG_15311	-0.80268	NEG
INSR	MSTRG_17681	0.85851	POS
INSR	MSTRG_5283	0.80192	POS
INSR	MSTRG_867	-0.803	NEG
INTS4	MSTRG_23464	0.81532	POS
INTS4	MSTRG_2913	0.80558	POS
INTS4	MSTRG_4740	0.88349	POS
INTS4	MSTRG_9657	0.81119	POS
INTS9	MSTRG_4740	0.8197	POS
INTS9	MSTRG_5283	0.80194	POS
INTU	MSTRG_2015	0.81477	POS
IPMK	MSTRG_17302	0.81662	POS
IPMK	MSTRG_9051	0.85578	POS
IRF7	MSTRG_17302	0.81737	POS
IRS2	MSTRG_19098	0.83116	POS
IST1	MSTRG_7799	0.83628	POS
ITGA2	MSTRG_4740	0.80168	POS
ITPKA	MSTRG_1010	0.90497	POS
ITPKA	MSTRG_12806	0.84421	POS
ITPKA	MSTRG_13188	0.86653	POS
ITPKA	MSTRG_22491	0.81056	POS
ITPKA	MSTRG_23683	0.82002	POS
IVL	MSTRG_2809	0.80221	POS
JADE2	MSTRG_23893	0.80846	POS
JAG1	MSTRG_1513	0.84677	POS
JAG1	MSTRG_6823	0.8451	POS
JAGN1	MSTRG_11030	0.83337	POS
JAGN1	MSTRG_18194	0.85814	POS
JAGN1	MSTRG_19608	0.80222	POS
JAGN1	MSTRG_7365	0.83095	POS
JAGN1	MSTRG_7799	0.83102	POS
JAK3	MSTRG_17541	0.83935	POS
JAKMIP2	MSTRG_14143	0.84519	POS
JAKMIP2	MSTRG_16664	0.83384	POS
JAKMIP2	MSTRG_8366	0.8019	POS
JAZF1	MSTRG_19441	0.82677	POS
JAZF1	MSTRG_9657	0.83067	POS
JPH1	MSTRG_10337	0.90753	POS
JSRP1	MSTRG_10337	0.91179	POS
JTB	MSTRG_12954	0.81619	POS
JTB	MSTRG_15243	0.85618	POS
JTB	MSTRG_18194	0.80043	POS
JTB	MSTRG_20517	0.80751	POS
JTB	MSTRG_2700	0.85764	POS
JTB	MSTRG_9051	0.81206	POS
KANSL3	MSTRG_15311	-0.84288	NEG
KANSL3	MSTRG_1561	-0.83763	NEG
KANSL3	MSTRG_7113	-0.81116	NEG
KANSL3	MSTRG_867	-0.85133	NEG
KANSL3	MSTRG_9874	-0.84607	NEG
KAT5	MSTRG_11759	0.82616	POS
KAT5	MSTRG_23464	0.81013	POS
KAT5	MSTRG_4740	0.86897	POS
KBTBD12	MSTRG_2918	0.98644	POS
KBTBD12	MSTRG_4055	0.99416	POS
KCNA7	MSTRG_10337	0.90695	POS
KCNJ11	MSTRG_10337	0.90556	POS
KCNMB1	MSTRG_1010	0.82332	POS
KCNMB1	MSTRG_14092	0.83504	POS
KDELR2	MSTRG_12954	0.83093	POS
KDELR2	MSTRG_15243	0.87381	POS
KDELR2	MSTRG_20517	0.81751	POS
KDELR3	MSTRG_1049	0.88281	POS
KDELR3	MSTRG_11030	0.84286	POS
KDELR3	MSTRG_12954	0.87787	POS
KDELR3	MSTRG_13894	0.8385	POS
KDELR3	MSTRG_15243	0.9302	POS
KDELR3	MSTRG_15372	0.83524	POS
KDELR3	MSTRG_15884	0.85141	POS
KDELR3	MSTRG_18194	0.8988	POS
KDELR3	MSTRG_18570	0.80627	POS
KDELR3	MSTRG_19608	0.84531	POS
KDELR3	MSTRG_21084	0.82193	POS
KDELR3	MSTRG_7365	0.86878	POS
KDELR3	MSTRG_7509	-0.80039	NEG
KDELR3	MSTRG_7799	0.8416	POS
KDELR3	MSTRG_7818	0.82342	POS
KHDRBS3	MSTRG_12262	0.8199	POS
KHDRBS3	MSTRG_14382	0.80764	POS
KHDRBS3	MSTRG_16244	0.83812	POS
KHDRBS3	MSTRG_16246	0.83952	POS
KHDRBS3	MSTRG_18990	0.8032	POS
KHDRBS3	MSTRG_19559	0.82774	POS
KHDRBS3	MSTRG_20107	0.88192	POS
KHDRBS3	MSTRG_21999	0.8241	POS
KHDRBS3	MSTRG_2593	0.8274	POS
KHDRBS3	MSTRG_7794	0.82815	POS
KIAA0408	MSTRG_1561	0.89323	POS
KIAA0408	MSTRG_5283	-0.86991	NEG
KIAA0556	MSTRG_17383	0.81522	POS
KIAA0586	MSTRG_18433	0.82114	POS
KIAA1755	MSTRG_17541	0.82125	POS
KIAA1958	MSTRG_17399	0.84369	POS
KIAA1958	MSTRG_6961	0.81475	POS
KIAA2012	MSTRG_14143	0.82408	POS
KIAA2012	MSTRG_16907	0.83899	POS
KIAA2012	MSTRG_17336	0.88055	POS
KIAA2012	MSTRG_22391	0.81281	POS
KIAA2012	MSTRG_5842	0.8993	POS
KIAA2012	MSTRG_8366	0.86145	POS
KIF2C	MSTRG_17302	0.84122	POS
KIF2C	MSTRG_17383	0.81201	POS
KLF16	MSTRG_17302	0.83659	POS
KLF16	MSTRG_20366	0.80562	POS
KLF16	MSTRG_23893	0.82035	POS
KLF3	MSTRG_2913	0.84728	POS
KLF3	MSTRG_4740	0.84723	POS
KLHL18	MSTRG_17399	0.81172	POS
KLHL25	MSTRG_11340	0.8155	POS
KLHL25	MSTRG_15283	0.82863	POS
KLHL25	MSTRG_2724	0.81323	POS
KLHL25	MSTRG_4119	0.81271	POS
KLHL31	MSTRG_10337	0.9099	POS
KLHL33	MSTRG_10337	0.89932	POS
KLHL33	MSTRG_1561	0.9728	POS
KLHL33	MSTRG_9874	0.98754	POS
KLHL34	MSTRG_15243	-0.80936	NEG
KLHL38	MSTRG_1561	0.97198	POS
KLHL40	MSTRG_10261	0.93621	POS
KLHL40	MSTRG_12469	-0.82181	NEG
KLHL40	MSTRG_22449	-0.84845	NEG
KLHL40	MSTRG_2918	0.98474	POS
KLHL40	MSTRG_4055	0.98828	POS
KLHL40	MSTRG_7965	0.99177	POS
KLHL40	MSTRG_8142	0.98922	POS
KLHL5	MSTRG_7113	-0.8282	NEG
KLHL5	MSTRG_7965	-0.8186	NEG
KLHL5	MSTRG_867	-0.82137	NEG
KMT2B	MSTRG_9051	0.83473	POS
KRR1	MSTRG_1049	0.85594	POS
KRR1	MSTRG_18570	0.82782	POS
KRT7	MSTRG_1070	0.80468	POS
KRT7	MSTRG_17541	0.82918	POS
L3HYPDH	MSTRG_12167	0.80118	POS
LACTB2	MSTRG_17681	0.85677	POS
LAMA3	MSTRG_2809	0.81202	POS
LARGE2	MSTRG_16246	0.8363	POS
LARGE2	MSTRG_7794	0.81493	POS
LAT	MSTRG_17541	0.84894	POS
LBP	MSTRG_6529	0.86293	POS
LDB3	MSTRG_10337	0.88249	POS
LDB3	MSTRG_12954	-0.80127	NEG
LDB3	MSTRG_19608	-0.81318	NEG
LDB3	MSTRG_20517	-0.81983	NEG
LDB3	MSTRG_7365	-0.81747	NEG
LDLR	MSTRG_18069	0.82682	POS
LEAP2	MSTRG_16664	0.81473	POS
LEPROTL1	MSTRG_1020	0.84458	POS
LEPROTL1	MSTRG_22449	0.82073	POS
LETM1	MSTRG_1010	0.81585	POS
LETM1	MSTRG_14092	0.80905	POS
LGALS3BP	MSTRG_19098	0.83736	POS
LGR4	MSTRG_10337	-0.8152	NEG
LHFPL2	MSTRG_17302	0.82304	POS
LHFPL2	MSTRG_6280	0.81715	POS
LIMD2	MSTRG_17541	0.85452	POS
LIMK2	MSTRG_5783	0.82396	POS
LINGO1	MSTRG_10337	0.90886	POS
LIPC	MSTRG_16664	0.8091	POS
LIPT2	MSTRG_14460	0.81162	POS
LMBR1	MSTRG_4740	0.83355	POS
LMNA	MSTRG_14092	0.80595	POS
LMO1	MSTRG_6280	0.82698	POS
LMOD2	MSTRG_10337	0.90686	POS
LNX2	MSTRG_11030	0.81559	POS
LNX2	MSTRG_4740	0.80696	POS
LPCAT3	MSTRG_12757	0.80608	POS
LRG1	MSTRG_6529	0.95264	POS
LRP1	MSTRG_15590	0.81204	POS
LRRC14	MSTRG_1049	0.84645	POS
LRRC14	MSTRG_17302	0.80761	POS
LRRC14	MSTRG_2700	0.81615	POS
LRRC14	MSTRG_2743	0.83228	POS
LRRC14	MSTRG_5783	0.80269	POS
LRRC14	MSTRG_6855	0.81397	POS
LRRC14	MSTRG_6961	0.80963	POS
LRRC2	MSTRG_2918	0.98533	POS
LRRC39	MSTRG_10337	0.91012	POS
LRRC47	MSTRG_18433	0.8392	POS
LRRC59	MSTRG_1010	0.80371	POS
LRRC59	MSTRG_12757	0.82355	POS
LRRC59	MSTRG_15243	0.81276	POS
LRRC59	MSTRG_17399	0.80345	POS
LRRC8A	MSTRG_7509	-0.81456	NEG
LRRN5	MSTRG_1561	0.89049	POS
LRRN5	MSTRG_5283	-0.87816	NEG
LRRN5	MSTRG_8140	0.89265	POS
LRRN5	MSTRG_8974	0.89131	POS
LRRN5	MSTRG_9874	0.89605	POS
LSM4	MSTRG_12954	0.83157	POS
LSS	MSTRG_6240	-0.83076	NEG
LTBP4	MSTRG_9657	0.81267	POS
LTBR	MSTRG_12954	0.82831	POS
LTBR	MSTRG_15243	0.84954	POS
LTBR	MSTRG_22449	0.82777	POS
LY6G6C	MSTRG_2809	0.80149	POS
LYN	MSTRG_12757	0.86245	POS
LYSMD3	MSTRG_1010	0.81597	POS
LYSMD3	MSTRG_1020	0.84507	POS
LYSMD3	MSTRG_12128	0.8034	POS
LYSMD3	MSTRG_12757	0.86277	POS
LYSMD3	MSTRG_13188	0.83615	POS
LYSMD3	MSTRG_15184	0.82796	POS
LYSMD3	MSTRG_17399	0.81393	POS
LYSMD3	MSTRG_18069	0.82449	POS
LYSMD3	MSTRG_19011	0.80289	POS
LYSMD3	MSTRG_20701	0.8068	POS
LYSMD3	MSTRG_6961	0.80162	POS
LYZ2	MSTRG_1070	0.804	POS
M1AP	MSTRG_6529	0.85805	POS
M1AP	MSTRG_6830	0.82876	POS
M1AP	MSTRG_8930	0.85658	POS
M6PR	MSTRG_19608	0.80413	POS
M6PR	MSTRG_2700	0.88532	POS
MAFA	MSTRG_10337	0.89904	POS
MAGEH1	MSTRG_12954	0.82372	POS
MAGEH1	MSTRG_15243	0.83518	POS
MAGEH1	MSTRG_22888	0.84101	POS
MAGEH1	MSTRG_2700	0.80068	POS
MAML3	MSTRG_2809	0.80596	POS
MAP1S	MSTRG_17383	0.8701	POS
MAP1S	MSTRG_20366	0.81556	POS
MAP2	MSTRG_17336	0.83038	POS
MAP2	MSTRG_6529	0.82226	POS
MAP2	MSTRG_7447	0.86012	POS
MAP2	MSTRG_8366	0.81077	POS
MAP2	MSTRG_8930	0.85143	POS
MAP2	MSTRG_9466	0.85955	POS
MAP3K12	MSTRG_17383	0.86308	POS
MAP3K12	MSTRG_20366	0.83246	POS
MAP3K12	MSTRG_6961	0.89563	POS
MAP4K1	MSTRG_17541	0.83423	POS
MAPK1	MSTRG_1513	0.81733	POS
MAPK1	MSTRG_7509	-0.82982	NEG
MAPK8IP1	MSTRG_2809	0.82161	POS
MARF1	MSTRG_2743	0.81261	POS
MARF1	MSTRG_867	-0.87111	NEG
MB	MSTRG_10337	0.90902	POS
MBD4	MSTRG_4740	0.81864	POS
MBTPS1	MSTRG_11030	0.81318	POS
MBTPS1	MSTRG_12954	0.8635	POS
MBTPS1	MSTRG_9051	0.82358	POS
MCM2	MSTRG_18194	0.82621	POS
MCM2	MSTRG_2700	0.81205	POS
MCRIP1	MSTRG_18570	0.82878	POS
MCRIP1	MSTRG_21084	0.85001	POS
MCRIP1	MSTRG_7509	-0.84338	NEG
MD2	MSTRG_5783	0.83006	POS
MDC1	MSTRG_1513	0.85277	POS
MED19	MSTRG_4740	0.86868	POS
MEP1A	MSTRG_17383	0.90685	POS
MEP1A	MSTRG_20366	0.83177	POS
MEP1A	MSTRG_4926	0.87185	POS
METTL11B	MSTRG_15311	0.80884	POS
METTL7B	MSTRG_6529	0.94429	POS
METTL7B	MSTRG_849	0.86801	POS
MFAP4	MSTRG_16244	0.83717	POS
MFAP4	MSTRG_16246	0.83524	POS
MFSD12	MSTRG_1049	0.9196	POS
MFSD12	MSTRG_12575	0.80045	POS
MFSD12	MSTRG_1513	0.80969	POS
MFSD12	MSTRG_16036	0.82808	POS
MFSD12	MSTRG_18534	0.81523	POS
MFSD12	MSTRG_18570	0.85395	POS
MFSD12	MSTRG_21084	0.87796	POS
MFSD12	MSTRG_22069	0.83223	POS
MFSD12	MSTRG_6855	0.85661	POS
MFSD12	MSTRG_7509	-0.87887	NEG
MFSD2A	MSTRG_11848	0.80696	POS
MFSD2A	MSTRG_12757	0.85674	POS
MFSD2A	MSTRG_13081	0.84937	POS
MFSD2A	MSTRG_15184	0.85562	POS
MFSD2A	MSTRG_16700	0.84349	POS
MFSD2A	MSTRG_17383	0.88685	POS
MFSD2A	MSTRG_17399	0.86777	POS
MFSD2A	MSTRG_18069	0.86009	POS
MFSD2A	MSTRG_19011	0.88749	POS
MFSD2A	MSTRG_19089	0.80015	POS
MFSD2A	MSTRG_20366	0.90409	POS
MFSD2A	MSTRG_20701	0.84414	POS
MFSD2A	MSTRG_4255	0.84949	POS
MICAL1	MSTRG_11604	0.83796	POS
MIEF2	MSTRG_10337	0.89341	POS
MIF	MSTRG_10337	-0.81642	NEG
MINDY1	MSTRG_21999	0.81103	POS
MLYCD	MSTRG_10261	-0.84418	NEG
MLYCD	MSTRG_15311	-0.87919	NEG
MLYCD	MSTRG_15895	0.8204	POS
MLYCD	MSTRG_17681	0.83003	POS
MLYCD	MSTRG_20849	-0.88218	NEG
MLYCD	MSTRG_262	-0.85238	NEG
MLYCD	MSTRG_5725	-0.84658	NEG
MLYCD	MSTRG_7965	-0.87985	NEG
MLYCD	MSTRG_8140	-0.8816	NEG
MLYCD	MSTRG_8142	-0.88414	NEG
MLYCD	MSTRG_867	-0.8673	NEG
MLYCD	MSTRG_8974	-0.88285	NEG
MLYCD	MSTRG_9478	-0.85764	NEG
MLYCD	MSTRG_9874	-0.85822	NEG
MME	MSTRG_12421	0.81792	POS
MMP25	MSTRG_12421	0.80718	POS
MMP9	MSTRG_17541	0.84522	POS
MOB2	MSTRG_11591	0.81602	POS
MOGS	MSTRG_11030	0.82729	POS
MOGS	MSTRG_12954	0.88067	POS
MOGS	MSTRG_15243	0.85757	POS
MOGS	MSTRG_20517	0.81218	POS
MORC2	MSTRG_4740	0.8147	POS
MORF4L2	MSTRG_13894	0.8073	POS
MORF4L2	MSTRG_15311	-0.88092	NEG
MORF4L2	MSTRG_15590	0.80486	POS
MORF4L2	MSTRG_1561	-0.86473	NEG
MORF4L2	MSTRG_15895	0.85304	POS
MORF4L2	MSTRG_18194	0.80434	POS
MORF4L2	MSTRG_19316	0.82519	POS
MORF4L2	MSTRG_20172	0.84586	POS
MORF4L2	MSTRG_20849	-0.87615	NEG
MORF4L2	MSTRG_262	-0.83246	NEG
MORF4L2	MSTRG_2700	0.84518	POS
MORF4L2	MSTRG_3387	-0.81026	NEG
MORF4L2	MSTRG_5283	0.84603	POS
MORF4L2	MSTRG_5725	-0.80093	NEG
MORF4L2	MSTRG_867	-0.8804	NEG
MORF4L2	MSTRG_8974	-0.8879	NEG
MORF4L2	MSTRG_9478	-0.85553	NEG
MORF4L2	MSTRG_9874	-0.87639	NEG
MOSPD2	MSTRG_2700	0.81154	POS
MPDU1	MSTRG_10337	-0.8844	NEG
MPDU1	MSTRG_12954	0.84106	POS
MPDU1	MSTRG_19608	0.8058	POS
MPDZ	MSTRG_1020	-0.81642	NEG
MPDZ	MSTRG_11591	-0.87418	NEG
MPDZ	MSTRG_15243	-0.80398	NEG
MPDZ	MSTRG_2700	-0.80912	NEG
MPDZ	MSTRG_7799	-0.82263	NEG
MPPE1	MSTRG_12954	0.81118	POS
MPPE1	MSTRG_15243	0.86126	POS
MPRIP	MSTRG_16907	-0.80333	NEG
MPTX	MSTRG_12421	0.85663	POS
MR1	MSTRG_17302	0.84669	POS
MRGBP	MSTRG_4740	0.80695	POS
MROH1	MSTRG_13188	0.82732	POS
MROH1	MSTRG_2918	-0.81933	NEG
MROH1	MSTRG_8142	-0.82268	NEG
MRPL12	MSTRG_10337	-0.83282	NEG
MRPL12	MSTRG_18194	0.8155	POS
MRPL12	MSTRG_7365	0.82064	POS
MRPL15	MSTRG_17423	0.81857	POS
MRPL17	MSTRG_11759	0.82777	POS
MRPL17	MSTRG_9657	0.80463	POS
MRPL37	MSTRG_17423	0.81783	POS
MRPL43	MSTRG_17302	0.80851	POS
MRPL51	MSTRG_17423	0.833	POS
MRTO4	MSTRG_12757	0.80951	POS
MRTO4	MSTRG_17302	0.81691	POS
MS4A18	MSTRG_17541	0.83389	POS
MSI2	MSTRG_2918	0.80162	POS
MSI2	MSTRG_4055	0.80274	POS
MSI2	MSTRG_7965	0.80873	POS
MSI2	MSTRG_8142	0.81168	POS
MSTRG_10001	MSTRG_14143	0.91039	POS
MSTRG_10001	MSTRG_16664	0.84849	POS
MSTRG_10049	MSTRG_15811	0.81581	POS
MSTRG_10049	MSTRG_19462	0.80815	POS
MSTRG_10049	MSTRG_20651	0.81721	POS
MSTRG_10049	MSTRG_794	0.83627	POS
MSTRG_10097	MSTRG_927	0.82607	POS
MSTRG_1010	MSTRG_13149	0.82855	POS
MSTRG_1010	MSTRG_17383	0.91848	POS
MSTRG_1010	MSTRG_17541	0.81296	POS
MSTRG_1010	MSTRG_18064	0.89626	POS
MSTRG_1010	MSTRG_9474	0.81383	POS
MSTRG_10164	MSTRG_10337	0.91095	POS
MSTRG_10164	MSTRG_13894	-0.80479	NEG
MSTRG_1020	MSTRG_18194	0.83294	POS
MSTRG_1020	MSTRG_21218	0.86941	POS
MSTRG_10247	MSTRG_10337	0.9098	POS
MSTRG_10247	MSTRG_13894	-0.80555	NEG
MSTRG_10261	MSTRG_10337	0.84529	POS
MSTRG_10261	MSTRG_5096	0.91586	POS
MSTRG_10261	MSTRG_9577	-0.87399	NEG
MSTRG_10337	MSTRG_1120	0.90903	POS
MSTRG_10337	MSTRG_11811	0.83483	POS
MSTRG_10337	MSTRG_12188	0.91112	POS
MSTRG_10337	MSTRG_12361	0.89659	POS
MSTRG_10337	MSTRG_12612	0.91293	POS
MSTRG_10337	MSTRG_1267	0.91138	POS
MSTRG_10337	MSTRG_1268	0.90969	POS
MSTRG_10337	MSTRG_13338	0.90216	POS
MSTRG_10337	MSTRG_13910	0.90371	POS
MSTRG_10337	MSTRG_13952	0.91126	POS
MSTRG_10337	MSTRG_14947	0.90932	POS
MSTRG_10337	MSTRG_15015	0.91238	POS
MSTRG_10337	MSTRG_15116	0.90881	POS
MSTRG_10337	MSTRG_15240	0.91219	POS
MSTRG_10337	MSTRG_15241	0.9126	POS
MSTRG_10337	MSTRG_15311	0.90797	POS
MSTRG_10337	MSTRG_15668	0.90884	POS
MSTRG_10337	MSTRG_15854	0.90881	POS
MSTRG_10337	MSTRG_15857	0.9118	POS
MSTRG_10337	MSTRG_15895	-0.83282	NEG
MSTRG_10337	MSTRG_16026	0.91139	POS
MSTRG_10337	MSTRG_16531	0.91095	POS
MSTRG_10337	MSTRG_16695	-0.8013	NEG
MSTRG_10337	MSTRG_17576	0.90939	POS
MSTRG_10337	MSTRG_18786	0.91075	POS
MSTRG_10337	MSTRG_18863	0.90763	POS
MSTRG_10337	MSTRG_20320	0.90939	POS
MSTRG_10337	MSTRG_20794	0.913	POS
MSTRG_10337	MSTRG_20849	0.90263	POS
MSTRG_10337	MSTRG_21161	0.91162	POS
MSTRG_10337	MSTRG_21218	-0.81304	NEG
MSTRG_10337	MSTRG_21303	-0.85723	NEG
MSTRG_10337	MSTRG_21481	0.90821	POS
MSTRG_10337	MSTRG_22546	0.90701	POS
MSTRG_10337	MSTRG_22548	0.90648	POS
MSTRG_10337	MSTRG_22926	0.88619	POS
MSTRG_10337	MSTRG_23158	0.89539	POS
MSTRG_10337	MSTRG_23798	-0.80794	NEG
MSTRG_10337	MSTRG_23886	0.91925	POS
MSTRG_10337	MSTRG_2574	0.90881	POS
MSTRG_10337	MSTRG_2576	-0.81759	NEG
MSTRG_10337	MSTRG_2743	-0.80959	NEG
MSTRG_10337	MSTRG_2918	0.90903	POS
MSTRG_10337	MSTRG_308	0.90963	POS
MSTRG_10337	MSTRG_4055	0.90414	POS
MSTRG_10337	MSTRG_5061	0.90949	POS
MSTRG_10337	MSTRG_5062	0.90546	POS
MSTRG_10337	MSTRG_5283	-0.84417	NEG
MSTRG_10337	MSTRG_6728	-0.88914	NEG
MSTRG_10337	MSTRG_6868	0.90815	POS
MSTRG_10337	MSTRG_7965	0.91172	POS
MSTRG_10337	MSTRG_8140	0.90663	POS
MSTRG_10337	MSTRG_8142	0.90588	POS
MSTRG_10337	MSTRG_8267	0.90963	POS
MSTRG_10337	MSTRG_8813	0.90993	POS
MSTRG_10337	MSTRG_8972	0.91137	POS
MSTRG_10337	MSTRG_8973	0.9103	POS
MSTRG_10337	MSTRG_8974	0.90964	POS
MSTRG_10337	MSTRG_8977	0.9019	POS
MSTRG_10337	MSTRG_8978	0.88694	POS
MSTRG_10337	MSTRG_9183	0.91225	POS
MSTRG_10337	MSTRG_9677	0.88654	POS
MSTRG_10337	MSTRG_9818	0.90509	POS
MSTRG_10407	MSTRG_6529	0.95823	POS
MSTRG_10431	MSTRG_12167	0.82276	POS
MSTRG_10431	MSTRG_15283	0.84288	POS
MSTRG_10431	MSTRG_2367	0.82414	POS
MSTRG_10431	MSTRG_4119	0.83474	POS
MSTRG_10431	MSTRG_6830	0.81175	POS
MSTRG_10435	MSTRG_17329	0.82273	POS
MSTRG_10435	MSTRG_17830	0.82792	POS
MSTRG_10435	MSTRG_235	0.82033	POS
MSTRG_1049	MSTRG_21218	0.87227	POS
MSTRG_1049	MSTRG_2576	0.87684	POS
MSTRG_1049	MSTRG_4740	0.8808	POS
MSTRG_10676	MSTRG_17541	0.85468	POS
MSTRG_10684	MSTRG_13436	0.80264	POS
MSTRG_1070	MSTRG_11604	0.8163	POS
MSTRG_1070	MSTRG_17807	0.80026	POS
MSTRG_1070	MSTRG_4254	0.8009	POS
MSTRG_1070	MSTRG_4255	0.81526	POS
MSTRG_10820	MSTRG_11340	0.81709	POS
MSTRG_10820	MSTRG_16664	0.81302	POS
MSTRG_10820	MSTRG_4119	0.82948	POS
MSTRG_10820	MSTRG_7447	0.82216	POS
MSTRG_10820	MSTRG_7633	0.82603	POS
MSTRG_10917	MSTRG_17302	0.85552	POS
MSTRG_10922	MSTRG_15321	0.80343	POS
MSTRG_10925	MSTRG_18052	0.80736	POS
MSTRG_11030	MSTRG_20161	0.82857	POS
MSTRG_11030	MSTRG_20172	0.80729	POS
MSTRG_11030	MSTRG_21084	0.80269	POS
MSTRG_11030	MSTRG_5792	0.82884	POS
MSTRG_11113	MSTRG_14143	0.80834	POS
MSTRG_1120	MSTRG_13894	-0.80705	NEG
MSTRG_1122	MSTRG_18570	0.80316	POS
MSTRG_1122	MSTRG_7365	0.8207	POS
MSTRG_1122	MSTRG_7818	0.80542	POS
MSTRG_11241	MSTRG_12421	0.83313	POS
MSTRG_11258	MSTRG_2809	0.80184	POS
MSTRG_11340	MSTRG_11654	0.924	POS
MSTRG_11340	MSTRG_1259	0.94392	POS
MSTRG_11340	MSTRG_13323	0.8386	POS
MSTRG_11340	MSTRG_8366	0.92833	POS
MSTRG_11340	MSTRG_9284	0.87106	POS
MSTRG_11340	MSTRG_9937	0.80499	POS
MSTRG_11380	MSTRG_17336	0.80255	POS
MSTRG_11380	MSTRG_8366	0.81839	POS
MSTRG_11545	MSTRG_13323	0.83364	POS
MSTRG_11591	MSTRG_14507	0.86228	POS
MSTRG_11591	MSTRG_1513	0.82974	POS
MSTRG_11591	MSTRG_24053	-0.81145	NEG
MSTRG_11604	MSTRG_20701	0.80133	POS
MSTRG_11604	MSTRG_4140	0.81232	POS
MSTRG_11604	MSTRG_7103	0.8734	POS
MSTRG_11648	MSTRG_6529	0.92107	POS
MSTRG_11654	MSTRG_15283	0.89254	POS
MSTRG_11654	MSTRG_15284	0.8766	POS
MSTRG_11654	MSTRG_6529	0.86788	POS
MSTRG_11759	MSTRG_15196	0.80942	POS
MSTRG_11759	MSTRG_15658	0.82294	POS
MSTRG_11759	MSTRG_18422	0.81077	POS
MSTRG_11759	MSTRG_479	0.82783	POS
MSTRG_11811	MSTRG_15243	-0.8085	NEG
MSTRG_11811	MSTRG_1561	0.90831	POS
MSTRG_11811	MSTRG_3387	0.82314	POS
MSTRG_11811	MSTRG_9874	0.91959	POS
MSTRG_11842	MSTRG_12421	0.84678	POS
MSTRG_11842	MSTRG_17541	0.81928	POS
MSTRG_11844	MSTRG_17541	0.84029	POS
MSTRG_11845	MSTRG_17541	0.84487	POS
MSTRG_11848	MSTRG_17541	0.80166	POS
MSTRG_11848	MSTRG_21444	0.83444	POS
MSTRG_11848	MSTRG_6347	0.8121	POS
MSTRG_12135	MSTRG_1513	0.84936	POS
MSTRG_12135	MSTRG_17684	0.84707	POS
MSTRG_12135	MSTRG_6823	0.84655	POS
MSTRG_12135	MSTRG_7509	-0.87896	NEG
MSTRG_12167	MSTRG_1259	0.9266	POS
MSTRG_12167	MSTRG_13323	0.83807	POS
MSTRG_12167	MSTRG_15287	0.94558	POS
MSTRG_12167	MSTRG_9937	0.80985	POS
MSTRG_12201	MSTRG_2724	0.89845	POS
MSTRG_12201	MSTRG_849	0.81832	POS
MSTRG_12262	MSTRG_17329	0.82613	POS
MSTRG_12421	MSTRG_12806	0.80901	POS
MSTRG_12421	MSTRG_13188	0.82348	POS
MSTRG_12421	MSTRG_14092	0.82164	POS
MSTRG_12421	MSTRG_14616	0.83219	POS
MSTRG_12421	MSTRG_16052	0.85243	POS
MSTRG_12421	MSTRG_16701	0.84054	POS
MSTRG_12421	MSTRG_19450	0.82128	POS
MSTRG_12421	MSTRG_19971	0.83143	POS
MSTRG_12421	MSTRG_4328	0.83133	POS
MSTRG_12421	MSTRG_6961	0.87032	POS
MSTRG_12421	MSTRG_7103	0.83345	POS
MSTRG_12421	MSTRG_7735	0.81328	POS
MSTRG_12434	MSTRG_12954	0.84126	POS
MSTRG_12434	MSTRG_15243	0.85304	POS
MSTRG_1245	MSTRG_18570	0.82674	POS
MSTRG_1245	MSTRG_21084	0.8575	POS
MSTRG_12458	MSTRG_16522	0.81921	POS
MSTRG_12469	MSTRG_14234	-0.81456	NEG
MSTRG_12469	MSTRG_14235	-0.82158	NEG
MSTRG_12469	MSTRG_14806	-0.81883	NEG
MSTRG_12469	MSTRG_1652	-0.80528	NEG
MSTRG_12469	MSTRG_19828	-0.82949	NEG
MSTRG_12469	MSTRG_5096	-0.80235	NEG
MSTRG_12469	MSTRG_6654	-0.82608	NEG
MSTRG_12469	MSTRG_867	-0.81701	NEG
MSTRG_12575	MSTRG_1513	0.81388	POS
MSTRG_12575	MSTRG_15811	0.81007	POS
MSTRG_12575	MSTRG_18194	0.80465	POS
MSTRG_12575	MSTRG_4964	-0.83163	NEG
MSTRG_12575	MSTRG_794	0.8279	POS
MSTRG_12588	MSTRG_18570	0.84205	POS
MSTRG_1259	MSTRG_4119	0.92524	POS
MSTRG_1259	MSTRG_6529	0.93144	POS
MSTRG_1259	MSTRG_849	0.8633	POS
MSTRG_12610	MSTRG_21314	0.80857	POS
MSTRG_12610	MSTRG_2562	0.80227	POS
MSTRG_12666	MSTRG_4740	0.8285	POS
MSTRG_1272	MSTRG_4740	0.85029	POS
MSTRG_12757	MSTRG_13149	0.84471	POS
MSTRG_12772	MSTRG_17541	0.85415	POS
MSTRG_12785	MSTRG_17541	0.85032	POS
MSTRG_12829	MSTRG_14092	0.80533	POS
MSTRG_12845	MSTRG_16521	0.91074	POS
MSTRG_12845	MSTRG_16522	0.91908	POS
MSTRG_12845	MSTRG_16664	0.81549	POS
MSTRG_12845	MSTRG_18288	0.88185	POS
MSTRG_12845	MSTRG_6529	0.92137	POS
MSTRG_12845	MSTRG_9645	0.88312	POS
MSTRG_12845	MSTRG_9937	0.80293	POS
MSTRG_12873	MSTRG_13081	0.82851	POS
MSTRG_12873	MSTRG_6961	0.8752	POS
MSTRG_12937	MSTRG_14143	0.85923	POS
MSTRG_12937	MSTRG_17336	0.87814	POS
MSTRG_12937	MSTRG_8366	0.87693	POS
MSTRG_12954	MSTRG_15597	0.8243	POS
MSTRG_12954	MSTRG_15895	0.82197	POS
MSTRG_12954	MSTRG_20161	0.85598	POS
MSTRG_12954	MSTRG_2688	0.8192	POS
MSTRG_13064	MSTRG_15243	-0.80827	NEG
MSTRG_13081	MSTRG_16700	0.80562	POS
MSTRG_13149	MSTRG_13188	0.80735	POS
MSTRG_13149	MSTRG_14092	0.81216	POS
MSTRG_13149	MSTRG_15184	0.81892	POS
MSTRG_13149	MSTRG_17383	0.81976	POS
MSTRG_13149	MSTRG_17399	0.82865	POS
MSTRG_13149	MSTRG_18069	0.83398	POS
MSTRG_13149	MSTRG_20366	0.81214	POS
MSTRG_13149	MSTRG_20701	0.81674	POS
MSTRG_13149	MSTRG_4255	0.84683	POS
MSTRG_13149	MSTRG_4926	0.80984	POS
MSTRG_13149	MSTRG_6961	0.80481	POS
MSTRG_13149	MSTRG_7103	0.80022	POS
MSTRG_13188	MSTRG_17302	0.84017	POS
MSTRG_13188	MSTRG_2693	0.85663	POS
MSTRG_13188	MSTRG_905	0.80087	POS
MSTRG_13200	MSTRG_7113	-0.82184	NEG
MSTRG_13285	MSTRG_16664	0.81182	POS
MSTRG_13319	MSTRG_1513	0.80563	POS
MSTRG_13319	MSTRG_18570	0.8127	POS
MSTRG_13319	MSTRG_4740	0.80505	POS
MSTRG_13323	MSTRG_13436	-0.84434	NEG
MSTRG_13323	MSTRG_15283	0.88343	POS
MSTRG_13323	MSTRG_2724	0.84855	POS
MSTRG_13323	MSTRG_4119	0.86373	POS
MSTRG_13323	MSTRG_6529	0.80328	POS
MSTRG_13323	MSTRG_657	0.82052	POS
MSTRG_13323	MSTRG_6830	0.84305	POS
MSTRG_13336	MSTRG_16907	0.83107	POS
MSTRG_13336	MSTRG_23911	0.84206	POS
MSTRG_13336	MSTRG_5842	0.81144	POS
MSTRG_13336	MSTRG_7942	0.86554	POS
MSTRG_13338	MSTRG_13894	-0.8015	NEG
MSTRG_13468	MSTRG_17302	0.82245	POS
MSTRG_13514	MSTRG_22391	0.81248	POS
MSTRG_13514	MSTRG_6830	0.92706	POS
MSTRG_13514	MSTRG_7633	0.913	POS
MSTRG_13557	MSTRG_2809	0.80127	POS
MSTRG_13572	MSTRG_16907	0.84585	POS
MSTRG_13572	MSTRG_17336	0.80772	POS
MSTRG_13572	MSTRG_2367	0.86333	POS
MSTRG_13572	MSTRG_5842	0.85606	POS
MSTRG_13572	MSTRG_6027	0.85186	POS
MSTRG_13572	MSTRG_7447	0.85459	POS
MSTRG_13572	MSTRG_8366	0.81382	POS
MSTRG_13572	MSTRG_8930	0.87369	POS
MSTRG_13572	MSTRG_9283	0.84329	POS
MSTRG_13572	MSTRG_9466	0.86043	POS
MSTRG_13841	MSTRG_16664	0.80743	POS
MSTRG_13894	MSTRG_18863	-0.80715	NEG
MSTRG_13894	MSTRG_19828	-0.80246	NEG
MSTRG_13894	MSTRG_21160	-0.80525	NEG
MSTRG_13894	MSTRG_22546	-0.80664	NEG
MSTRG_13894	MSTRG_22548	-0.80663	NEG
MSTRG_13894	MSTRG_867	-0.80325	NEG
MSTRG_13894	MSTRG_8973	-0.80531	NEG
MSTRG_14092	MSTRG_15613	0.80244	POS
MSTRG_14092	MSTRG_17302	0.81045	POS
MSTRG_14143	MSTRG_15567	0.89767	POS
MSTRG_14143	MSTRG_16522	0.8388	POS
MSTRG_14143	MSTRG_17188	0.81161	POS
MSTRG_14143	MSTRG_18288	0.8727	POS
MSTRG_14143	MSTRG_23938	0.87328	POS
MSTRG_14143	MSTRG_4083	-0.80474	NEG
MSTRG_14143	MSTRG_5577	0.93279	POS
MSTRG_14143	MSTRG_6068	0.84163	POS
MSTRG_14143	MSTRG_6529	0.88021	POS
MSTRG_14143	MSTRG_6724	0.87085	POS
MSTRG_14143	MSTRG_7276	0.84413	POS
MSTRG_14143	MSTRG_849	0.81262	POS
MSTRG_14303	MSTRG_2809	0.81109	POS
MSTRG_14382	MSTRG_17329	0.8469	POS
MSTRG_14382	MSTRG_17830	0.80981	POS
MSTRG_14382	MSTRG_20115	0.8149	POS
MSTRG_14382	MSTRG_235	0.8427	POS
MSTRG_14460	MSTRG_2693	0.92465	POS
MSTRG_14477	MSTRG_6529	0.94703	POS
MSTRG_14507	MSTRG_6280	0.82348	POS
MSTRG_14711	MSTRG_849	0.87568	POS
MSTRG_14752	MSTRG_5783	0.82278	POS
MSTRG_14820	MSTRG_16664	0.80639	POS
MSTRG_14834	MSTRG_16664	0.81267	POS
MSTRG_14927	MSTRG_1513	0.84766	POS
MSTRG_14927	MSTRG_16036	0.83046	POS
MSTRG_1513	MSTRG_15811	0.84149	POS
MSTRG_1513	MSTRG_794	0.81974	POS
MSTRG_15196	MSTRG_6823	0.8313	POS
MSTRG_15211	MSTRG_16664	0.82261	POS
MSTRG_15243	MSTRG_16852	-0.80493	NEG
MSTRG_15243	MSTRG_2688	0.85879	POS
MSTRG_15243	MSTRG_8976	-0.80438	NEG
MSTRG_15243	MSTRG_9677	-0.8139	NEG
MSTRG_15283	MSTRG_16664	0.81149	POS
MSTRG_15283	MSTRG_17451	0.81843	POS
MSTRG_15283	MSTRG_20707	0.80574	POS
MSTRG_15283	MSTRG_9283	0.94482	POS
MSTRG_15283	MSTRG_9284	0.80965	POS
MSTRG_15284	MSTRG_16521	0.85759	POS
MSTRG_15284	MSTRG_16522	0.89602	POS
MSTRG_15284	MSTRG_9645	0.82775	POS
MSTRG_15311	MSTRG_2061	-0.8128	NEG
MSTRG_15357	MSTRG_16664	0.81353	POS
MSTRG_15372	MSTRG_15811	0.86027	POS
MSTRG_15476	MSTRG_17336	0.91371	POS
MSTRG_15476	MSTRG_7447	0.95157	POS
MSTRG_15567	MSTRG_16664	0.80107	POS
MSTRG_1561	MSTRG_18877	-0.88592	NEG
MSTRG_1561	MSTRG_2061	-0.80128	NEG
MSTRG_1561	MSTRG_22150	0.88881	POS
MSTRG_1561	MSTRG_22449	-0.84481	NEG
MSTRG_1561	MSTRG_4055	0.97373	POS
MSTRG_1561	MSTRG_9677	0.96752	POS
MSTRG_15613	MSTRG_6855	0.87005	POS
MSTRG_15658	MSTRG_19608	0.80663	POS
MSTRG_15658	MSTRG_4740	0.85007	POS
MSTRG_15811	MSTRG_6823	0.82657	POS
MSTRG_15811	MSTRG_7509	-0.86848	NEG
MSTRG_15884	MSTRG_20161	0.82856	POS
MSTRG_15884	MSTRG_20748	0.8297	POS
MSTRG_15895	MSTRG_17267	0.82938	POS
MSTRG_15895	MSTRG_9577	0.80872	POS
MSTRG_15952	MSTRG_849	0.85896	POS
MSTRG_15990	MSTRG_16664	0.81336	POS
MSTRG_16189	MSTRG_23923	-0.83047	NEG
MSTRG_16222	MSTRG_18990	0.931	POS
MSTRG_16224	MSTRG_18990	0.94806	POS
MSTRG_16238	MSTRG_2809	0.80245	POS
MSTRG_16241	MSTRG_2809	0.80067	POS
MSTRG_16244	MSTRG_17830	0.83272	POS
MSTRG_16246	MSTRG_17329	0.87481	POS
MSTRG_16246	MSTRG_17830	0.83462	POS
MSTRG_16248	MSTRG_21999	0.87046	POS
MSTRG_16251	MSTRG_2809	0.80769	POS
MSTRG_16252	MSTRG_2809	0.80129	POS
MSTRG_1652	MSTRG_2700	-0.80355	NEG
MSTRG_16521	MSTRG_16907	0.82085	POS
MSTRG_16521	MSTRG_17336	0.85295	POS
MSTRG_16521	MSTRG_17423	-0.80358	NEG
MSTRG_16521	MSTRG_22405	0.88466	POS
MSTRG_16521	MSTRG_2367	0.93351	POS
MSTRG_16521	MSTRG_23911	0.88894	POS
MSTRG_16521	MSTRG_5842	0.91221	POS
MSTRG_16521	MSTRG_6027	0.84389	POS
MSTRG_16521	MSTRG_7447	0.89897	POS
MSTRG_16521	MSTRG_7942	0.88185	POS
MSTRG_16521	MSTRG_8366	0.85752	POS
MSTRG_16521	MSTRG_8930	0.90219	POS
MSTRG_16521	MSTRG_9283	0.92301	POS
MSTRG_16521	MSTRG_9466	0.91172	POS
MSTRG_16522	MSTRG_16907	0.85865	POS
MSTRG_16522	MSTRG_17336	0.90064	POS
MSTRG_16522	MSTRG_22405	0.91311	POS
MSTRG_16522	MSTRG_2367	0.94544	POS
MSTRG_16522	MSTRG_5842	0.93279	POS
MSTRG_16522	MSTRG_6027	0.87019	POS
MSTRG_16522	MSTRG_7447	0.93708	POS
MSTRG_16522	MSTRG_7942	0.90391	POS
MSTRG_16522	MSTRG_8366	0.88955	POS
MSTRG_16522	MSTRG_8930	0.92541	POS
MSTRG_16522	MSTRG_9283	0.93255	POS
MSTRG_16522	MSTRG_9466	0.93935	POS
MSTRG_16664	MSTRG_1682	0.8078	POS
MSTRG_16664	MSTRG_1683	0.84817	POS
MSTRG_16664	MSTRG_17876	0.83801	POS
MSTRG_16664	MSTRG_18849	0.80045	POS
MSTRG_16664	MSTRG_18851	0.80108	POS
MSTRG_16664	MSTRG_19681	0.80025	POS
MSTRG_16664	MSTRG_19686	0.80961	POS
MSTRG_16664	MSTRG_19979	0.8083	POS
MSTRG_16664	MSTRG_23623	0.82739	POS
MSTRG_16664	MSTRG_2367	0.83252	POS
MSTRG_16664	MSTRG_3689	0.80421	POS
MSTRG_16664	MSTRG_3911	0.82328	POS
MSTRG_16664	MSTRG_4119	0.85274	POS
MSTRG_16664	MSTRG_464	0.80591	POS
MSTRG_16664	MSTRG_5169	0.80384	POS
MSTRG_16664	MSTRG_5577	0.81928	POS
MSTRG_16664	MSTRG_6529	0.82586	POS
MSTRG_16664	MSTRG_695	0.82257	POS
MSTRG_16664	MSTRG_849	0.83782	POS
MSTRG_16664	MSTRG_8643	0.81067	POS
MSTRG_16695	MSTRG_7509	-0.81849	NEG
MSTRG_16907	MSTRG_18288	0.87012	POS
MSTRG_16960	MSTRG_18069	0.81811	POS
MSTRG_17188	MSTRG_17336	0.82708	POS
MSTRG_17188	MSTRG_7447	0.86468	POS
MSTRG_17188	MSTRG_8366	0.80706	POS
MSTRG_17267	MSTRG_18433	0.81388	POS
MSTRG_17267	MSTRG_4055	-0.84886	NEG
MSTRG_17329	MSTRG_19559	0.87303	POS
MSTRG_17329	MSTRG_21999	0.87886	POS
MSTRG_17329	MSTRG_7794	0.83361	POS
MSTRG_17336	MSTRG_18288	0.90293	POS
MSTRG_17336	MSTRG_19764	0.85894	POS
MSTRG_17336	MSTRG_4902	0.92246	POS
MSTRG_17336	MSTRG_6068	0.86384	POS
MSTRG_17336	MSTRG_7276	0.90023	POS
MSTRG_17336	MSTRG_849	0.86017	POS
MSTRG_17399	MSTRG_20007	0.80426	POS
MSTRG_17399	MSTRG_4649	0.81061	POS
MSTRG_17451	MSTRG_2724	0.80095	POS
MSTRG_17451	MSTRG_7447	0.8331	POS
MSTRG_17541	MSTRG_18889	0.8229	POS
MSTRG_17541	MSTRG_19011	0.84156	POS
MSTRG_17541	MSTRG_20701	0.82891	POS
MSTRG_17541	MSTRG_21301	0.84557	POS
MSTRG_17541	MSTRG_21615	0.86916	POS
MSTRG_17541	MSTRG_2561	0.82914	POS
MSTRG_17541	MSTRG_3357	0.85487	POS
MSTRG_17541	MSTRG_4254	0.83288	POS
MSTRG_17541	MSTRG_4328	0.82711	POS
MSTRG_17541	MSTRG_5245	0.8334	POS
MSTRG_17541	MSTRG_5832	0.83522	POS
MSTRG_17541	MSTRG_6961	0.81035	POS
MSTRG_17541	MSTRG_7098	0.81681	POS
MSTRG_17541	MSTRG_7110	0.81698	POS
MSTRG_17541	MSTRG_9474	0.80183	POS
MSTRG_17681	MSTRG_22150	-0.87199	NEG
MSTRG_17681	MSTRG_9577	0.89648	POS
MSTRG_17691	MSTRG_18990	0.82499	POS
MSTRG_1782	MSTRG_6961	0.83776	POS
MSTRG_17830	MSTRG_18990	0.80779	POS
MSTRG_17830	MSTRG_19559	0.823	POS
MSTRG_17830	MSTRG_21999	0.82357	POS
MSTRG_17830	MSTRG_2593	0.83113	POS
MSTRG_17830	MSTRG_7794	0.81334	POS
MSTRG_17876	MSTRG_6529	0.93661	POS
MSTRG_18052	MSTRG_18293	0.80192	POS
MSTRG_18052	MSTRG_19098	0.87673	POS
MSTRG_18064	MSTRG_18069	0.91305	POS
[truncated: 1,443 more rows]

## Sheet: PCIT network - high efficiency
PCIT results: significant correlations with correlation strength |r|>0.8; correlatinos exclusive for high metabolic efficiency group
Node 1	Node 2	correlation strength r	correlation direction
AATF	MSTRG_15243	0.80909	POS
AATF	MSTRG_9051	0.84951	POS
ABCB10	MSTRG_4740	0.82321	POS
ABCC3	MSTRG_15243	0.8153	POS
ABCC3	MSTRG_20796	0.82513	POS
ABCC3	MSTRG_22449	0.80427	POS
ABCC9	MSTRG_18194	-0.80966	NEG
ABCC9	MSTRG_18433	-0.85521	NEG
ABCC9	MSTRG_19312	-0.82006	NEG
ABCC9	MSTRG_9051	-0.84124	NEG
ABHD12	MSTRG_16244	0.84948	POS
ABHD12	MSTRG_21999	0.8375	POS
ABHD12	MSTRG_2593	0.82295	POS
ABHD12	MSTRG_7794	0.83284	POS
ABHD14B	MSTRG_20172	0.80909	POS
ABHD14B	MSTRG_4740	0.81326	POS
ABL1	MSTRG_15243	0.80453	POS
ABR	MSTRG_22449	0.80858	POS
ABR	MSTRG_2743	0.82705	POS
ABRA	MSTRG_18433	-0.82983	NEG
ACAD11	MSTRG_1561	-0.808	NEG
ACAD11	MSTRG_4055	-0.80245	NEG
ACAD11	MSTRG_867	-0.82991	NEG
ACAD11	MSTRG_9478	-0.80256	NEG
ACBD3	MSTRG_12806	0.80525	POS
ACBD3	MSTRG_15895	0.84122	POS
ACBD3	MSTRG_5283	0.84226	POS
ACIN1	MSTRG_1010	0.82482	POS
ACKR3	MSTRG_21084	0.80863	POS
ACKR3	MSTRG_6855	0.80964	POS
ACLY	MSTRG_12954	0.8361	POS
ACLY	MSTRG_15311	-0.84687	NEG
ACLY	MSTRG_15590	0.8524	POS
ACLY	MSTRG_1561	-0.82107	NEG
ACLY	MSTRG_18433	0.88328	POS
ACLY	MSTRG_20849	-0.84106	NEG
ACLY	MSTRG_262	-0.80212	NEG
ACLY	MSTRG_2918	-0.80377	NEG
ACLY	MSTRG_4055	-0.81208	NEG
ACLY	MSTRG_8140	-0.84691	NEG
ACLY	MSTRG_8142	-0.84272	NEG
ACLY	MSTRG_867	-0.81729	NEG
ACLY	MSTRG_9478	-0.82773	NEG
ACLY	MSTRG_9874	-0.83907	NEG
ACOT9	MSTRG_15243	0.81444	POS
ACOT9	MSTRG_18069	0.80767	POS
ACOX1	MSTRG_7965	-0.83142	NEG
ACSS1	MSTRG_1020	0.82032	POS
ACSS1	MSTRG_19098	0.82339	POS
ACSS1	MSTRG_7799	0.8056	POS
ACTA1	MSTRG_18433	-0.85283	NEG
ACTA1	MSTRG_19312	-0.8274	NEG
ACTN2	MSTRG_18433	-0.85548	NEG
ACTN2	MSTRG_19312	-0.82836	NEG
ACTN2	MSTRG_9051	-0.81859	NEG
ACTN3	MSTRG_18433	-0.86039	NEG
ACTN3	MSTRG_19312	-0.83297	NEG
ACTN3	MSTRG_23893	-0.8022	NEG
ACTR10	MSTRG_16189	-0.81025	NEG
ACTR5	MSTRG_2743	0.8025	POS
ACY1	MSTRG_15311	-0.81553	NEG
ACY1	MSTRG_16189	-0.80291	NEG
ACY1	MSTRG_20849	-0.81509	NEG
ACY1	MSTRG_7965	-0.82082	NEG
ACY1	MSTRG_8140	-0.81912	NEG
ACY1	MSTRG_867	-0.82576	NEG
ACY1	MSTRG_8974	-0.82206	NEG
ACY1	MSTRG_9874	-0.81272	NEG
ADAMDEC1	MSTRG_1020	0.80376	POS
ADAMDEC1	MSTRG_19098	0.85737	POS
ADAMDEC1	MSTRG_4926	0.86222	POS
ADAP1	MSTRG_1020	0.81432	POS
ADAP1	MSTRG_19098	0.84238	POS
ADAP1	MSTRG_7799	0.80146	POS
ADCK5	MSTRG_1049	0.80559	POS
ADD1	MSTRG_15243	0.80858	POS
ADGRE3	MSTRG_4926	0.85912	POS
ADGRG7	MSTRG_19098	0.86633	POS
ADGRG7	MSTRG_4649	0.81625	POS
ADIRF	MSTRG_10435	0.83306	POS
ADIRF	MSTRG_1513	0.80228	POS
AGFG1	MSTRG_15311	-0.80493	NEG
AGFG1	MSTRG_17681	0.81118	POS
AGFG1	MSTRG_20849	-0.80809	NEG
AGFG1	MSTRG_4055	-0.80561	NEG
AGFG1	MSTRG_7965	-0.81977	NEG
AGFG1	MSTRG_8140	-0.81023	NEG
AGFG1	MSTRG_8142	-0.80956	NEG
AGFG1	MSTRG_8974	-0.81321	NEG
AGMAT	MSTRG_22405	0.81418	POS
AGMAT	MSTRG_5842	0.8447	POS
AGMAT	MSTRG_9283	0.81298	POS
AGR2	MSTRG_19098	0.86728	POS
AGR2	MSTRG_4926	0.88515	POS
AGR3	MSTRG_4926	0.87325	POS
AHR	MSTRG_18433	0.85485	POS
AHR	MSTRG_19312	0.81457	POS
AHR	MSTRG_2700	0.80266	POS
AKAP10	MSTRG_1010	0.84475	POS
AKAP10	MSTRG_21084	0.80077	POS
AKR1A1	MSTRG_18433	0.84763	POS
AKR1A1	MSTRG_9051	0.82516	POS
ALDH18A1	MSTRG_15884	0.8038	POS
ALDH18A1	MSTRG_5283	0.81954	POS
ALDH18A1	MSTRG_5783	0.83262	POS
ALDH1A2	MSTRG_19098	0.87124	POS
ALDH1A2	MSTRG_4926	0.86994	POS
ALDH3A2	MSTRG_17681	0.80519	POS
ALDH9A1	MSTRG_17681	0.8098	POS
ALG11	MSTRG_16189	-0.80073	NEG
ALOX5	MSTRG_4926	0.85149	POS
ALPK3	MSTRG_18433	-0.85329	NEG
ALPK3	MSTRG_19312	-0.825	NEG
ALPK3	MSTRG_9051	-0.81861	NEG
ALYREF	MSTRG_22449	0.81009	POS
AMBP	MSTRG_17336	0.97793	POS
AMPD1	MSTRG_18433	-0.85824	NEG
AMPD1	MSTRG_19312	-0.82893	NEG
ANAPC13	MSTRG_12954	0.80465	POS
ANAPC13	MSTRG_18433	0.8527	POS
ANAPC13	MSTRG_6280	0.81763	POS
ANAPC13	MSTRG_8140	-0.84016	NEG
ANAPC13	MSTRG_867	-0.82408	NEG
ANKH	MSTRG_1049	0.81488	POS
ANKH	MSTRG_5783	0.8131	POS
ANKH	MSTRG_6855	0.80076	POS
ANKRD1	MSTRG_18433	-0.84241	NEG
ANKRD1	MSTRG_19312	-0.80729	NEG
ANKRD1	MSTRG_9051	-0.80433	NEG
ANKRD40	MSTRG_19098	0.85701	POS
ANKRD40	MSTRG_4649	0.81128	POS
ANKRD44	MSTRG_19098	0.81953	POS
ANO5	MSTRG_18433	-0.85315	NEG
ANO5	MSTRG_19312	-0.82911	NEG
ANP32B	MSTRG_1010	0.80282	POS
ANP32B	MSTRG_12757	0.80831	POS
ANTXR2	MSTRG_9874	-0.80539	NEG
ANXA5	MSTRG_12954	0.85303	POS
ANXA5	MSTRG_15243	0.83563	POS
ANXA5	MSTRG_15884	0.81183	POS
ANXA5	MSTRG_7365	0.81176	POS
AP3B1	MSTRG_15895	0.83376	POS
AP3B1	MSTRG_5283	0.84304	POS
AP3D1	MSTRG_11591	0.82551	POS
AP3D1	MSTRG_6280	0.82652	POS
AP5M1	MSTRG_11591	0.85471	POS
AP5M1	MSTRG_2918	-0.80505	NEG
AP5M1	MSTRG_9874	-0.80287	NEG
APOL3	MSTRG_1020	0.80165	POS
APOL3	MSTRG_19098	0.85547	POS
APOL3	MSTRG_4649	0.83836	POS
APP	MSTRG_15895	0.81075	POS
ARCN1	MSTRG_10261	-0.84833	NEG
ARCN1	MSTRG_15311	-0.88043	NEG
ARCN1	MSTRG_1561	-0.85017	NEG
ARCN1	MSTRG_17681	0.89044	POS
ARCN1	MSTRG_20849	-0.88286	NEG
ARCN1	MSTRG_2918	-0.86293	NEG
ARCN1	MSTRG_4055	-0.87296	NEG
ARCN1	MSTRG_7965	-0.89416	NEG
ARCN1	MSTRG_8140	-0.88958	NEG
ARCN1	MSTRG_8142	-0.88865	NEG
ARCN1	MSTRG_867	-0.86064	NEG
ARCN1	MSTRG_8974	-0.89147	NEG
ARCN1	MSTRG_9478	-0.85966	NEG
ARCN1	MSTRG_9874	-0.86408	NEG
ARF1	MSTRG_10261	-0.80316	NEG
ARF1	MSTRG_15311	-0.84205	NEG
ARF1	MSTRG_1561	-0.81756	NEG
ARF1	MSTRG_17681	0.84651	POS
ARF1	MSTRG_20849	-0.84385	NEG
ARF1	MSTRG_2918	-0.82506	NEG
ARF1	MSTRG_4055	-0.82992	NEG
ARF1	MSTRG_7965	-0.85469	NEG
ARF1	MSTRG_8140	-0.85156	NEG
ARF1	MSTRG_8142	-0.84964	NEG
ARF1	MSTRG_867	-0.82542	NEG
ARF1	MSTRG_8974	-0.85278	NEG
ARF1	MSTRG_9478	-0.81871	NEG
ARF1	MSTRG_9874	-0.83016	NEG
ARF4	MSTRG_15311	-0.87501	NEG
ARF4	MSTRG_20849	-0.88067	NEG
ARF4	MSTRG_2918	-0.85668	NEG
ARF4	MSTRG_4055	-0.87143	NEG
ARF4	MSTRG_7965	-0.89192	NEG
ARF4	MSTRG_8140	-0.88373	NEG
ARF4	MSTRG_8142	-0.88273	NEG
ARF4	MSTRG_867	-0.86479	NEG
ARF4	MSTRG_8974	-0.88639	NEG
ARF4	MSTRG_9874	-0.85901	NEG
ARFGAP3	MSTRG_17681	0.85856	POS
ARFGAP3	MSTRG_5783	0.81552	POS
ARFGEF1	MSTRG_18194	0.82315	POS
ARFGEF1	MSTRG_18433	0.83727	POS
ARFGEF1	MSTRG_7818	0.81593	POS
ARFIP2	MSTRG_15895	0.80972	POS
ARFIP2	MSTRG_2743	0.85637	POS
ARHGAP1	MSTRG_23893	0.83914	POS
ARHGAP1	MSTRG_9051	0.85417	POS
ARHGAP22	MSTRG_19098	0.80438	POS
ARHGAP26	MSTRG_14918	0.80984	POS
ARHGAP26	MSTRG_4649	0.84265	POS
ARHGAP4	MSTRG_4926	0.8537	POS
ARHGAP45	MSTRG_19098	0.87243	POS
ARHGDIA	MSTRG_17681	0.84756	POS
ARHGDIA	MSTRG_4055	-0.80197	NEG
ARHGEF2	MSTRG_15243	0.83481	POS
ARID4A	MSTRG_12757	0.80486	POS
ARID4A	MSTRG_5283	0.81092	POS
ARID4B	MSTRG_18433	0.85346	POS
ARL1	MSTRG_16189	-0.84234	NEG
ARL1	MSTRG_5725	-0.81032	NEG
ARL16	MSTRG_12954	0.83475	POS
ARL16	MSTRG_18433	0.84126	POS
ARL4A	MSTRG_18194	0.83602	POS
ARL5A	MSTRG_15243	0.80158	POS
ARMC1	MSTRG_15311	-0.83975	NEG
ARMC1	MSTRG_1561	-0.81469	NEG
ARMC1	MSTRG_17681	0.86431	POS
ARMC1	MSTRG_20849	-0.84457	NEG
ARMC1	MSTRG_2918	-0.82847	NEG
ARMC1	MSTRG_4055	-0.83441	NEG
ARMC1	MSTRG_7965	-0.85656	NEG
ARMC1	MSTRG_8140	-0.8502	NEG
ARMC1	MSTRG_8142	-0.85038	NEG
ARMC1	MSTRG_8974	-0.85293	NEG
ARMC1	MSTRG_9478	-0.81662	NEG
ARMC1	MSTRG_9874	-0.82592	NEG
ARMC10	MSTRG_1049	0.80304	POS
ARSB	MSTRG_18433	0.80927	POS
ASAH1	MSTRG_15590	0.81427	POS
ASB16	MSTRG_18433	-0.85039	NEG
ASB16	MSTRG_19312	-0.82174	NEG
ASB5	MSTRG_18433	-0.83557	NEG
ASH2L	MSTRG_12757	0.8101	POS
ASH2L	MSTRG_17681	0.85195	POS
ATAD2	MSTRG_21084	0.80719	POS
ATAD2	MSTRG_6280	0.8784	POS
ATAD2	MSTRG_6855	0.80073	POS
ATAD3	MSTRG_15311	-0.82633	NEG
ATAD3	MSTRG_1561	-0.80807	NEG
ATAD3	MSTRG_17681	0.85186	POS
ATAD3	MSTRG_20849	-0.82569	NEG
ATAD3	MSTRG_4055	-0.80359	NEG
ATAD3	MSTRG_7965	-0.83346	NEG
ATAD3	MSTRG_8140	-0.83246	NEG
ATAD3	MSTRG_8142	-0.82901	NEG
ATAD3	MSTRG_867	-0.82397	NEG
ATAD3	MSTRG_8974	-0.83503	NEG
ATAD3	MSTRG_9478	-0.80982	NEG
ATAD3	MSTRG_9874	-0.82123	NEG
ATF3	MSTRG_1561	0.91677	POS
ATG16L1	MSTRG_18069	0.82815	POS
ATG16L1	MSTRG_19011	0.81085	POS
ATP11C	MSTRG_18052	0.85376	POS
ATP1A2	MSTRG_18433	-0.83278	NEG
ATP1A2	MSTRG_9051	-0.80288	NEG
ATP1B4	MSTRG_18433	-0.85198	NEG
ATP1B4	MSTRG_19312	-0.82474	NEG
ATP1B4	MSTRG_9051	-0.81284	NEG
ATP2A1	MSTRG_18433	-0.85992	NEG
ATP2A1	MSTRG_19312	-0.83407	NEG
ATP2A1	MSTRG_23893	-0.80227	NEG
ATP2B2	MSTRG_11340	0.83345	POS
ATP2B2	MSTRG_12845	0.84488	POS
ATP2B2	MSTRG_14143	0.8207	POS
ATP2B2	MSTRG_15283	0.80596	POS
ATP2B2	MSTRG_15284	0.84941	POS
ATP2B2	MSTRG_17336	0.86919	POS
ATP2B2	MSTRG_22405	0.84854	POS
ATP2B2	MSTRG_2367	0.85626	POS
ATP2B2	MSTRG_23911	0.83283	POS
ATP2B2	MSTRG_4119	0.80877	POS
ATP2B2	MSTRG_5842	0.8481	POS
ATP2B2	MSTRG_6027	0.82876	POS
ATP2B2	MSTRG_6830	0.83783	POS
ATP2B2	MSTRG_7447	0.87839	POS
ATP2B2	MSTRG_7633	0.80432	POS
ATP2B2	MSTRG_8366	0.85092	POS
ATP2B2	MSTRG_8930	0.86569	POS
ATP2B2	MSTRG_9283	0.86216	POS
ATP2B2	MSTRG_9466	0.87826	POS
ATP6V0B	MSTRG_16189	-0.83231	NEG
ATP6V0B	MSTRG_18433	0.85422	POS
ATP6V0C	MSTRG_12954	0.85104	POS
ATP6V0C	MSTRG_15311	-0.82949	NEG
ATP6V0C	MSTRG_15590	0.81547	POS
ATP6V0C	MSTRG_20849	-0.83264	NEG
ATP6V0C	MSTRG_2918	-0.80542	NEG
ATP6V0C	MSTRG_4055	-0.81119	NEG
ATP6V0C	MSTRG_5283	0.8732	POS
ATP6V0C	MSTRG_7965	-0.84167	NEG
ATP6V0C	MSTRG_8140	-0.83789	NEG
ATP6V0C	MSTRG_8142	-0.83509	NEG
ATP6V0C	MSTRG_867	-0.81101	NEG
ATP6V0C	MSTRG_8974	-0.84204	NEG
ATP6V0E1	MSTRG_15311	-0.88228	NEG
ATP6V0E1	MSTRG_4055	-0.86016	NEG
ATP6V0E1	MSTRG_7965	-0.88935	NEG
ATP6V0E1	MSTRG_867	-0.86216	NEG
ATP6V1H	MSTRG_12954	0.85586	POS
ATP6V1H	MSTRG_18433	0.87121	POS
ATP9B	MSTRG_11030	0.80559	POS
ATP9B	MSTRG_5783	0.80197	POS
ATXN2L	MSTRG_1010	0.80997	POS
ATXN2L	MSTRG_15895	0.80128	POS
AUP1	MSTRG_5783	0.80895	POS
AURKA	MSTRG_15372	0.80102	POS
B3GNT6	MSTRG_19098	0.81327	POS
B9D1	MSTRG_15895	0.81956	POS
BARD1	MSTRG_19011	0.81205	POS
BATF3	MSTRG_19098	0.89331	POS
BATF3	MSTRG_4926	0.86729	POS
BAX	MSTRG_11848	0.82184	POS
BAX	MSTRG_17399	0.82945	POS
BAX	MSTRG_18069	0.83694	POS
BAX	MSTRG_19011	0.82265	POS
BAX	MSTRG_20701	0.84346	POS
BAZ2B	MSTRG_17681	0.81256	POS
BCDIN3	MSTRG_12757	0.81773	POS
BCDIN3	MSTRG_21084	0.81439	POS
BCDIN3	MSTRG_7365	0.82483	POS
BCL2L15	MSTRG_19098	0.86125	POS
BET1L	MSTRG_11591	0.8002	POS
BET1L	MSTRG_17681	0.89769	POS
BICD2	MSTRG_21084	0.80489	POS
BIN1	MSTRG_15895	-0.83106	NEG
BIN1	MSTRG_4740	-0.81035	NEG
BIRC5	MSTRG_2743	0.80314	POS
BLOC1S3	MSTRG_1010	0.83357	POS
BLOC1S3	MSTRG_7365	0.81703	POS
BMP3	MSTRG_19098	0.86517	POS
BMP3	MSTRG_4926	0.85078	POS
BNIP1	MSTRG_17681	0.80341	POS
BOD1L1	MSTRG_2743	0.8044	POS
BoLA-DOB	MSTRG_19098	0.83065	POS
BoLA-DOB	MSTRG_4926	0.82318	POS
BoLA-DOB	MSTRG_7799	0.81234	POS
BOP1	MSTRG_11591	0.8047	POS
BOP1	MSTRG_17681	0.8591	POS
BOP1	MSTRG_2918	-0.82865	NEG
BOP1	MSTRG_9478	-0.82716	NEG
BORA	MSTRG_1049	0.84937	POS
BORA	MSTRG_6280	0.89007	POS
BORA	MSTRG_6855	0.80629	POS
BPI	MSTRG_19098	0.87002	POS
BPI	MSTRG_4926	0.87099	POS
BRD3	MSTRG_22491	0.80805	POS
BRPF1	MSTRG_1049	0.80603	POS
bta-mir-205	MSTRG_20107	0.80089	POS
BTBD1	MSTRG_15311	0.82866	POS
BTBD1	MSTRG_1561	0.80855	POS
BTBD1	MSTRG_20849	0.81916	POS
BTBD1	MSTRG_7965	0.82391	POS
BTBD1	MSTRG_8140	0.8268	POS
BTBD1	MSTRG_8142	0.82106	POS
BTBD1	MSTRG_867	0.80356	POS
BTBD1	MSTRG_8974	0.8282	POS
BTBD1	MSTRG_9478	0.81078	POS
BTBD1	MSTRG_9874	0.8263	POS
BTG1	MSTRG_11848	0.82272	POS
BTG3	MSTRG_15590	0.80571	POS
BTG3	MSTRG_15895	0.84158	POS
BTG3	MSTRG_18433	0.8087	POS
BTG3	MSTRG_2743	0.8443	POS
BTK	MSTRG_4926	0.82277	POS
BTK	MSTRG_7799	0.80689	POS
C10H14ORF166	MSTRG_7965	-0.81774	NEG
C10orf71	MSTRG_18433	-0.84641	NEG
C10orf71	MSTRG_19312	-0.81838	NEG
C10orf71	MSTRG_9051	-0.80774	NEG
C14orf119	MSTRG_15590	0.81009	POS
C14orf119	MSTRG_17681	0.89628	POS
C14orf119	MSTRG_6280	0.8528	POS
C17orf75	MSTRG_11030	0.80265	POS
C17orf75	MSTRG_23893	0.82685	POS
C1GALT1	MSTRG_18194	0.80618	POS
C20H5orf34	MSTRG_21084	0.80593	POS
C20H5orf34	MSTRG_6280	0.86454	POS
C29H11orf24	MSTRG_4649	0.81071	POS
C2CD5	MSTRG_7818	0.80953	POS
C6H4orf19	MSTRG_7942	0.81378	POS
C6orf89	MSTRG_4740	0.82631	POS
C9H6orf120	MSTRG_11591	0.80216	POS
CA3	MSTRG_13188	-0.80791	NEG
CA8	MSTRG_19098	0.8143	POS
CA8	MSTRG_4926	0.82586	POS
CABIN1	MSTRG_15243	0.81155	POS
CABIN1	MSTRG_19312	0.81151	POS
CACNA1S	MSTRG_18433	-0.85954	NEG
CACNA1S	MSTRG_19312	-0.83395	NEG
CACNA1S	MSTRG_23893	-0.80206	NEG
CACNB1	MSTRG_18433	-0.85656	NEG
CACNB1	MSTRG_19312	-0.8312	NEG
CACNG1	MSTRG_18433	-0.85449	NEG
CACNG1	MSTRG_19312	-0.83355	NEG
CADM1	MSTRG_7942	0.8403	POS
CALCOCO2	MSTRG_13188	0.84433	POS
CALHM6	MSTRG_11604	0.83073	POS
CALHM6	MSTRG_19098	0.85915	POS
CALHM6	MSTRG_4649	0.81147	POS
CAMK2A	MSTRG_18433	-0.8586	NEG
CAMK2A	MSTRG_19312	-0.82957	NEG
CAMK2A	MSTRG_23893	-0.80031	NEG
CAMK2A	MSTRG_9051	-0.81966	NEG
CAMK2B	MSTRG_18433	-0.85778	NEG
CAMK2B	MSTRG_19312	-0.8283	NEG
CAMK2B	MSTRG_9051	-0.81855	NEG
CAMK2N1	MSTRG_19098	0.86164	POS
CANT1	MSTRG_17681	0.8019	POS
CAPN1	MSTRG_12954	0.85048	POS
CAPN1	MSTRG_15243	0.83954	POS
CAPN1	MSTRG_15884	0.81379	POS
CAPN1	MSTRG_16036	0.80985	POS
CAPN1	MSTRG_5783	0.8126	POS
CAPN1	MSTRG_7365	0.80794	POS
CAPN5	MSTRG_17681	0.81368	POS
CARD19	MSTRG_18052	0.81074	POS
CARD19	MSTRG_4740	0.80004	POS
CARMIL1	MSTRG_1049	0.82444	POS
CARS	MSTRG_2743	0.80733	POS
CASC3	MSTRG_15243	0.835	POS
CASQ1	MSTRG_18433	-0.85706	NEG
CASQ1	MSTRG_19312	-0.83294	NEG
CASQ1	MSTRG_23893	-0.80065	NEG
CASQ1	MSTRG_9051	-0.82201	NEG
CAV2	MSTRG_10435	0.81285	POS
CAV3	MSTRG_18433	-0.85452	NEG
CAV3	MSTRG_19312	-0.83195	NEG
CAV3	MSTRG_23893	-0.80041	NEG
CAV3	MSTRG_9051	-0.81552	NEG
CAVIN4	MSTRG_18433	-0.85872	NEG
CAVIN4	MSTRG_19312	-0.83164	NEG
CCDC3	MSTRG_10049	0.83566	POS
CCDC3	MSTRG_18194	0.87981	POS
CCDC3	MSTRG_2700	0.813	POS
CCDC9	MSTRG_12757	0.83524	POS
CCDC97	MSTRG_15884	0.81478	POS
CCDC97	MSTRG_21084	0.8183	POS
CCDC97	MSTRG_2743	0.81942	POS
CCDC97	MSTRG_7365	0.81346	POS
CCL25	MSTRG_19098	0.85171	POS
CCL25	MSTRG_4649	0.8038	POS
CCL28	MSTRG_17383	0.95334	POS
CCL28	MSTRG_19011	0.90289	POS
CCL28	MSTRG_4926	0.82222	POS
CCL8	MSTRG_19098	0.82411	POS
CCNB1IP1	MSTRG_11030	0.81749	POS
CCNB1IP1	MSTRG_12954	0.83624	POS
CCNB1IP1	MSTRG_13188	0.82334	POS
CCNB1IP1	MSTRG_15243	0.83854	POS
CCNB1IP1	MSTRG_7818	0.82804	POS
CCR6	MSTRG_19098	0.85123	POS
CCR6	MSTRG_4926	0.81118	POS
CCSMST1	MSTRG_18433	0.8048	POS
CD101	MSTRG_4926	0.87643	POS
CD226	MSTRG_19098	0.8681	POS
CD226	MSTRG_4649	0.84127	POS
CD226	MSTRG_4926	0.87104	POS
CD320	MSTRG_17681	0.84232	POS
CD37	MSTRG_19098	0.85893	POS
CD9	MSTRG_2593	0.82213	POS
CD96	MSTRG_4649	0.82743	POS
CDA	MSTRG_14382	0.84431	POS
CDA	MSTRG_16244	0.86212	POS
CDA	MSTRG_16246	0.863	POS
CDA	MSTRG_19559	0.84914	POS
CDA	MSTRG_21999	0.85741	POS
CDA	MSTRG_2593	0.84146	POS
CDA	MSTRG_7794	0.85343	POS
CDHR2	MSTRG_19098	0.85562	POS
CDHR2	MSTRG_4649	0.838	POS
CDK19	MSTRG_11030	0.81066	POS
CDK19	MSTRG_23893	0.80902	POS
CDK19	MSTRG_9051	0.84854	POS
CDK5RAP2	MSTRG_7365	0.83525	POS
CDK5RAP2	MSTRG_7818	0.80317	POS
CDK6	MSTRG_15895	0.85013	POS
CDK6	MSTRG_5283	0.83674	POS
CDK9	MSTRG_15311	-0.84514	NEG
CDK9	MSTRG_2918	-0.82105	NEG
CDK9	MSTRG_4055	-0.81406	NEG
CDK9	MSTRG_7965	-0.8516	NEG
CDK9	MSTRG_8140	-0.84995	NEG
CDK9	MSTRG_8142	-0.84598	NEG
CDK9	MSTRG_867	-0.82932	NEG
CDK9	MSTRG_8974	-0.85243	NEG
CDK9	MSTRG_9478	-0.81888	NEG
CDK9	MSTRG_9874	-0.83988	NEG
CDNF	MSTRG_18433	-0.85572	NEG
CDNF	MSTRG_19312	-0.82398	NEG
CDT1	MSTRG_1020	0.80572	POS
CDT1	MSTRG_19098	0.80874	POS
CEBPG	MSTRG_15243	0.85051	POS
CEBPG	MSTRG_18433	0.82381	POS
CENPE	MSTRG_15372	0.80389	POS
CENPE	MSTRG_5783	0.81553	POS
CENPE	MSTRG_6855	0.86622	POS
CENPF	MSTRG_12757	0.82426	POS
CENPF	MSTRG_1513	0.82774	POS
CENPF	MSTRG_7818	0.81378	POS
CENPN	MSTRG_19011	0.81151	POS
CENPX	MSTRG_15311	-0.84488	NEG
CENPX	MSTRG_17681	0.82526	POS
CENPX	MSTRG_867	-0.83412	NEG
CENPX	MSTRG_9478	-0.81991	NEG
CEP72	MSTRG_12575	0.82422	POS
CEP72	MSTRG_19098	0.80794	POS
CEP78	MSTRG_1010	0.82277	POS
CEP78	MSTRG_14092	0.80856	POS
CEP78	MSTRG_2743	0.81048	POS
CERS5	MSTRG_17681	0.8051	POS
CETN3	MSTRG_6280	0.81727	POS
CFTR	MSTRG_4926	0.8837	POS
CGN	MSTRG_15243	0.81541	POS
CGN	MSTRG_18194	0.80398	POS
CGN	MSTRG_19312	0.85325	POS
CGN	MSTRG_23893	0.82147	POS
CGN	MSTRG_9051	0.84286	POS
CHD8	MSTRG_2743	0.81602	POS
CHERP	MSTRG_19312	0.81206	POS
CHML	MSTRG_7965	-0.80089	NEG
CHMP1A	MSTRG_15311	-0.85232	NEG
CHMP1A	MSTRG_15590	0.80471	POS
CHMP1A	MSTRG_1561	-0.84132	NEG
CHMP1A	MSTRG_17681	0.81621	POS
CHMP1A	MSTRG_20849	-0.84604	NEG
CHMP1A	MSTRG_2918	-0.82766	NEG
CHMP1A	MSTRG_4055	-0.82697	NEG
CHMP1A	MSTRG_7965	-0.86308	NEG
CHMP1A	MSTRG_8140	-0.86029	NEG
CHMP1A	MSTRG_8142	-0.85706	NEG
CHMP1A	MSTRG_867	-0.83376	NEG
CHMP1A	MSTRG_8974	-0.86242	NEG
CHMP1A	MSTRG_9478	-0.82176	NEG
CHMP1A	MSTRG_9874	-0.8498	NEG
CHPT1	MSTRG_22405	0.81447	POS
CHPT1	MSTRG_6830	0.80512	POS
CHPT1	MSTRG_9283	0.81284	POS
CHRNA1	MSTRG_18433	-0.85246	NEG
CHRNA1	MSTRG_19312	-0.82788	NEG
CHRNA1	MSTRG_23893	-0.80252	NEG
CHRNA1	MSTRG_9051	-0.81389	NEG
CIC	MSTRG_11030	0.81706	POS
CIZ1	MSTRG_1049	0.8344	POS
CIZ1	MSTRG_15243	0.84635	POS
CIZ1	MSTRG_6855	0.83072	POS
CKB	MSTRG_15590	0.80569	POS
CKB	MSTRG_17681	0.85264	POS
CKM	MSTRG_18433	-0.86007	NEG
CKM	MSTRG_19312	-0.8359	NEG
CKM	MSTRG_23893	-0.80363	NEG
CLCA1	MSTRG_19098	0.85659	POS
CLCA1	MSTRG_4926	0.88241	POS
CLP1	MSTRG_6280	0.82603	POS
CLRN3	MSTRG_19098	0.85873	POS
CLRN3	MSTRG_4649	0.82383	POS
CLU	MSTRG_17681	0.82237	POS
CMPK1	MSTRG_18433	0.84511	POS
CMPK1	MSTRG_9051	0.84085	POS
CMTM3	MSTRG_17681	0.83609	POS
CMTR1	MSTRG_1010	0.80121	POS
CMTR1	MSTRG_5283	0.85064	POS
CMTR1	MSTRG_7365	0.80202	POS
CMYA5	MSTRG_9051	-0.84757	NEG
CNDP1	MSTRG_11848	0.83209	POS
CNDP1	MSTRG_17399	0.86601	POS
CNDP1	MSTRG_7103	0.8092	POS
CNIH1	MSTRG_18433	0.8412	POS
CNIH1	MSTRG_9051	0.81705	POS
CNOT3	MSTRG_2743	0.82919	POS
COG2	MSTRG_12806	0.80735	POS
COG2	MSTRG_15311	-0.85559	NEG
COG2	MSTRG_1561	-0.83869	NEG
COG2	MSTRG_17681	0.83025	POS
COG2	MSTRG_20849	-0.84244	NEG
COG2	MSTRG_2918	-0.81915	NEG
COG2	MSTRG_4055	-0.8105	NEG
COG2	MSTRG_7965	-0.85365	NEG
COG2	MSTRG_8140	-0.85638	NEG
COG2	MSTRG_8142	-0.8529	NEG
COG2	MSTRG_867	-0.82934	NEG
COG2	MSTRG_8974	-0.85701	NEG
COG2	MSTRG_9478	-0.8311	NEG
COG2	MSTRG_9874	-0.84714	NEG
COL17A1	MSTRG_18570	0.80705	POS
COL1A1	MSTRG_16036	0.81476	POS
COL1A1	MSTRG_21084	0.80431	POS
COL1A2	MSTRG_21084	0.80843	POS
COL1A2	MSTRG_6855	0.80528	POS
COL5A2	MSTRG_7365	0.83625	POS
COL5A2	MSTRG_7818	0.81445	POS
COLEC12	MSTRG_12954	0.84727	POS
COLEC12	MSTRG_13188	0.81828	POS
COLEC12	MSTRG_15243	0.86449	POS
COLEC12	MSTRG_19608	0.81326	POS
COLGALT1	MSTRG_5783	0.80398	POS
COMMD2	MSTRG_17681	0.83262	POS
COMMD5	MSTRG_17681	0.83807	POS
COPA	MSTRG_15311	-0.8844	NEG
COPA	MSTRG_1561	-0.86362	NEG
COPA	MSTRG_17681	0.91062	POS
COPA	MSTRG_20849	-0.8836	NEG
COPA	MSTRG_2918	-0.85822	NEG
COPA	MSTRG_4055	-0.86274	NEG
COPA	MSTRG_7965	-0.89299	NEG
COPA	MSTRG_8140	-0.88977	NEG
COPA	MSTRG_8142	-0.88714	NEG
COPA	MSTRG_867	-0.86471	NEG
COPA	MSTRG_8974	-0.89224	NEG
COPA	MSTRG_9478	-0.86093	NEG
COPA	MSTRG_9874	-0.87542	NEG
COPB2	MSTRG_17681	0.90552	POS
COPE	MSTRG_15590	0.82402	POS
COPE	MSTRG_17681	0.86506	POS
COPG1	MSTRG_11591	0.80166	POS
COPG1	MSTRG_15311	-0.86559	NEG
COPG1	MSTRG_2918	-0.82624	NEG
COPG1	MSTRG_4055	-0.82819	NEG
COPG1	MSTRG_7965	-0.86729	NEG
COPG1	MSTRG_8140	-0.86701	NEG
COPG1	MSTRG_8142	-0.86224	NEG
COPG1	MSTRG_8974	-0.86874	NEG
COPG1	MSTRG_9478	-0.84698	NEG
COPS6	MSTRG_12954	0.81484	POS
CORO6	MSTRG_18433	-0.85424	NEG
CORO6	MSTRG_19312	-0.82435	NEG
CORO6	MSTRG_9051	-0.82221	NEG
COX6A2	MSTRG_18433	-0.86002	NEG
COX6A2	MSTRG_19312	-0.83426	NEG
COX6A2	MSTRG_23893	-0.80295	NEG
COX6A2	MSTRG_9051	-0.82076	NEG
CPA3	MSTRG_19098	0.84397	POS
CPA3	MSTRG_4926	0.86123	POS
CPO	MSTRG_14460	0.81916	POS
CPS1	MSTRG_16907	0.82008	POS
CPS1	MSTRG_7942	0.87326	POS
CPSF7	MSTRG_1010	0.81117	POS
CPSF7	MSTRG_12757	0.82961	POS
CPSF7	MSTRG_22449	0.80461	POS
CPSF7	MSTRG_5283	0.81376	POS
CPT1A	MSTRG_5283	0.80827	POS
CREB3	MSTRG_11591	0.83177	POS
CREB3	MSTRG_2700	0.81458	POS
CREM	MSTRG_4055	0.83277	POS
CREM	MSTRG_4740	-0.8352	NEG
CRIPT	MSTRG_9874	-0.81303	NEG
CRNKL1	MSTRG_13188	0.81659	POS
CRTAP	MSTRG_12954	0.85098	POS
CSF2RB	MSTRG_1020	0.81415	POS
CSF2RB	MSTRG_19098	0.8487	POS
CSF2RB	MSTRG_7799	0.80104	POS
CSNK2A2	MSTRG_16189	-0.81355	NEG
CSRP3	MSTRG_18433	-0.83796	NEG
CSRP3	MSTRG_9051	-0.80048	NEG
CST7	MSTRG_11604	0.8371	POS
CST7	MSTRG_19098	0.86571	POS
CST7	MSTRG_4926	0.87182	POS
CSTB	MSTRG_15590	0.84097	POS
CSTB	MSTRG_20849	-0.83885	NEG
CSTB	MSTRG_2918	-0.81375	NEG
CSTB	MSTRG_7965	-0.84801	NEG
CSTB	MSTRG_8140	-0.84706	NEG
CSTB	MSTRG_8142	-0.84467	NEG
CSTB	MSTRG_867	-0.8218	NEG
CSTB	MSTRG_8974	-0.84722	NEG
CSTB	MSTRG_9874	-0.82761	NEG
CTNNBL1	MSTRG_19312	0.8113	POS
CTNND1	MSTRG_15590	0.82313	POS
CTNND1	MSTRG_16189	-0.81878	NEG
CTNND1	MSTRG_17681	0.87801	POS
CTNS	MSTRG_1049	0.80886	POS
CTNS	MSTRG_7818	0.81927	POS
CTNS	MSTRG_9051	0.84701	POS
CTTN	MSTRG_5725	-0.80138	NEG
CWF19L1	MSTRG_12757	0.80865	POS
CWF19L1	MSTRG_7818	0.82466	POS
CXCL11	MSTRG_19098	0.85773	POS
CYB5A	MSTRG_8140	-0.8863	NEG
CYB5A	MSTRG_8142	-0.88164	NEG
CYB5A	MSTRG_8974	-0.88925	NEG
CYP26A1	MSTRG_3913	0.8137	POS
CYP4F2	MSTRG_14460	0.89119	POS
CYP4F2	MSTRG_19098	0.82615	POS
CYP7B1	MSTRG_18052	0.89534	POS
DAAM1	MSTRG_15895	0.84287	POS
DAAM1	MSTRG_18194	0.83996	POS
DAAM1	MSTRG_2700	0.81728	POS
DAB2IP	MSTRG_927	0.85159	POS
DAK	MSTRG_16189	-0.8287	NEG
DAZAP2	MSTRG_12806	0.80735	POS
DAZAP2	MSTRG_5783	0.84011	POS
DAZAP2	MSTRG_6280	0.85106	POS
DBI	MSTRG_16189	-0.84057	NEG
DCTPP1	MSTRG_18433	0.85022	POS
DCTPP1	MSTRG_4740	0.83306	POS
DCTPP1	MSTRG_9051	0.81015	POS
DCUN1D2	MSTRG_18433	-0.84419	NEG
DCUN1D2	MSTRG_19312	-0.81601	NEG
DCUN1D2	MSTRG_9051	-0.80516	NEG
DCUN1D3	MSTRG_12954	0.80942	POS
DCUN1D3	MSTRG_15895	0.8369	POS
DCUN1D3	MSTRG_18433	0.82701	POS
DCUN1D3	MSTRG_2743	0.82055	POS
DCUN1D4	MSTRG_18194	0.84383	POS
DCXR	MSTRG_15311	-0.8271	NEG
DCXR	MSTRG_1561	-0.80885	NEG
DCXR	MSTRG_20849	-0.8248	NEG
DCXR	MSTRG_7965	-0.83192	NEG
DCXR	MSTRG_8140	-0.83034	NEG
DCXR	MSTRG_8142	-0.82626	NEG
DCXR	MSTRG_867	-0.83484	NEG
DCXR	MSTRG_8974	-0.833	NEG
DCXR	MSTRG_9874	-0.82255	NEG
DDB1	MSTRG_11591	0.80237	POS
DDB1	MSTRG_15884	0.80879	POS
DDB1	MSTRG_6280	0.83237	POS
DDB1	MSTRG_7365	0.8052	POS
DDIT4L	MSTRG_18433	-0.85151	NEG
DDIT4L	MSTRG_19312	-0.81812	NEG
DDIT4L	MSTRG_9051	-0.81667	NEG
DDX20	MSTRG_7818	0.81531	POS
DECR1	MSTRG_1561	-0.808	NEG
DECR1	MSTRG_9874	-0.81962	NEG
DEGS1	MSTRG_16189	-0.81545	NEG
DENND2D	MSTRG_19098	0.84449	POS
DERL3	MSTRG_19098	0.84502	POS
DGAT1	MSTRG_11591	0.81693	POS
DGAT1	MSTRG_17681	0.82662	POS
DGAT2	MSTRG_11340	0.84404	POS
DGAT2	MSTRG_12167	0.83373	POS
DGAT2	MSTRG_12845	0.85346	POS
DGAT2	MSTRG_14143	0.82339	POS
DGAT2	MSTRG_15283	0.83939	POS
DGAT2	MSTRG_15284	0.87152	POS
DGAT2	MSTRG_16907	0.80121	POS
DGAT2	MSTRG_17336	0.87591	POS
DGAT2	MSTRG_22405	0.86924	POS
DGAT2	MSTRG_2367	0.88076	POS
DGAT2	MSTRG_23911	0.83802	POS
DGAT2	MSTRG_2724	0.81254	POS
DGAT2	MSTRG_4119	0.8508	POS
DGAT2	MSTRG_5842	0.87473	POS
DGAT2	MSTRG_6830	0.8862	POS
DGAT2	MSTRG_7447	0.8884	POS
DGAT2	MSTRG_7633	0.82128	POS
DGAT2	MSTRG_7942	0.80671	POS
DGAT2	MSTRG_8366	0.86722	POS
DGAT2	MSTRG_8930	0.89895	POS
DGAT2	MSTRG_9283	0.87829	POS
DGAT2	MSTRG_9466	0.88828	POS
DHCR24	MSTRG_7942	0.83199	POS
DHRS7C	MSTRG_18433	-0.85316	NEG
DHRS7C	MSTRG_19312	-0.83161	NEG
DHX35	MSTRG_19608	0.81839	POS
DHX37	MSTRG_5283	0.85198	POS
DIEXF	MSTRG_11591	0.80826	POS
DIEXF	MSTRG_17681	0.86067	POS
DIS3L2	MSTRG_2743	0.81312	POS
DLG1	MSTRG_12954	0.82522	POS
DLG1	MSTRG_15590	0.803	POS
DLG1	MSTRG_18433	0.85833	POS
DLG1	MSTRG_5283	0.85179	POS
DNAJC17	MSTRG_18433	0.8541	POS
DNAJC17	MSTRG_19312	0.82563	POS
DNAJC17	MSTRG_2700	0.83616	POS
DNAJC17	MSTRG_4740	0.85618	POS
DNAJC17	MSTRG_9051	0.81689	POS
DOCK11	MSTRG_1049	0.86276	POS
DOCK11	MSTRG_11591	0.8126	POS
DOCK11	MSTRG_21084	0.80022	POS
DOCK11	MSTRG_6280	0.85516	POS
DOCK11	MSTRG_7818	0.82087	POS
DOCK5	MSTRG_4649	0.86302	POS
DPEP1	MSTRG_19098	0.82051	POS
DPF2	MSTRG_15884	0.80931	POS
DPF2	MSTRG_21084	0.8056	POS
DPF2	MSTRG_7365	0.81044	POS
DPY19L3	MSTRG_1020	0.80267	POS
DPY19L3	MSTRG_11030	0.82449	POS
DPY19L3	MSTRG_15243	0.83177	POS
DPY19L3	MSTRG_19312	0.84243	POS
DPY19L3	MSTRG_7799	0.80115	POS
DSTN	MSTRG_1020	0.80111	POS
DSTN	MSTRG_17681	0.84035	POS
DSTN	MSTRG_22069	0.81563	POS
DUSP13	MSTRG_18433	-0.8598	NEG
DUSP13	MSTRG_19312	-0.83269	NEG
DUSP13	MSTRG_23893	-0.80254	NEG
DUSP27	MSTRG_18433	-0.84573	NEG
DUSP27	MSTRG_19312	-0.81298	NEG
DUSP27	MSTRG_9051	-0.81683	NEG
DYNC1H1	MSTRG_1049	0.82688	POS
DYNC1H1	MSTRG_12954	0.81309	POS
DYNC1H1	MSTRG_15243	0.81403	POS
EAF2	MSTRG_4926	0.82646	POS
EBD	MSTRG_19098	0.85397	POS
EBD	MSTRG_4926	0.89149	POS
EBP	MSTRG_14563	0.80132	POS
EBP	MSTRG_15311	-0.83961	NEG
EBP	MSTRG_20849	-0.8313	NEG
EBP	MSTRG_867	-0.85125	NEG
EBP	MSTRG_9478	-0.82042	NEG
EBP	MSTRG_9874	-0.84302	NEG
EBPL	MSTRG_20849	-0.80359	NEG
EBPL	MSTRG_867	-0.81173	NEG
EBPL	MSTRG_9874	-0.80188	NEG
ECE1	MSTRG_15895	0.80723	POS
ECE1	MSTRG_18433	0.886	POS
ECE1	MSTRG_4740	0.83509	POS
EDIL3	MSTRG_19098	0.82756	POS
EEF1A2	MSTRG_18433	-0.84906	NEG
EEF1A2	MSTRG_19312	-0.82315	NEG
EEF1A2	MSTRG_9051	-0.82078	NEG
EEF1G	MSTRG_15243	0.81034	POS
EFCAB14	MSTRG_16189	-0.81741	NEG
EFEMP2	MSTRG_13188	0.80019	POS
EIF2B5	MSTRG_15895	0.80188	POS
EIF3E	MSTRG_15243	0.80893	POS
EIF4ENIF1	MSTRG_12954	0.82273	POS
EIF4ENIF1	MSTRG_15243	0.83609	POS
EIF4ENIF1	MSTRG_6823	0.81338	POS
EIF4ENIF1	MSTRG_7365	0.82424	POS
ELK4	MSTRG_8142	-0.80903	NEG
ELMSAN1	MSTRG_12954	0.83278	POS
ELMSAN1	MSTRG_13188	0.80325	POS
ELMSAN1	MSTRG_2700	0.81448	POS
ELOVL2	MSTRG_10922	0.85731	POS
ELOVL2	MSTRG_16664	0.82373	POS
ELOVL2	MSTRG_17336	0.83169	POS
ELOVL2	MSTRG_8366	0.84637	POS
ELOVL2	MSTRG_8930	0.80081	POS
ELOVL2	MSTRG_9283	0.80895	POS
ELOVL5	MSTRG_15701	-0.83754	NEG
ELOVL5	MSTRG_18052	0.85415	POS
ELP5	MSTRG_15311	-0.81998	NEG
ELP5	MSTRG_8140	-0.82489	NEG
ELP5	MSTRG_8142	-0.82239	NEG
ELP5	MSTRG_867	-0.81812	NEG
EMB	MSTRG_11604	0.87974	POS
EMB	MSTRG_4926	0.87773	POS
EMC1	MSTRG_17681	0.84343	POS
EMD	MSTRG_5283	0.80497	POS
EME1	MSTRG_1010	0.81931	POS
ENOPH1	MSTRG_16424	0.80418	POS
ENPP2	MSTRG_5283	0.81768	POS
ENSBTAG00000000432	MSTRG_1020	0.80148	POS
ENSBTAG00000000432	MSTRG_19098	0.85864	POS
ENSBTAG00000000432	MSTRG_4926	0.87232	POS
ENSBTAG00000000856	MSTRG_12757	0.87462	POS
ENSBTAG00000000856	MSTRG_15184	0.8072	POS
ENSBTAG00000000856	MSTRG_18069	0.80331	POS
ENSBTAG00000000856	MSTRG_20701	0.81531	POS
ENSBTAG00000001819	MSTRG_19098	0.86569	POS
ENSBTAG00000001819	MSTRG_4649	0.8335	POS
ENSBTAG00000001819	MSTRG_4926	0.89113	POS
ENSBTAG00000001845	MSTRG_19098	0.8561	POS
ENSBTAG00000001845	MSTRG_4649	0.83291	POS
ENSBTAG00000004632	MSTRG_16189	-0.83024	NEG
ENSBTAG00000005261	MSTRG_19098	0.85714	POS
ENSBTAG00000005261	MSTRG_4926	0.88113	POS
ENSBTAG00000005639	MSTRG_18069	0.83198	POS
ENSBTAG00000006042	MSTRG_19098	0.84854	POS
ENSBTAG00000006042	MSTRG_4926	0.83057	POS
ENSBTAG00000007618	MSTRG_4649	0.82654	POS
ENSBTAG00000007618	MSTRG_4926	0.89324	POS
ENSBTAG00000009783	MSTRG_10049	0.80015	POS
ENSBTAG00000009823	MSTRG_15243	0.80351	POS
ENSBTAG00000009823	MSTRG_19312	0.84636	POS
ENSBTAG00000009823	MSTRG_2700	0.8103	POS
ENSBTAG00000009823	MSTRG_9051	0.8406	POS
ENSBTAG00000009943	MSTRG_4649	0.81464	POS
ENSBTAG00000010852	MSTRG_14460	0.88787	POS
ENSBTAG00000011713	MSTRG_19098	0.84819	POS
ENSBTAG00000011713	MSTRG_4649	0.84298	POS
ENSBTAG00000012014	MSTRG_4926	0.86851	POS
ENSBTAG00000012058	MSTRG_16036	0.80789	POS
ENSBTAG00000012058	MSTRG_2743	0.81552	POS
ENSBTAG00000012058	MSTRG_7818	0.81319	POS
ENSBTAG00000014417	MSTRG_2700	-0.80882	NEG
ENSBTAG00000015330	MSTRG_7942	0.80814	POS
ENSBTAG00000016554	MSTRG_19098	0.86137	POS
ENSBTAG00000016554	MSTRG_4926	0.88678	POS
ENSBTAG00000016688	MSTRG_19089	-0.80327	NEG
ENSBTAG00000018451	MSTRG_5283	0.84015	POS
ENSBTAG00000019237	MSTRG_17681	0.89099	POS
ENSBTAG00000022395	MSTRG_15283	0.88406	POS
ENSBTAG00000023563	MSTRG_4649	0.82516	POS
ENSBTAG00000024487	MSTRG_20849	-0.82366	NEG
ENSBTAG00000024487	MSTRG_2918	-0.80709	NEG
ENSBTAG00000024487	MSTRG_4055	-0.81758	NEG
ENSBTAG00000024487	MSTRG_9478	-0.8005	NEG
ENSBTAG00000024487	MSTRG_9874	-0.81126	NEG
ENSBTAG00000026119	MSTRG_4926	0.83524	POS
ENSBTAG00000026163	MSTRG_14918	0.80877	POS
ENSBTAG00000026163	MSTRG_19098	0.84405	POS
ENSBTAG00000026163	MSTRG_4649	0.81324	POS
ENSBTAG00000026953	MSTRG_18433	0.80004	POS
ENSBTAG00000027033	MSTRG_19098	0.85635	POS
ENSBTAG00000027033	MSTRG_4926	0.86234	POS
ENSBTAG00000027319	MSTRG_1010	0.80595	POS
ENSBTAG00000027319	MSTRG_12757	0.81646	POS
ENSBTAG00000027760	MSTRG_4926	0.80777	POS
ENSBTAG00000031828	MSTRG_19098	0.80723	POS
ENSBTAG00000031828	MSTRG_4926	0.8803	POS
ENSBTAG00000032259	MSTRG_11591	0.80693	POS
ENSBTAG00000032259	MSTRG_15311	-0.81812	NEG
ENSBTAG00000032259	MSTRG_1561	-0.8009	NEG
ENSBTAG00000032259	MSTRG_17681	0.85654	POS
ENSBTAG00000032259	MSTRG_20849	-0.81729	NEG
ENSBTAG00000032259	MSTRG_867	-0.81206	NEG
ENSBTAG00000032259	MSTRG_9478	-0.80212	NEG
ENSBTAG00000032259	MSTRG_9874	-0.81514	NEG
ENSBTAG00000034824	MSTRG_15895	0.83241	POS
ENSBTAG00000034824	MSTRG_5283	0.84542	POS
ENSBTAG00000034945	MSTRG_4649	0.82628	POS
ENSBTAG00000034945	MSTRG_4926	0.88813	POS
ENSBTAG00000037510	MSTRG_19098	0.86414	POS
ENSBTAG00000037510	MSTRG_4926	0.87096	POS
ENSBTAG00000038849	MSTRG_18433	-0.86057	NEG
ENSBTAG00000038849	MSTRG_19312	-0.83233	NEG
ENSBTAG00000038849	MSTRG_23893	-0.80208	NEG
ENSBTAG00000038849	MSTRG_9051	-0.82129	NEG
ENSBTAG00000038926	MSTRG_17681	0.83166	POS
ENSBTAG00000044871	MSTRG_18433	-0.85225	NEG
ENSBTAG00000044871	MSTRG_19312	-0.82187	NEG
ENSBTAG00000044871	MSTRG_9051	-0.81353	NEG
ENSBTAG00000045889	MSTRG_18433	-0.85752	NEG
ENSBTAG00000045889	MSTRG_19312	-0.82775	NEG
ENSBTAG00000045971	MSTRG_17681	0.87581	POS
ENSBTAG00000045971	MSTRG_2918	-0.84636	NEG
ENSBTAG00000045971	MSTRG_8140	-0.89273	NEG
ENSBTAG00000045971	MSTRG_8142	-0.88853	NEG
ENSBTAG00000045971	MSTRG_867	-0.8653	NEG
ENSBTAG00000045971	MSTRG_8974	-0.89639	NEG
ENSBTAG00000046177	MSTRG_18433	-0.84792	NEG
ENSBTAG00000046177	MSTRG_19312	-0.82351	NEG
ENSBTAG00000046177	MSTRG_9051	-0.80912	NEG
ENSBTAG00000046333	MSTRG_18433	-0.85502	NEG
ENSBTAG00000046333	MSTRG_19312	-0.8304	NEG
ENSBTAG00000046333	MSTRG_23893	-0.80523	NEG
ENSBTAG00000046333	MSTRG_9051	-0.81628	NEG
ENSBTAG00000046416	MSTRG_17681	0.8281	POS
ENSBTAG00000046458	MSTRG_19098	0.85212	POS
ENSBTAG00000046458	MSTRG_4649	0.81214	POS
ENSBTAG00000046587	MSTRG_16244	0.81485	POS
ENSBTAG00000046587	MSTRG_16246	0.81619	POS
ENSBTAG00000046587	MSTRG_19441	0.80876	POS
ENSBTAG00000046587	MSTRG_21999	0.80476	POS
ENSBTAG00000046587	MSTRG_7794	0.80409	POS
ENSBTAG00000046587	MSTRG_9657	0.82488	POS
ENSBTAG00000046688	MSTRG_9051	0.86773	POS
ENSBTAG00000046839	MSTRG_15590	0.8279	POS
ENSBTAG00000046839	MSTRG_6280	0.83779	POS
ENSBTAG00000047207	MSTRG_12954	0.81656	POS
ENSBTAG00000047207	MSTRG_5283	0.83841	POS
ENSBTAG00000047265	MSTRG_18570	0.83309	POS
ENSBTAG00000047265	MSTRG_7365	0.80739	POS
ENSBTAG00000047449	MSTRG_4649	0.83275	POS
ENSBTAG00000047449	MSTRG_4926	0.88706	POS
ENSBTAG00000047625	MSTRG_6823	0.80093	POS
ENSBTAG00000047697	MSTRG_19098	0.82138	POS
ENSBTAG00000047697	MSTRG_7799	0.82532	POS
ENSBTAG00000047866	MSTRG_11848	0.91847	POS
ERAL1	MSTRG_7965	-0.82555	NEG
ERCC6	MSTRG_1049	0.82048	POS
EVI5	MSTRG_5283	0.81475	POS
EXOC3L4	MSTRG_4649	0.84361	POS
EXOSC4	MSTRG_15590	0.81349	POS
EYA1	MSTRG_18433	-0.81322	NEG
EZH2	MSTRG_13188	0.85501	POS
EZH2	MSTRG_18433	0.83125	POS
FABP2	MSTRG_19098	0.8286	POS
FADD	MSTRG_1010	0.80317	POS
FADD	MSTRG_12757	0.83419	POS
FADD	MSTRG_1513	0.82387	POS
FADD	MSTRG_22449	0.80054	POS
FADD	MSTRG_2743	0.81637	POS
FADD	MSTRG_7818	0.82278	POS
FAH	MSTRG_16189	-0.8416	NEG
FAM105A	MSTRG_18069	0.81272	POS
FAM105A	MSTRG_20701	0.81992	POS
FAM105A	MSTRG_5783	0.80038	POS
FAM168B	MSTRG_18069	0.82261	POS
FAM168B	MSTRG_20701	0.82444	POS
FAM193B	MSTRG_12954	0.83691	POS
FAM20A	MSTRG_16664	0.8332	POS
FAM20C	MSTRG_16907	0.81101	POS
FAM3A	MSTRG_5283	0.81461	POS
FAM49B	MSTRG_19098	0.87863	POS
FAM49B	MSTRG_4926	0.85278	POS
FAM83B	MSTRG_1513	0.83688	POS
FAM83H	MSTRG_2743	0.82403	POS
FAM91A1	MSTRG_9051	0.86778	POS
FAM96A	MSTRG_15884	0.80575	POS
FAM96A	MSTRG_5783	0.84199	POS
FANCC	MSTRG_11591	0.82836	POS
FANCC	MSTRG_17681	0.87888	POS
FASN	MSTRG_11030	0.81962	POS
FASN	MSTRG_18433	0.80946	POS
FBLIM1	MSTRG_11030	0.80385	POS
FBRS	MSTRG_2743	0.81794	POS
FBRS	MSTRG_7818	0.80917	POS
FBXO32	MSTRG_4740	-0.81917	NEG
FBXO33	MSTRG_15311	-0.85752	NEG
FBXO33	MSTRG_17681	0.85569	POS
FBXO33	MSTRG_20849	-0.85777	NEG
FBXO33	MSTRG_2918	-0.82274	NEG
FBXO33	MSTRG_4055	-0.8307	NEG
FBXO33	MSTRG_7965	-0.86425	NEG
FBXO33	MSTRG_8140	-0.86191	NEG
FBXO33	MSTRG_8142	-0.85816	NEG
FBXO33	MSTRG_867	-0.8403	NEG
FBXO33	MSTRG_8974	-0.86486	NEG
FBXO33	MSTRG_9874	-0.85337	NEG
FBXO34	MSTRG_15895	0.81737	POS
FBXO40	MSTRG_18433	-0.85686	NEG
FBXO40	MSTRG_19312	-0.83214	NEG
FCHO2	MSTRG_18433	0.87588	POS
FEM1C	MSTRG_15243	0.82226	POS
FEM1C	MSTRG_19608	0.85057	POS
FGD3	MSTRG_4926	0.85302	POS
FGF21	MSTRG_10922	0.88452	POS
FGF21	MSTRG_16664	0.85234	POS
FIG4	MSTRG_22069	0.8047	POS
FIG4	MSTRG_6280	0.85994	POS
FKBP11	MSTRG_16189	-0.84908	NEG
FNDC3A	MSTRG_18433	0.84558	POS
FNDC3A	MSTRG_19312	0.80722	POS
FOLH1B	MSTRG_19011	0.86384	POS
FOXK1	MSTRG_1513	0.80235	POS
FOXK1	MSTRG_21084	0.82038	POS
FRK	MSTRG_14460	0.86908	POS
FRK	MSTRG_19098	0.838	POS
FRMD4B	MSTRG_18433	0.84053	POS
FRMD4B	MSTRG_5783	0.80208	POS
FRMD4B	MSTRG_9051	0.81963	POS
FRMD6	MSTRG_1049	0.82177	POS
FRMD6	MSTRG_18194	0.86656	POS
FRMD6	MSTRG_22449	0.80611	POS
FRMD6	MSTRG_2700	0.80396	POS
FRZB	MSTRG_9051	-0.80318	NEG
FUS	MSTRG_1010	0.83279	POS
FUS	MSTRG_12757	0.85325	POS
FUS	MSTRG_22491	0.82983	POS
FUT8	MSTRG_19098	0.83617	POS
FUT8	MSTRG_4926	0.86319	POS
FXYD3	MSTRG_20107	0.80059	POS
G6PC3	MSTRG_18194	0.81869	POS
G6PC3	MSTRG_5783	0.80686	POS
GADL1	MSTRG_18433	-0.83308	NEG
GADL1	MSTRG_19312	-0.81873	NEG
GAK	MSTRG_11591	0.83395	POS
GAK	MSTRG_13188	0.81541	POS
GAK	MSTRG_21084	0.81485	POS
GAN	MSTRG_12954	0.80123	POS
GANC	MSTRG_5283	-0.81858	NEG
GAPT	MSTRG_4649	0.85059	POS
GAPT	MSTRG_4926	0.8767	POS
GATAD2A	MSTRG_11591	0.8565	POS
GATAD2A	MSTRG_6280	0.86444	POS
GATD1	MSTRG_1561	-0.80684	NEG
GATD1	MSTRG_20849	-0.80159	NEG
GATD1	MSTRG_7965	-0.80656	NEG
GATD1	MSTRG_867	-0.81011	NEG
GATD1	MSTRG_8974	-0.81174	NEG
GATD1	MSTRG_9874	-0.82586	NEG
GCG	MSTRG_4926	0.87143	POS
GCSH	MSTRG_18052	0.83696	POS
GDAP1	MSTRG_19312	-0.80757	NEG
GDAP1	MSTRG_9051	-0.80571	NEG
GEMIN2	MSTRG_13188	0.83824	POS
GFI1	MSTRG_4926	0.87528	POS
GGCX	MSTRG_18052	0.82585	POS
GGCX	MSTRG_4740	0.80082	POS
GGH	MSTRG_11340	0.80063	POS
GGH	MSTRG_8930	0.81307	POS
GHR	MSTRG_7365	-0.82955	NEG
GHR	MSTRG_7818	-0.80079	NEG
GIMAP1	MSTRG_4926	0.85912	POS
GINS1	MSTRG_15311	-0.82401	NEG
GINS1	MSTRG_1561	-0.80662	NEG
GINS1	MSTRG_17681	0.85484	POS
GINS1	MSTRG_20849	-0.82356	NEG
GINS1	MSTRG_7965	-0.82935	NEG
GINS1	MSTRG_8140	-0.82763	NEG
GINS1	MSTRG_8142	-0.82362	NEG
GINS1	MSTRG_867	-0.8185	NEG
GINS1	MSTRG_8974	-0.8306	NEG
GINS1	MSTRG_9478	-0.80711	NEG
GINS1	MSTRG_9874	-0.82117	NEG
GIP	MSTRG_17383	0.90132	POS
GIP	MSTRG_19098	0.81807	POS
GIPC2	MSTRG_19098	0.86394	POS
GLE1	MSTRG_12757	0.80756	POS
GLE1	MSTRG_7818	0.8127	POS
GLUD1	MSTRG_15284	0.81061	POS
GLUD1	MSTRG_5842	0.81558	POS
GLUD1	MSTRG_7447	0.80127	POS
GLUD1	MSTRG_9466	0.80111	POS
GLUL	MSTRG_10261	0.81532	POS
GMEB2	MSTRG_1010	0.80139	POS
GMEB2	MSTRG_12757	0.80524	POS
GNAI1	MSTRG_15590	0.82691	POS
GNAI1	MSTRG_18433	0.84408	POS
GNAQ	MSTRG_17681	0.82389	POS
GNG2	MSTRG_17681	0.80549	POS
GOLGA2	MSTRG_12954	0.80748	POS
GOLGA2	MSTRG_15243	0.81582	POS
GOLGA2	MSTRG_19312	0.813	POS
GOLGA5	MSTRG_16189	-0.81762	NEG
GOLGA5	MSTRG_17681	0.8834	POS
GPA33	MSTRG_19098	0.85959	POS
GPA33	MSTRG_4649	0.8232	POS
GPR137	MSTRG_5783	0.81171	POS
GPR172B	MSTRG_15895	0.80486	POS
GPR174	MSTRG_18433	0.82239	POS
GPR34	MSTRG_19098	0.84062	POS
GPR34	MSTRG_4926	0.86495	POS
GPR82	MSTRG_4926	0.87487	POS
GPX2	MSTRG_19098	0.85523	POS
GPX2	MSTRG_4926	0.88181	POS
GRAMD4	MSTRG_4055	-0.80306	NEG
GRAMD4	MSTRG_9478	-0.81415	NEG
GRAP	MSTRG_19098	0.82091	POS
GRINA	MSTRG_1020	0.8144	POS
GTF2I	MSTRG_13188	0.80392	POS
GTF2I	MSTRG_15311	-0.80693	NEG
GTF2I	MSTRG_2918	-0.80176	NEG
GTF2I	MSTRG_7965	-0.82297	NEG
GTF3C1	MSTRG_11591	0.83674	POS
GTF3C1	MSTRG_17681	0.84526	POS
GTF3C1	MSTRG_20172	0.8009	POS
GUCA2A	MSTRG_19098	0.84281	POS
GUCA2B	MSTRG_19098	0.85345	POS
GUCA2B	MSTRG_4649	0.81888	POS
GUCY2C	MSTRG_19098	0.85614	POS
GZMA	MSTRG_11604	0.82863	POS
GZMA	MSTRG_4649	0.80845	POS
GZMB	MSTRG_4926	0.87163	POS
H3F3A	MSTRG_1010	0.81364	POS
H3F3A	MSTRG_5283	0.81201	POS
H6PD	MSTRG_11340	0.81228	POS
H6PD	MSTRG_12845	0.8198	POS
H6PD	MSTRG_17336	0.81149	POS
H6PD	MSTRG_22405	0.82891	POS
H6PD	MSTRG_2367	0.81464	POS
H6PD	MSTRG_5842	0.86021	POS
H6PD	MSTRG_6830	0.81851	POS
H6PD	MSTRG_7447	0.82915	POS
H6PD	MSTRG_8930	0.8227	POS
H6PD	MSTRG_9283	0.82828	POS
H6PD	MSTRG_9466	0.83387	POS
HACL1	MSTRG_7447	0.80978	POS
HACL1	MSTRG_8930	0.80963	POS
HACL1	MSTRG_9466	0.81081	POS
HADHB	MSTRG_9466	0.80158	POS
HAS2	MSTRG_19098	0.82151	POS
HAS2	MSTRG_4926	0.85227	POS
HCFC1	MSTRG_11591	0.80599	POS
HCFC1	MSTRG_19312	0.81164	POS
HEATR1	MSTRG_11591	0.82121	POS
HECTD3	MSTRG_12757	0.81216	POS
HECTD3	MSTRG_5283	0.8155	POS
HECTD3	MSTRG_7818	0.81499	POS
HEPACAM2	MSTRG_19098	0.87048	POS
HEPACAM2	MSTRG_4926	0.90013	POS
HEPH	MSTRG_4649	0.80961	POS
HEXB	MSTRG_5783	0.81263	POS
HEXB	MSTRG_7799	0.82455	POS
HFE2	MSTRG_15311	0.80059	POS
HFE2	MSTRG_20849	0.80523	POS
HFE2	MSTRG_5283	-0.87529	NEG
HFE2	MSTRG_7965	0.81233	POS
HFE2	MSTRG_8140	0.8104	POS
HFE2	MSTRG_8142	0.80952	POS
HFE2	MSTRG_8974	0.81179	POS
HGS	MSTRG_12757	0.80058	POS
HID1	MSTRG_19098	0.84758	POS
HID1	MSTRG_4926	0.85192	POS
HIF1AN	MSTRG_20849	0.81185	POS
HIF1AN	MSTRG_7942	-0.80527	NEG
HIF1AN	MSTRG_7965	0.81997	POS
HIF1AN	MSTRG_8140	0.82057	POS
HIF1AN	MSTRG_8142	0.8182	POS
HIF1AN	MSTRG_8974	0.82028	POS
HIF1AN	MSTRG_9874	0.80372	POS
HINFP	MSTRG_19608	0.80668	POS
HK3	MSTRG_4926	0.816	POS
HKDC1	MSTRG_14460	0.84716	POS
HMGA1	MSTRG_1513	0.8511	POS
HMGB1	MSTRG_12757	0.8245	POS
HNRNPH3	MSTRG_12954	0.81591	POS
HNRNPH3	MSTRG_13188	0.82759	POS
HNRNPH3	MSTRG_15243	0.83164	POS
HRASLS	MSTRG_18433	-0.85823	NEG
HRASLS	MSTRG_19312	-0.82882	NEG
HRC	MSTRG_18433	-0.85952	NEG
HRC	MSTRG_19312	-0.83375	NEG
HRC	MSTRG_23893	-0.80147	NEG
HRG	MSTRG_17336	0.97742	POS
HS3ST6	MSTRG_14382	0.94495	POS
HSD17B12	MSTRG_9051	0.83809	POS
HSD17B7	MSTRG_16907	0.80346	POS
HSD17B7	MSTRG_9874	-0.85845	NEG
HSPB2	MSTRG_18433	-0.85046	NEG
HSPB2	MSTRG_19312	-0.81771	NEG
HSPB2	MSTRG_9051	-0.81743	NEG
HSPB3	MSTRG_18433	-0.83523	NEG
HSPB3	MSTRG_19312	-0.80325	NEG
HSPB3	MSTRG_9051	-0.80996	NEG
HTRA2	MSTRG_11591	0.8158	POS
HTRA2	MSTRG_12806	0.82251	POS
HTRA2	MSTRG_17681	0.8836	POS
HTRA2	MSTRG_7965	-0.88471	NEG
HTT	MSTRG_1020	0.82672	POS
IDI1	MSTRG_14563	0.83055	POS
IFNGR2	MSTRG_4740	0.81186	POS
IFT20	MSTRG_4740	0.84223	POS
IGBP1	MSTRG_7965	-0.86392	NEG
IGBP1	MSTRG_867	-0.85161	NEG
IKZF1	MSTRG_1020	0.81816	POS
IKZF1	MSTRG_19098	0.86229	POS
IKZF1	MSTRG_4926	0.84075	POS
IL10RB	MSTRG_5725	-0.8056	NEG
IL10RB	MSTRG_6280	0.82571	POS
IL17RC	MSTRG_4740	0.81874	POS
IL2RB	MSTRG_4649	0.82886	POS
IL4R	MSTRG_11591	0.82905	POS
IMPAD1	MSTRG_15895	0.80447	POS
IMPAD1	MSTRG_5283	0.83854	POS
INIP	MSTRG_12806	0.80285	POS
INPP5D	MSTRG_19098	0.85155	POS
INPPL1	MSTRG_14092	0.814	POS
INSIG1	MSTRG_18052	0.82713	POS
INSIG1	MSTRG_7942	0.84008	POS
INTS4	MSTRG_13188	0.83278	POS
INTS4	MSTRG_15895	0.82962	POS
INTS4	MSTRG_5283	0.82621	POS
ISM1	MSTRG_20107	0.82115	POS
ITGA2	MSTRG_19608	0.82291	POS
ITGA2	MSTRG_2743	0.8263	POS
ITGA4	MSTRG_11030	0.83347	POS
ITGA4	MSTRG_19098	0.88498	POS
ITGA4	MSTRG_4926	0.83123	POS
ITGA4	MSTRG_7799	0.8113	POS
ITGB3BP	MSTRG_15884	0.80745	POS
ITK	MSTRG_19098	0.84042	POS
ITK	MSTRG_4926	0.86051	POS
ITPK1	MSTRG_1020	0.80041	POS
ITPK1	MSTRG_4649	0.83156	POS
JAG1	MSTRG_11591	0.80751	POS
JAG1	MSTRG_15590	0.81198	POS
JAG1	MSTRG_16189	-0.80322	NEG
JAG1	MSTRG_17218	0.81017	POS
JAG1	MSTRG_17681	0.84721	POS
JAGN1	MSTRG_16189	-0.86546	NEG
JAK3	MSTRG_1020	0.81057	POS
JAK3	MSTRG_19098	0.85653	POS
JKAMP	MSTRG_15590	0.83044	POS
JKAMP	MSTRG_16189	-0.82651	NEG
JKAMP	MSTRG_6280	0.84029	POS
JPH1	MSTRG_18433	-0.859	NEG
JPH1	MSTRG_19312	-0.82758	NEG
JPH1	MSTRG_9051	-0.81972	NEG
JSRP1	MSTRG_18433	-0.85998	NEG
JSRP1	MSTRG_19312	-0.83406	NEG
JSRP1	MSTRG_23893	-0.80457	NEG
JSRP1	MSTRG_9051	-0.8208	NEG
JUN	MSTRG_4959	-0.81152	NEG
KANSL3	MSTRG_18433	0.81826	POS
KAT5	MSTRG_5283	0.80795	POS
KBTBD12	MSTRG_18433	-0.8405	NEG
KBTBD12	MSTRG_19312	-0.80971	NEG
KBTBD12	MSTRG_9051	-0.80795	NEG
KCNA7	MSTRG_18433	-0.85829	NEG
KCNA7	MSTRG_19312	-0.83114	NEG
KCNA7	MSTRG_23893	-0.80113	NEG
KCNA7	MSTRG_9051	-0.81899	NEG
KCNE3	MSTRG_4926	0.868	POS
KCNJ11	MSTRG_18433	-0.85194	NEG
KCNJ11	MSTRG_19312	-0.8298	NEG
KDELR2	MSTRG_16189	-0.91117	NEG
KDELR3	MSTRG_5725	-0.86124	NEG
KDM3A	MSTRG_12954	0.80085	POS
KDM3A	MSTRG_9051	0.81097	POS
KHSRP	MSTRG_1049	0.82131	POS
KHSRP	MSTRG_2743	0.80333	POS
KIAA1958	MSTRG_19011	0.82004	POS
KLF16	MSTRG_18069	0.84198	POS
KLF3	MSTRG_18433	0.82133	POS
KLF3	MSTRG_5283	0.80723	POS
KLHL18	MSTRG_18069	0.80438	POS
KLHL18	MSTRG_20701	0.81766	POS
KLHL31	MSTRG_18433	-0.85913	NEG
KLHL31	MSTRG_19312	-0.83046	NEG
KLHL31	MSTRG_23893	-0.8029	NEG
KLHL31	MSTRG_9051	-0.82013	NEG
KLHL33	MSTRG_18433	-0.8363	NEG
KLHL33	MSTRG_19312	-0.80751	NEG
KLHL34	MSTRG_18433	-0.84076	NEG
KLHL34	MSTRG_19312	-0.80821	NEG
KLHL34	MSTRG_9051	-0.80267	NEG
KLHL38	MSTRG_18433	-0.84109	NEG
KLHL38	MSTRG_19312	-0.8077	NEG
KLHL40	MSTRG_18433	-0.80776	NEG
KLHL5	MSTRG_18433	0.81144	POS
KLRJ1	MSTRG_14460	0.83837	POS
KMT2B	MSTRG_15243	0.86487	POS
KMT2B	MSTRG_19312	0.84925	POS
KRT7	MSTRG_19098	0.86331	POS
KRT7	MSTRG_4926	0.85427	POS
L3MBTL3	MSTRG_5283	0.80394	POS
LAMA2	MSTRG_7942	-0.82837	NEG
LAT	MSTRG_19098	0.85895	POS
LAT	MSTRG_4926	0.87223	POS
LCP2	MSTRG_1020	0.8049	POS
LCP2	MSTRG_19098	0.84552	POS
LDB3	MSTRG_9051	-0.83479	NEG
LDLRAD4	MSTRG_5283	0.82817	POS
LETM1	MSTRG_17681	0.81568	POS
LETM1	MSTRG_21084	0.8012	POS
LETM1	MSTRG_5283	0.87187	POS
LETM1	MSTRG_7365	0.81928	POS
LGALS8	MSTRG_4740	0.8121	POS
LHFPL2	MSTRG_19098	0.80472	POS
LIMA1	MSTRG_11591	0.80314	POS
LIMA1	MSTRG_15311	-0.84671	NEG
LIMA1	MSTRG_4055	-0.82734	NEG
LIMA1	MSTRG_867	-0.83377	NEG
LIMA1	MSTRG_9874	-0.83786	NEG
LIMD2	MSTRG_19098	0.86518	POS
LIMK2	MSTRG_18194	0.81967	POS
LINGO1	MSTRG_18433	-0.8486	NEG
LINGO1	MSTRG_19312	-0.82852	NEG
LLGL1	MSTRG_19608	0.8113	POS
LMBR1	MSTRG_1020	0.80418	POS
LMBR1	MSTRG_12954	0.80551	POS
LMBR1	MSTRG_15590	0.80095	POS
LMBR1	MSTRG_18433	0.82929	POS
LMBR1	MSTRG_2743	0.83622	POS
LMNA	MSTRG_15884	0.82543	POS
LMNA	MSTRG_16036	0.80657	POS
LMNA	MSTRG_18433	0.82967	POS
LMNA	MSTRG_5783	0.82798	POS
LMNA	MSTRG_7365	0.8143	POS
LMO1	MSTRG_16244	0.81202	POS
LMO1	MSTRG_16246	0.82603	POS
LMO1	MSTRG_19559	0.84395	POS
LMOD2	MSTRG_18433	-0.85789	NEG
LMOD2	MSTRG_19312	-0.82788	NEG
LMOD2	MSTRG_23893	-0.80034	NEG
LMOD2	MSTRG_9051	-0.81897	NEG
LPXN	MSTRG_19098	0.83325	POS
LRBA	MSTRG_11591	0.82754	POS
LRBA	MSTRG_15884	0.81553	POS
LRBA	MSTRG_6280	0.87674	POS
LRBA	MSTRG_7365	0.813	POS
LRMP	MSTRG_19098	0.87232	POS
LRMP	MSTRG_4926	0.82077	POS
LRRC2	MSTRG_18433	-0.85531	NEG
LRRC2	MSTRG_19312	-0.81911	NEG
LRRC2	MSTRG_9051	-0.81621	NEG
LRRC39	MSTRG_18433	-0.86032	NEG
LRRC39	MSTRG_19312	-0.83232	NEG
LRRC39	MSTRG_23893	-0.80212	NEG
LRRC39	MSTRG_9051	-0.82105	NEG
LRRC8A	MSTRG_16189	-0.80216	NEG
LRRC8A	MSTRG_18433	0.83406	POS
LRRN4CL	MSTRG_18194	0.81083	POS
LSM14A	MSTRG_18433	0.83546	POS
LSM4	MSTRG_16189	-0.82686	NEG
LSS	MSTRG_16907	0.84004	POS
LSS	MSTRG_18052	0.81665	POS
LSS	MSTRG_7942	0.84137	POS
LTBP4	MSTRG_12954	0.83212	POS
LTBR	MSTRG_16189	-0.88142	NEG
LTBR	MSTRG_2700	0.8106	POS
LTBR	MSTRG_9051	0.83088	POS
LTN1	MSTRG_15311	-0.81796	NEG
LTN1	MSTRG_20849	-0.82144	NEG
LTN1	MSTRG_2918	-0.80095	NEG
LTN1	MSTRG_4055	-0.81182	NEG
LTN1	MSTRG_7965	-0.83298	NEG
LTN1	MSTRG_8140	-0.82485	NEG
LTN1	MSTRG_8142	-0.82459	NEG
LTN1	MSTRG_8974	-0.82747	NEG
LTN1	MSTRG_9874	-0.8012	NEG
LY6G6C	MSTRG_20107	0.80383	POS
LYPD2	MSTRG_14382	0.95289	POS
LYPD8	MSTRG_19098	0.85579	POS
LYPD8	MSTRG_4649	0.82088	POS
LYPLA1	MSTRG_20172	0.80351	POS
LYPLA1	MSTRG_4740	0.8679	POS
LYSMD3	MSTRG_4055	-0.80456	NEG
LYSMD3	MSTRG_7965	-0.80458	NEG
LYZ	MSTRG_15311	-0.81809	NEG
LYZ	MSTRG_20849	-0.8198	NEG
LYZ	MSTRG_7965	-0.82092	NEG
LYZ	MSTRG_8140	-0.82003	NEG
LYZ	MSTRG_8142	-0.8178	NEG
LYZ	MSTRG_867	-0.81518	NEG
LYZ	MSTRG_8974	-0.82311	NEG
LYZ	MSTRG_9478	-0.80474	NEG
LYZ	MSTRG_9874	-0.8099	NEG
LYZ2	MSTRG_19098	0.86196	POS
LYZ2	MSTRG_4926	0.88258	POS
MAFA	MSTRG_18433	-0.85	NEG
MAFA	MSTRG_9051	-0.8105	NEG
MAP4K1	MSTRG_1020	0.80725	POS
MAP4K1	MSTRG_19098	0.85677	POS
MAPK1	MSTRG_12954	0.83386	POS
MAPK7	MSTRG_1020	0.85097	POS
MAPK7	MSTRG_7799	0.82	POS
MB	MSTRG_18433	-0.85788	NEG
MB	MSTRG_19312	-0.83188	NEG
MB	MSTRG_23893	-0.80206	NEG
MB	MSTRG_9051	-0.82164	NEG
MBD4	MSTRG_6855	0.8002	POS
MBOAT1	MSTRG_1020	0.80227	POS
MBOAT1	MSTRG_11604	0.8665	POS
MBOAT1	MSTRG_4926	0.88312	POS
MBTPS1	MSTRG_19312	0.85529	POS
MCM2	MSTRG_18069	0.80436	POS
MCM2	MSTRG_19011	0.81253	POS
MCM2	MSTRG_5783	0.82121	POS
MD2	MSTRG_18194	0.80239	POS
MED27	MSTRG_1010	0.84113	POS
MELK	MSTRG_12757	0.82475	POS
MELK	MSTRG_1513	0.82084	POS
MELK	MSTRG_7818	0.80722	POS
MEN1	MSTRG_5283	0.84528	POS
MEN1	MSTRG_7365	0.827	POS
MEP1A	MSTRG_11848	0.83043	POS
MESP2	MSTRG_11604	0.82937	POS
MESP2	MSTRG_11848	0.9175	POS
MFSD12	MSTRG_16189	-0.80644	NEG
MFSD12	MSTRG_17681	0.87728	POS
MGAT4A	MSTRG_19098	0.82602	POS
MGAT4A	MSTRG_4926	0.87263	POS
MGC138914	MSTRG_4649	0.8196	POS
MGC139164	MSTRG_4926	0.83208	POS
MGC151839	MSTRG_4649	0.80994	POS
MGST1	MSTRG_4740	0.80523	POS
MICAL1	MSTRG_19098	0.80297	POS
MICAL1	MSTRG_4649	0.82086	POS
MIF	MSTRG_19312	0.84338	POS
MIF	MSTRG_9051	0.84705	POS
MINDY1	MSTRG_19559	0.80455	POS
MISP	MSTRG_19098	0.85466	POS
MISP	MSTRG_4649	0.82134	POS
MKL1	MSTRG_19098	0.82708	POS
MLIP	MSTRG_18433	-0.83945	NEG
MLIP	MSTRG_9051	-0.8011	NEG
MME	MSTRG_19098	0.824	POS
MMP25	MSTRG_19098	0.84442	POS
MORC2	MSTRG_2743	0.84617	POS
MORC2	MSTRG_5283	0.81411	POS
MPDU1	MSTRG_5783	0.81499	POS
MPP5	MSTRG_6280	0.81266	POS
MPPE1	MSTRG_9051	0.8331	POS
MPTX	MSTRG_19098	0.85766	POS
MPTX	MSTRG_4926	0.86622	POS
MR1	MSTRG_19098	0.83663	POS
MRFAP1	MSTRG_12954	0.83984	POS
MRFAP1	MSTRG_18433	0.83471	POS
MRGBP	MSTRG_1010	0.80376	POS
MRGBP	MSTRG_2743	0.80389	POS
MRGBP	MSTRG_7818	0.82574	POS
MROH1	MSTRG_15311	-0.81797	NEG
MROH1	MSTRG_8974	-0.82452	NEG
MROH1	MSTRG_9478	-0.8012	NEG
MRPL17	MSTRG_10261	-0.80312	NEG
MRPL17	MSTRG_15311	-0.82433	NEG
MRPL17	MSTRG_20849	-0.82446	NEG
MRPL17	MSTRG_2918	-0.81244	NEG
MRPL17	MSTRG_4055	-0.8212	NEG
MRPL17	MSTRG_7965	-0.83659	NEG
MRPL17	MSTRG_8140	-0.83484	NEG
MRPL17	MSTRG_8142	-0.83534	NEG
MRPL17	MSTRG_8974	-0.83298	NEG
MRPL17	MSTRG_9478	-0.80475	NEG
MRPL43	MSTRG_15895	0.80678	POS
MRTO4	MSTRG_10261	-0.80814	NEG
MRTO4	MSTRG_15311	-0.81816	NEG
MRTO4	MSTRG_17681	0.85422	POS
MRTO4	MSTRG_20849	-0.8191	NEG
MRTO4	MSTRG_2918	-0.81872	NEG
MRTO4	MSTRG_4055	-0.82615	NEG
MRTO4	MSTRG_7965	-0.83552	NEG
MRTO4	MSTRG_8140	-0.83477	NEG
MRTO4	MSTRG_8142	-0.83603	NEG
MRTO4	MSTRG_867	-0.80943	NEG
MRTO4	MSTRG_8974	-0.83208	NEG
MS4A18	MSTRG_19098	0.86689	POS
MS4A8	MSTRG_19098	0.86433	POS
MSTRG_10049	MSTRG_7818	0.81465	POS
MSTRG_1010	MSTRG_1020	0.84914	POS
MSTRG_1010	MSTRG_12829	0.81168	POS
MSTRG_1010	MSTRG_12838	0.80248	POS
MSTRG_1010	MSTRG_19098	0.80288	POS
MSTRG_1010	MSTRG_19190	0.83177	POS
MSTRG_1010	MSTRG_20620	0.82211	POS
MSTRG_1010	MSTRG_7799	0.81028	POS
MSTRG_10164	MSTRG_18433	-0.86058	NEG
MSTRG_10164	MSTRG_19312	-0.83359	NEG
MSTRG_10164	MSTRG_23893	-0.804	NEG
MSTRG_10164	MSTRG_9051	-0.82147	NEG
MSTRG_1020	MSTRG_10491	0.82422	POS
MSTRG_1020	MSTRG_7365	0.81339	POS
MSTRG_1020	MSTRG_8060	0.81925	POS
MSTRG_10247	MSTRG_18433	-0.85823	NEG
MSTRG_10247	MSTRG_19312	-0.83055	NEG
MSTRG_10247	MSTRG_23893	-0.8003	NEG
MSTRG_10247	MSTRG_9051	-0.81897	NEG
MSTRG_10251	MSTRG_11340	0.82348	POS
MSTRG_10251	MSTRG_12167	0.81769	POS
MSTRG_10251	MSTRG_12845	0.82436	POS
MSTRG_10251	MSTRG_2367	0.83009	POS
MSTRG_10251	MSTRG_5842	0.8736	POS
MSTRG_10251	MSTRG_6830	0.83842	POS
MSTRG_10251	MSTRG_7447	0.84015	POS
MSTRG_10251	MSTRG_7633	0.80914	POS
MSTRG_10251	MSTRG_8930	0.83166	POS
MSTRG_10251	MSTRG_9283	0.84028	POS
MSTRG_10251	MSTRG_9466	0.84226	POS
MSTRG_10261	MSTRG_6357	0.80419	POS
MSTRG_1049	MSTRG_11368	0.80065	POS
MSTRG_1049	MSTRG_3791	0.84602	POS
MSTRG_1049	MSTRG_5283	0.80691	POS
MSTRG_10675	MSTRG_4926	0.8561	POS
MSTRG_10676	MSTRG_19098	0.86532	POS
MSTRG_10684	MSTRG_18194	0.80324	POS
MSTRG_10684	MSTRG_18534	0.81913	POS
MSTRG_10684	MSTRG_19608	0.80983	POS
MSTRG_10684	MSTRG_5783	0.82581	POS
MSTRG_10684	MSTRG_7365	0.84947	POS
MSTRG_10917	MSTRG_1513	0.8025	POS
MSTRG_10922	MSTRG_9284	0.88337	POS
MSTRG_11030	MSTRG_5283	0.81421	POS
MSTRG_11030	MSTRG_6928	0.80628	POS
MSTRG_1120	MSTRG_18433	-0.8585	NEG
MSTRG_1120	MSTRG_19312	-0.82612	NEG
MSTRG_1120	MSTRG_9051	-0.81932	NEG
MSTRG_11258	MSTRG_1513	0.82082	POS
MSTRG_11269	MSTRG_13188	0.8065	POS
MSTRG_11277	MSTRG_12262	0.82815	POS
MSTRG_11277	MSTRG_16244	0.81941	POS
MSTRG_11277	MSTRG_16246	0.82646	POS
MSTRG_11277	MSTRG_19559	0.81845	POS
MSTRG_11277	MSTRG_2593	0.81161	POS
MSTRG_11460	MSTRG_11604	0.8141	POS
MSTRG_11591	MSTRG_1245	0.80853	POS
MSTRG_11591	MSTRG_18877	0.80305	POS
MSTRG_11591	MSTRG_23798	0.81639	POS
MSTRG_11591	MSTRG_8384	0.80789	POS
MSTRG_11604	MSTRG_12873	0.8143	POS
MSTRG_11604	MSTRG_23120	0.88332	POS
MSTRG_11848	MSTRG_4926	0.81935	POS
MSTRG_12135	MSTRG_15311	-0.82897	NEG
MSTRG_12135	MSTRG_1561	-0.80137	NEG
MSTRG_12135	MSTRG_17681	0.83046	POS
MSTRG_12135	MSTRG_20849	-0.83394	NEG
MSTRG_12135	MSTRG_2918	-0.8017	NEG
MSTRG_12135	MSTRG_4055	-0.81614	NEG
MSTRG_12135	MSTRG_7965	-0.84017	NEG
MSTRG_12135	MSTRG_8140	-0.83574	NEG
MSTRG_12135	MSTRG_8142	-0.83312	NEG
MSTRG_12135	MSTRG_867	-0.81315	NEG
MSTRG_12135	MSTRG_8974	-0.83819	NEG
MSTRG_12135	MSTRG_9478	-0.81358	NEG
MSTRG_12135	MSTRG_9874	-0.81968	NEG
MSTRG_12167	MSTRG_17702	0.82445	POS
MSTRG_12188	MSTRG_18433	-0.85622	NEG
MSTRG_12188	MSTRG_19312	-0.82975	NEG
MSTRG_12188	MSTRG_9051	-0.81735	NEG
MSTRG_12361	MSTRG_15243	-0.8209	NEG
MSTRG_12361	MSTRG_18433	-0.87679	NEG
MSTRG_12361	MSTRG_19312	-0.8305	NEG
MSTRG_12361	MSTRG_23893	-0.80486	NEG
MSTRG_12361	MSTRG_9051	-0.84825	NEG
MSTRG_12417	MSTRG_7965	0.80054	POS
MSTRG_12417	MSTRG_8140	0.80096	POS
MSTRG_12417	MSTRG_8142	0.80102	POS
MSTRG_12417	MSTRG_8974	0.80182	POS
MSTRG_12434	MSTRG_16189	-0.88126	NEG
MSTRG_1245	MSTRG_7965	-0.91301	NEG
MSTRG_1245	MSTRG_8140	-0.9118	NEG
MSTRG_1245	MSTRG_8142	-0.91172	NEG
MSTRG_1245	MSTRG_867	-0.89003	NEG
MSTRG_12612	MSTRG_18433	-0.85873	NEG
MSTRG_12612	MSTRG_19312	-0.8312	NEG
MSTRG_12612	MSTRG_23893	-0.80295	NEG
MSTRG_12612	MSTRG_9051	-0.81971	NEG
MSTRG_12666	MSTRG_19608	0.82073	POS
MSTRG_12666	MSTRG_2743	0.82966	POS
MSTRG_1267	MSTRG_18433	-0.85936	NEG
MSTRG_1267	MSTRG_19312	-0.83517	NEG
MSTRG_1267	MSTRG_23893	-0.80376	NEG
MSTRG_1267	MSTRG_9051	-0.82036	NEG
MSTRG_1268	MSTRG_18433	-0.85386	NEG
MSTRG_1268	MSTRG_19312	-0.83089	NEG
MSTRG_1268	MSTRG_9051	-0.81513	NEG
MSTRG_1272	MSTRG_15895	0.81703	POS
MSTRG_1272	MSTRG_2743	0.85467	POS
MSTRG_1272	MSTRG_5283	0.81185	POS
MSTRG_12757	MSTRG_12838	0.81693	POS
MSTRG_12757	MSTRG_13319	0.80518	POS
MSTRG_12757	MSTRG_20620	0.83061	POS
MSTRG_12768	MSTRG_4926	0.87464	POS
MSTRG_12772	MSTRG_19098	0.85169	POS
MSTRG_12772	MSTRG_4926	0.86513	POS
MSTRG_12774	MSTRG_19098	0.85311	POS
MSTRG_12774	MSTRG_4649	0.82189	POS
MSTRG_12785	MSTRG_4926	0.85371	POS
MSTRG_12806	MSTRG_18877	0.80786	POS
MSTRG_12806	MSTRG_23798	0.80124	POS
MSTRG_12829	MSTRG_15884	0.80027	POS
MSTRG_12829	MSTRG_2700	0.80818	POS
MSTRG_12829	MSTRG_2743	0.82661	POS
MSTRG_12829	MSTRG_5283	0.81054	POS
MSTRG_12829	MSTRG_7365	0.80237	POS
MSTRG_12838	MSTRG_7365	0.80563	POS
MSTRG_12845	MSTRG_20707	0.80137	POS
MSTRG_12954	MSTRG_7365	0.84041	POS
MSTRG_12954	MSTRG_7818	0.81543	POS
MSTRG_13003	MSTRG_4649	0.81379	POS
MSTRG_13004	MSTRG_20366	0.80342	POS
MSTRG_13213	MSTRG_15284	0.83307	POS
MSTRG_13213	MSTRG_9466	0.84459	POS
MSTRG_13338	MSTRG_18433	-0.85333	NEG
MSTRG_13338	MSTRG_19312	-0.82333	NEG
MSTRG_13338	MSTRG_9051	-0.81451	NEG
MSTRG_13557	MSTRG_20107	0.80144	POS
MSTRG_13894	MSTRG_6728	0.81167	POS
MSTRG_13910	MSTRG_18433	-0.852	NEG
MSTRG_13910	MSTRG_19312	-0.82396	NEG
MSTRG_13910	MSTRG_9051	-0.81251	NEG
MSTRG_13952	MSTRG_18433	-0.85959	NEG
MSTRG_13952	MSTRG_19312	-0.8325	NEG
MSTRG_13952	MSTRG_23893	-0.80182	NEG
MSTRG_13952	MSTRG_9051	-0.8202	NEG
MSTRG_14092	MSTRG_19098	0.85	POS
MSTRG_14092	MSTRG_19190	0.80029	POS
MSTRG_14092	MSTRG_4926	0.85922	POS
MSTRG_14234	MSTRG_18433	-0.82577	NEG
MSTRG_14234	MSTRG_9051	-0.80129	NEG
MSTRG_14460	MSTRG_15894	0.85823	POS
MSTRG_14460	MSTRG_19548	0.86066	POS
MSTRG_14460	MSTRG_4613	0.86145	POS
MSTRG_14460	MSTRG_8060	0.80219	POS
MSTRG_14563	MSTRG_17830	0.82326	POS
MSTRG_14806	MSTRG_18433	-0.84621	NEG
MSTRG_14806	MSTRG_19312	-0.81072	NEG
MSTRG_14806	MSTRG_9051	-0.81652	NEG
MSTRG_14864	MSTRG_18052	0.83389	POS
MSTRG_14918	MSTRG_8060	0.81965	POS
MSTRG_14947	MSTRG_18433	-0.85906	NEG
MSTRG_14947	MSTRG_19312	-0.82789	NEG
MSTRG_14947	MSTRG_9051	-0.8197	NEG
MSTRG_15015	MSTRG_18433	-0.85758	NEG
MSTRG_15015	MSTRG_19312	-0.83603	NEG
MSTRG_15015	MSTRG_23893	-0.80124	NEG
MSTRG_15080	MSTRG_18433	-0.85359	NEG
MSTRG_15080	MSTRG_19312	-0.8278	NEG
MSTRG_15080	MSTRG_9051	-0.81479	NEG
MSTRG_15116	MSTRG_18433	-0.85747	NEG
MSTRG_15116	MSTRG_19312	-0.82754	NEG
MSTRG_1513	MSTRG_20620	0.81133	POS
MSTRG_15175	MSTRG_19098	0.85279	POS
MSTRG_15175	MSTRG_4649	0.80209	POS
MSTRG_15196	MSTRG_15311	-0.84506	NEG
MSTRG_15196	MSTRG_1561	-0.82722	NEG
MSTRG_15196	MSTRG_17681	0.82599	POS
MSTRG_15196	MSTRG_20849	-0.8446	NEG
MSTRG_15196	MSTRG_2918	-0.80761	NEG
MSTRG_15196	MSTRG_4055	-0.81647	NEG
MSTRG_15196	MSTRG_7965	-0.85054	NEG
MSTRG_15196	MSTRG_8140	-0.84878	NEG
MSTRG_15196	MSTRG_8142	-0.84466	NEG
MSTRG_15196	MSTRG_867	-0.83098	NEG
MSTRG_15196	MSTRG_8974	-0.85182	NEG
MSTRG_15196	MSTRG_9478	-0.82765	NEG
MSTRG_15196	MSTRG_9874	-0.84215	NEG
MSTRG_15240	MSTRG_18433	-0.86078	NEG
MSTRG_15240	MSTRG_19312	-0.83342	NEG
MSTRG_15240	MSTRG_23893	-0.80356	NEG
MSTRG_15240	MSTRG_9051	-0.82153	NEG
MSTRG_15241	MSTRG_18433	-0.85965	NEG
MSTRG_15241	MSTRG_19312	-0.83089	NEG
MSTRG_15241	MSTRG_23893	-0.80132	NEG
MSTRG_15241	MSTRG_9051	-0.82029	NEG
MSTRG_15243	MSTRG_17681	0.80583	POS
MSTRG_15243	MSTRG_23923	0.8129	POS
MSTRG_15243	MSTRG_3009	0.85804	POS
MSTRG_15243	MSTRG_3515	0.82158	POS
MSTRG_15263	MSTRG_5842	0.80751	POS
MSTRG_15311	MSTRG_15613	-0.80881	NEG
MSTRG_15311	MSTRG_16083	-0.81398	NEG
MSTRG_15311	MSTRG_18433	-0.85027	NEG
MSTRG_15311	MSTRG_19312	-0.81973	NEG
MSTRG_15311	MSTRG_20071	-0.83311	NEG
MSTRG_15311	MSTRG_479	-0.80087	NEG
MSTRG_15311	MSTRG_9051	-0.81115	NEG
MSTRG_15590	MSTRG_18194	0.80963	POS
MSTRG_15597	MSTRG_16189	-0.84745	NEG
MSTRG_15597	MSTRG_19312	0.84169	POS
MSTRG_15597	MSTRG_9051	0.80323	POS
MSTRG_1561	MSTRG_18433	-0.83011	NEG
MSTRG_1561	MSTRG_19312	-0.80291	NEG
MSTRG_1561	MSTRG_20071	-0.80019	NEG
MSTRG_15613	MSTRG_17681	0.85074	POS
MSTRG_15613	MSTRG_20849	-0.80962	NEG
MSTRG_15613	MSTRG_7965	-0.82228	NEG
MSTRG_15613	MSTRG_8140	-0.82017	NEG
MSTRG_15613	MSTRG_8142	-0.81839	NEG
MSTRG_15613	MSTRG_8974	-0.82288	NEG
MSTRG_15613	MSTRG_9874	-0.80358	NEG
MSTRG_15658	MSTRG_5283	0.80435	POS
MSTRG_15668	MSTRG_18433	-0.8569	NEG
MSTRG_15668	MSTRG_19312	-0.829	NEG
MSTRG_15668	MSTRG_9051	-0.81745	NEG
MSTRG_15854	MSTRG_18433	-0.85938	NEG
MSTRG_15854	MSTRG_19312	-0.83361	NEG
MSTRG_15854	MSTRG_23893	-0.80195	NEG
MSTRG_15854	MSTRG_9051	-0.82003	NEG
MSTRG_15857	MSTRG_18433	-0.85807	NEG
MSTRG_15857	MSTRG_19312	-0.83168	NEG
MSTRG_15874	MSTRG_19098	0.8623	POS
MSTRG_15874	MSTRG_4926	0.87245	POS
MSTRG_15884	MSTRG_18433	0.8443	POS
MSTRG_15884	MSTRG_2576	0.81628	POS
MSTRG_16026	MSTRG_18433	-0.84926	NEG
MSTRG_16026	MSTRG_19312	-0.82875	NEG
MSTRG_16026	MSTRG_9051	-0.80989	NEG
MSTRG_16052	MSTRG_4926	0.85137	POS
MSTRG_16071	MSTRG_19098	0.88537	POS
MSTRG_16083	MSTRG_7965	-0.81706	NEG
MSTRG_16083	MSTRG_8140	-0.8166	NEG
MSTRG_16083	MSTRG_8142	-0.81197	NEG
MSTRG_16083	MSTRG_8974	-0.81842	NEG
MSTRG_16083	MSTRG_9874	-0.81285	NEG
MSTRG_16189	MSTRG_794	-0.80384	NEG
MSTRG_16244	MSTRG_20107	0.80173	POS
MSTRG_16244	MSTRG_2591	0.92297	POS
MSTRG_16246	MSTRG_2591	0.9088	POS
MSTRG_16248	MSTRG_2593	0.85075	POS
MSTRG_16384	MSTRG_4926	0.89385	POS
MSTRG_16515	MSTRG_19098	0.85629	POS
MSTRG_16515	MSTRG_4649	0.82904	POS
MSTRG_1652	MSTRG_18433	-0.81213	NEG
MSTRG_16531	MSTRG_18433	-0.85416	NEG
MSTRG_16531	MSTRG_19312	-0.83521	NEG
MSTRG_16664	MSTRG_23007	0.88307	POS
MSTRG_16664	MSTRG_9284	0.85557	POS
MSTRG_16695	MSTRG_6280	0.84209	POS
MSTRG_16701	MSTRG_4926	0.89828	POS
MSTRG_17267	MSTRG_4740	0.80643	POS
MSTRG_17336	MSTRG_3219	0.82049	POS
MSTRG_17336	MSTRG_7428	0.80812	POS
MSTRG_17336	MSTRG_77	0.82122	POS
MSTRG_17346	MSTRG_262	0.81243	POS
MSTRG_17451	MSTRG_21591	0.803	POS
MSTRG_17576	MSTRG_18433	-0.84763	NEG
MSTRG_17576	MSTRG_19312	-0.8228	NEG
MSTRG_17681	MSTRG_18433	0.88727	POS
MSTRG_17681	MSTRG_19097	0.80052	POS
MSTRG_17681	MSTRG_19312	0.851	POS
MSTRG_17681	MSTRG_20071	0.82656	POS
MSTRG_17681	MSTRG_20651	0.85077	POS
MSTRG_17681	MSTRG_4214	0.80996	POS
MSTRG_17681	MSTRG_4964	-0.8119	NEG
MSTRG_17681	MSTRG_794	0.88567	POS
MSTRG_17681	MSTRG_8561	0.87092	POS
MSTRG_17681	MSTRG_9051	0.83069	POS
MSTRG_17728	MSTRG_18433	0.82475	POS
MSTRG_17728	MSTRG_2743	0.80117	POS
MSTRG_17770	MSTRG_7799	0.81172	POS
MSTRG_17807	MSTRG_4926	0.86129	POS
MSTRG_18001	MSTRG_19098	0.86387	POS
MSTRG_18001	MSTRG_4926	0.88148	POS
MSTRG_18052	MSTRG_7942	0.87796	POS
MSTRG_18060	MSTRG_4926	0.86252	POS
MSTRG_18060	MSTRG_7799	0.81471	POS
MSTRG_18069	MSTRG_4926	0.87355	POS
MSTRG_18069	MSTRG_8559	0.81577	POS
MSTRG_18194	MSTRG_3791	0.83809	POS
MSTRG_18194	MSTRG_9657	0.83163	POS
MSTRG_18198	MSTRG_18433	-0.83767	NEG
MSTRG_18198	MSTRG_9051	-0.80005	NEG
MSTRG_184	MSTRG_19608	0.80014	POS
MSTRG_184	MSTRG_2743	0.81269	POS
MSTRG_184	MSTRG_7818	0.85543	POS
MSTRG_18422	MSTRG_7965	-0.87765	NEG
MSTRG_18422	MSTRG_8974	-0.87901	NEG
MSTRG_18433	MSTRG_18786	-0.85972	NEG
MSTRG_18433	MSTRG_18863	-0.85929	NEG
MSTRG_18433	MSTRG_19828	-0.84659	NEG
MSTRG_18433	MSTRG_20320	-0.86007	NEG
MSTRG_18433	MSTRG_20794	-0.84334	NEG
MSTRG_18433	MSTRG_20849	-0.84994	NEG
MSTRG_18433	MSTRG_21160	-0.85548	NEG
MSTRG_18433	MSTRG_21161	-0.85982	NEG
MSTRG_18433	MSTRG_21481	-0.85674	NEG
MSTRG_18433	MSTRG_22546	-0.8587	NEG
MSTRG_18433	MSTRG_22548	-0.85684	NEG
MSTRG_18433	MSTRG_22926	-0.8088	NEG
MSTRG_18433	MSTRG_23158	-0.84985	NEG
MSTRG_18433	MSTRG_23337	-0.84856	NEG
MSTRG_18433	MSTRG_23886	-0.83537	NEG
MSTRG_18433	MSTRG_23923	0.89884	POS
MSTRG_18433	MSTRG_2574	-0.85992	NEG
MSTRG_18433	MSTRG_2918	-0.81532	NEG
MSTRG_18433	MSTRG_3009	0.8078	POS
MSTRG_18433	MSTRG_308	-0.857	NEG
MSTRG_18433	MSTRG_4055	-0.82353	NEG
MSTRG_18433	MSTRG_5061	-0.85967	NEG
MSTRG_18433	MSTRG_5062	-0.85568	NEG
MSTRG_18433	MSTRG_639	-0.84301	NEG
MSTRG_18433	MSTRG_640	-0.83833	NEG
MSTRG_18433	MSTRG_641	-0.83915	NEG
MSTRG_18433	MSTRG_6626	-0.84683	NEG
MSTRG_18433	MSTRG_6728	0.83308	POS
MSTRG_18433	MSTRG_682	-0.85235	NEG
MSTRG_18433	MSTRG_6855	0.81274	POS
MSTRG_18433	MSTRG_6868	-0.85439	NEG
MSTRG_18433	MSTRG_7365	0.83621	POS
MSTRG_18433	MSTRG_7818	0.80316	POS
MSTRG_18433	MSTRG_7965	-0.85616	NEG
MSTRG_18433	MSTRG_8140	-0.85448	NEG
MSTRG_18433	MSTRG_8142	-0.85071	NEG
MSTRG_18433	MSTRG_8267	-0.85403	NEG
MSTRG_18433	MSTRG_867	-0.83249	NEG
MSTRG_18433	MSTRG_8813	-0.85634	NEG
MSTRG_18433	MSTRG_8972	-0.86062	NEG
MSTRG_18433	MSTRG_8973	-0.85947	NEG
MSTRG_18433	MSTRG_8974	-0.85723	NEG
MSTRG_18433	MSTRG_8977	-0.84647	NEG
MSTRG_18433	MSTRG_9183	-0.85691	NEG
MSTRG_18433	MSTRG_9818	-0.85332	NEG
MSTRG_18433	MSTRG_9874	-0.84564	NEG
MSTRG_18534	MSTRG_19461	0.82068	POS
MSTRG_18663	MSTRG_19098	0.85634	POS
MSTRG_18663	MSTRG_4649	0.82355	POS
MSTRG_18786	MSTRG_19312	-0.83399	NEG
MSTRG_18786	MSTRG_23893	-0.80308	NEG
MSTRG_18863	MSTRG_19312	-0.83409	NEG
MSTRG_18863	MSTRG_23893	-0.80201	NEG
MSTRG_18863	MSTRG_9051	-0.82002	NEG
MSTRG_18889	MSTRG_19098	0.86634	POS
MSTRG_18889	MSTRG_4926	0.81699	POS
MSTRG_18889	MSTRG_7799	0.80714	POS
MSTRG_19011	MSTRG_4013	0.84806	POS
MSTRG_19085	MSTRG_4926	0.86956	POS
MSTRG_19098	MSTRG_19136	0.81716	POS
MSTRG_19098	MSTRG_19548	0.80776	POS
MSTRG_19098	MSTRG_20701	0.86817	POS
MSTRG_19098	MSTRG_23066	0.85358	POS
MSTRG_19098	MSTRG_23079	0.86373	POS
MSTRG_19098	MSTRG_23094	0.86202	POS
MSTRG_19098	MSTRG_23123	0.862	POS
MSTRG_19098	MSTRG_23159	0.86021	POS
MSTRG_19098	MSTRG_23790	0.86214	POS
MSTRG_19098	MSTRG_3357	0.85969	POS
MSTRG_19098	MSTRG_3614	0.85468	POS
MSTRG_19098	MSTRG_3622	0.85486	POS
MSTRG_19098	MSTRG_3727	0.85689	POS
MSTRG_19098	MSTRG_5013	0.86133	POS
MSTRG_19098	MSTRG_5245	0.85138	POS
MSTRG_19098	MSTRG_6481	0.86792	POS
MSTRG_19098	MSTRG_8613	0.89659	POS
MSTRG_19190	MSTRG_2743	0.84261	POS
MSTRG_19312	MSTRG_19828	-0.81156	NEG
MSTRG_19312	MSTRG_20320	-0.83277	NEG
MSTRG_19312	MSTRG_20794	-0.82992	NEG
MSTRG_19312	MSTRG_20849	-0.82136	NEG
MSTRG_19312	MSTRG_21160	-0.82385	NEG
MSTRG_19312	MSTRG_21161	-0.83113	NEG
MSTRG_19312	MSTRG_21481	-0.83649	NEG
MSTRG_19312	MSTRG_22546	-0.82803	NEG
MSTRG_19312	MSTRG_22548	-0.82535	NEG
MSTRG_19312	MSTRG_23158	-0.82674	NEG
MSTRG_19312	MSTRG_23337	-0.81851	NEG
MSTRG_19312	MSTRG_23886	-0.80387	NEG
MSTRG_19312	MSTRG_23923	0.84446	POS
MSTRG_19312	MSTRG_2574	-0.82998	NEG
MSTRG_19312	MSTRG_308	-0.83194	NEG
MSTRG_19312	MSTRG_4055	-0.80977	NEG
MSTRG_19312	MSTRG_5061	-0.83205	NEG
MSTRG_19312	MSTRG_5062	-0.82654	NEG
MSTRG_19312	MSTRG_639	-0.80331	NEG
MSTRG_19312	MSTRG_6626	-0.81604	NEG
MSTRG_19312	MSTRG_6728	0.84118	POS
MSTRG_19312	MSTRG_682	-0.83003	NEG
MSTRG_19312	MSTRG_6868	-0.8323	NEG
MSTRG_19312	MSTRG_7965	-0.83384	NEG
MSTRG_19312	MSTRG_8140	-0.82702	NEG
MSTRG_19312	MSTRG_8142	-0.82507	NEG
MSTRG_19312	MSTRG_8267	-0.8315	NEG
MSTRG_19312	MSTRG_8813	-0.8309	NEG
MSTRG_19312	MSTRG_8972	-0.83416	NEG
MSTRG_19312	MSTRG_8973	-0.83212	NEG
MSTRG_19312	MSTRG_8974	-0.83023	NEG
MSTRG_19312	MSTRG_8977	-0.81591	NEG
MSTRG_19312	MSTRG_9183	-0.82862	NEG
MSTRG_19312	MSTRG_9818	-0.82114	NEG
MSTRG_19312	MSTRG_9874	-0.81034	NEG
MSTRG_19441	MSTRG_6855	0.81571	POS
MSTRG_19461	MSTRG_2743	0.80364	POS
MSTRG_19461	MSTRG_6280	0.83014	POS
MSTRG_19461	MSTRG_9051	0.8234	POS
MSTRG_19608	MSTRG_6280	0.81241	POS
MSTRG_19828	MSTRG_9051	-0.81812	NEG
MSTRG_19862	MSTRG_8700	0.81803	POS
MSTRG_19971	MSTRG_4926	0.84295	POS
MSTRG_19971	MSTRG_7799	0.80277	POS
MSTRG_20071	MSTRG_20849	-0.8252	NEG
MSTRG_20071	MSTRG_2918	-0.80511	NEG
MSTRG_20071	MSTRG_4055	-0.81648	NEG
MSTRG_20071	MSTRG_7965	-0.83925	NEG
MSTRG_20071	MSTRG_8140	-0.83836	NEG
MSTRG_20071	MSTRG_8142	-0.83571	NEG
MSTRG_20071	MSTRG_867	-0.81296	NEG
MSTRG_20071	MSTRG_8974	-0.83775	NEG
MSTRG_20071	MSTRG_9874	-0.81599	NEG
MSTRG_20107	MSTRG_2120	0.80429	POS
MSTRG_20115	MSTRG_2700	0.80605	POS
MSTRG_20161	MSTRG_5725	-0.81711	NEG
MSTRG_20320	MSTRG_23893	-0.80424	NEG
MSTRG_20320	MSTRG_9051	-0.82088	NEG
MSTRG_20620	MSTRG_2743	0.81855	POS
MSTRG_20620	MSTRG_7818	0.808	POS
MSTRG_20651	MSTRG_7965	-0.80624	NEG
MSTRG_20651	MSTRG_8140	-0.80563	NEG
MSTRG_20651	MSTRG_8142	-0.80289	NEG
MSTRG_20651	MSTRG_8974	-0.80734	NEG
MSTRG_20707	MSTRG_22405	0.8115	POS
MSTRG_20707	MSTRG_5842	0.84868	POS
MSTRG_20707	MSTRG_9283	0.81209	POS
MSTRG_20794	MSTRG_9051	-0.805	NEG
MSTRG_20796	MSTRG_2591	0.86366	POS
MSTRG_20849	MSTRG_479	-0.80043	NEG
MSTRG_20849	MSTRG_4964	0.84358	POS
MSTRG_20849	MSTRG_9051	-0.81116	NEG
MSTRG_21084	MSTRG_2203	0.85142	POS
MSTRG_21160	MSTRG_9051	-0.81668	NEG
MSTRG_21161	MSTRG_23893	-0.80368	NEG
MSTRG_21161	MSTRG_9051	-0.82078	NEG
MSTRG_21314	MSTRG_4926	0.8801	POS
MSTRG_21481	MSTRG_23893	-0.80279	NEG
MSTRG_22127	MSTRG_4926	0.89354	POS
MSTRG_2242	MSTRG_7799	0.81913	POS
MSTRG_22546	MSTRG_9051	-0.81954	NEG
MSTRG_22548	MSTRG_9051	-0.8178	NEG
MSTRG_22816	MSTRG_2591	0.85765	POS
MSTRG_23066	MSTRG_4926	0.85597	POS
MSTRG_23079	MSTRG_4926	0.86614	POS
MSTRG_23081	MSTRG_4926	0.86254	POS
MSTRG_23094	MSTRG_4926	0.87319	POS
MSTRG_23123	MSTRG_4926	0.87188	POS
MSTRG_23158	MSTRG_9051	-0.81096	NEG
MSTRG_23159	MSTRG_4926	0.86977	POS
MSTRG_23337	MSTRG_9051	-0.81706	NEG
MSTRG_2367	MSTRG_7428	0.8081	POS
MSTRG_23790	MSTRG_4926	0.86305	POS
MSTRG_23798	MSTRG_7818	0.81217	POS
MSTRG_23886	MSTRG_2700	-0.80518	NEG
MSTRG_23893	MSTRG_2574	-0.8022	NEG
MSTRG_23893	MSTRG_5061	-0.80103	NEG
MSTRG_23893	MSTRG_6728	0.81802	POS
MSTRG_23893	MSTRG_8972	-0.80357	NEG
MSTRG_23893	MSTRG_8973	-0.80155	NEG
MSTRG_23923	MSTRG_4740	0.85436	POS
MSTRG_23923	MSTRG_9051	0.85054	POS
MSTRG_2562	MSTRG_4926	0.87215	POS
MSTRG_2574	MSTRG_9051	-0.82071	NEG
MSTRG_2576	MSTRG_6280	0.83727	POS
MSTRG_262	MSTRG_3290	0.90741	POS
MSTRG_2688	MSTRG_9051	0.82783	POS
MSTRG_2743	MSTRG_6280	0.82984	POS
MSTRG_3219	MSTRG_8366	0.80114	POS
MSTRG_3357	MSTRG_4649	0.84142	POS
MSTRG_3357	MSTRG_4926	0.8831	POS
MSTRG_3387	MSTRG_643	0.83784	POS
MSTRG_3614	MSTRG_4926	0.89829	POS
MSTRG_3615	MSTRG_4926	0.89306	POS
MSTRG_3622	MSTRG_4926	0.89594	POS
MSTRG_3727	MSTRG_4649	0.82691	POS
MSTRG_3905	MSTRG_8700	0.80174	POS
MSTRG_4055	MSTRG_4964	0.84012	POS
MSTRG_4254	MSTRG_4926	0.85994	POS
MSTRG_4649	MSTRG_7735	0.80118	POS
MSTRG_479	MSTRG_5283	0.83572	POS
MSTRG_479	MSTRG_7965	-0.80606	NEG
MSTRG_479	MSTRG_8140	-0.80439	NEG
MSTRG_479	MSTRG_8142	-0.80049	NEG
MSTRG_479	MSTRG_8974	-0.80728	NEG
MSTRG_4926	MSTRG_5013	0.89243	POS
[truncated: 1,449 more rows]
