# Supplementary material for: Biological Network Approach for the Identification of Regulatory Long Non-Coding RNAs Associated With Metabolic Efficiency in Cattle
Source: Front Genet. 2019 Nov 22;10:1130. doi: 10.3389/fgene.2019.01130 (PMC6883949; doi:10.3389/fgene.2019.01130)
Supplement: Supplementary file 5 [file Table_3.xlsx]

## Sheet: notes
Supplementary Table 3: Correlation partners (with one partner being a predicted long non-coding RNA) with correlation strength calculated in the Partical Correlation and Information Theory analysis. Significant correlations specific to high or low metabolic efficiency in cattle in two lists used for co-expression network building.
Explanation:
Independent correlations were calculated between genes with the PCIT analysis; correlations were then filtered for significance (exclusive for either of the two phenotypic groups) and correlation strength (|r|>0.8). One of the two correlated nodes had to be a predicted lncRNA. The phenotypic groups under consideration were cattle (both sexes) characterized by high or low metabolic efficiency.
Abbreviations:
PCIT	Partial Correlation and Information Theory
lncRNA	long non-coding RNA
r	correlation coefficient

## Sheet: PCIT network - low efficiency
PCIT results: significant correlations with correlation strength |r|>0.8; correlatinos exclusive for low metabolic efficiency group
Node 1	Node 2	correlation strength r	correlation direction
A1BG	MSTRG_6529	0.95097	POS
A2ML1	MSTRG_2809	0.80192	POS
AATF	MSTRG_16189	-0.8742	NEG
ABCB4	MSTRG_6529	0.95275	POS
ABCC3	MSTRG_11591	0.82738	POS
ABCG2	MSTRG_23911	0.8163	POS
ABHD1	MSTRG_11030	0.81269	POS
ABHD1	MSTRG_12954	0.81337	POS
ABHD1	MSTRG_9051	0.81759	POS
ABL1	MSTRG_17383	0.81345	POS
ABL1	MSTRG_9051	0.82161	POS
ABRA	MSTRG_22449	-0.84847	NEG
ACAD11	MSTRG_17681	0.82396	POS
ACBD3	MSTRG_19441	0.81236	POS
ACBD3	MSTRG_9657	0.82965	POS
ACIN1	MSTRG_1513	0.81949	POS
ACIN1	MSTRG_18570	0.80678	POS
ACIN1	MSTRG_4740	0.84002	POS
ACKR3	MSTRG_7942	-0.82132	NEG
ACLY	MSTRG_12575	0.80815	POS
ACOT8	MSTRG_1049	0.80645	POS
ACOT8	MSTRG_15243	0.84959	POS
ACOT8	MSTRG_15884	0.81888	POS
ACOT8	MSTRG_18194	0.84784	POS
ACOT8	MSTRG_7365	0.84949	POS
ACOT8	MSTRG_7818	0.815	POS
ACOT8	MSTRG_9051	0.80938	POS
ACOX1	MSTRG_4055	-0.84423	NEG
ACSL1	MSTRG_7818	-0.80192	NEG
ACSM2A	MSTRG_16664	0.80207	POS
ACTA1	MSTRG_10337	0.91785	POS
ACTN3	MSTRG_10337	0.91065	POS
ACTR10	MSTRG_10337	-0.80454	NEG
ACTR10	MSTRG_18570	0.813	POS
ACTR10	MSTRG_21084	0.81269	POS
ACTR5	MSTRG_4740	0.80836	POS
ACTR6	MSTRG_15243	0.8602	POS
ADAMDEC1	MSTRG_17541	0.85032	POS
ADAMTSL3	MSTRG_10435	0.81214	POS
ADAMTSL3	MSTRG_12262	0.81088	POS
ADAMTSL3	MSTRG_14382	0.87602	POS
ADAMTSL3	MSTRG_19559	0.85932	POS
ADAMTSL3	MSTRG_2593	0.8726	POS
ADAMTSL3	MSTRG_7794	0.8246	POS
ADAP2	MSTRG_7113	-0.83122	NEG
ADCK5	MSTRG_17302	0.84906	POS
ADD1	MSTRG_12421	0.8069	POS
ADD1	MSTRG_9051	0.81425	POS
AGFG1	MSTRG_11759	0.83565	POS
AGPAT6	MSTRG_1010	0.82715	POS
AGPAT6	MSTRG_12757	0.82484	POS
AGR3	MSTRG_17541	0.853	POS
AGXT2	MSTRG_849	0.86187	POS
AKAP10	MSTRG_1513	0.81685	POS
AKIP1	MSTRG_10337	-0.80002	NEG
AKIP1	MSTRG_2913	0.81241	POS
AKNA	MSTRG_17541	0.84358	POS
AKR1A1	MSTRG_10337	-0.88428	NEG
AKR1A1	MSTRG_15243	0.83448	POS
AKR1A1	MSTRG_19608	0.82327	POS
ALDOC	MSTRG_4255	0.81269	POS
ALDOC	MSTRG_6961	0.80968	POS
ALG11	MSTRG_12954	0.83224	POS
ALG11	MSTRG_15895	0.88387	POS
ALKBH2	MSTRG_10337	-0.82351	NEG
ALKBH2	MSTRG_19608	0.82344	POS
ALYREF	MSTRG_4740	0.82381	POS
AMBRA1	MSTRG_4740	0.80048	POS
AMBRA1	MSTRG_6855	0.80074	POS
AMIGO2	MSTRG_7794	0.82675	POS
AMPD1	MSTRG_10337	0.90661	POS
AMPD1	MSTRG_13894	-0.80449	NEG
AMPD3	MSTRG_4649	0.84793	POS
AMZ2	MSTRG_11591	0.81983	POS
ANAPC11	MSTRG_4740	0.82114	POS
ANAPC13	MSTRG_2918	-0.83432	NEG
ANAPC13	MSTRG_4055	-0.83957	NEG
ANKLE2	MSTRG_2743	0.804	POS
ANKRD1	MSTRG_22449	-0.85785	NEG
ANKRD1	MSTRG_2918	0.98553	POS
ANKRD1	MSTRG_4055	0.99055	POS
ANKRD17	MSTRG_18570	0.82077	POS
ANKRD17	MSTRG_4740	0.83032	POS
ANKRD26	MSTRG_11591	0.80933	POS
ANKRD26	MSTRG_12575	0.82302	POS
ANO5	MSTRG_10337	0.90862	POS
ANP32B	MSTRG_1513	0.84371	POS
ANTXR2	MSTRG_867	-0.80085	NEG
ANXA5	MSTRG_17423	0.80872	POS
AP1M1	MSTRG_18052	0.86498	POS
AP1M1	MSTRG_19098	0.80175	POS
AP1M1	MSTRG_7113	-0.82761	NEG
AP5M1	MSTRG_18570	0.8202	POS
APBA3	MSTRG_1020	0.80837	POS
APBA3	MSTRG_19608	0.83509	POS
APCS	MSTRG_849	0.84315	POS
APIP	MSTRG_17302	0.81083	POS
APOL3	MSTRG_17541	0.83899	POS
AQP8	MSTRG_16664	0.80131	POS
ARCN1	MSTRG_11759	0.81367	POS
ARCN1	MSTRG_12128	0.81672	POS
ARCN1	MSTRG_13188	0.83083	POS
ARCN1	MSTRG_16036	0.81224	POS
ARCN1	MSTRG_18534	0.84378	POS
ARCN1	MSTRG_18570	0.83319	POS
ARCN1	MSTRG_21084	0.87466	POS
ARCN1	MSTRG_22069	0.82092	POS
ARCN1	MSTRG_6855	0.88899	POS
ARCN1	MSTRG_7509	-0.88492	NEG
ARF1	MSTRG_11759	0.82466	POS
ARF1	MSTRG_6823	0.83537	POS
ARF4	MSTRG_10049	0.8446	POS
ARF4	MSTRG_1020	0.89943	POS
ARF4	MSTRG_1049	0.93992	POS
ARF4	MSTRG_12575	0.82423	POS
ARF4	MSTRG_15372	0.88415	POS
ARF4	MSTRG_15884	0.88525	POS
ARF4	MSTRG_16036	0.80856	POS
ARF4	MSTRG_18194	0.93148	POS
ARF4	MSTRG_18534	0.82701	POS
ARF4	MSTRG_18570	0.83168	POS
ARF4	MSTRG_21084	0.87097	POS
ARF4	MSTRG_22069	0.80047	POS
ARF4	MSTRG_6280	0.90323	POS
ARF4	MSTRG_6855	0.87432	POS
ARF4	MSTRG_7365	0.89185	POS
ARF4	MSTRG_7509	-0.86927	NEG
ARF4	MSTRG_7818	0.83706	POS
ARFGAP2	MSTRG_11591	0.83388	POS
ARFGAP3	MSTRG_15184	0.80239	POS
ARFGAP3	MSTRG_18194	0.84706	POS
ARFIP2	MSTRG_4740	0.83823	POS
ARHGAP10	MSTRG_6529	-0.82731	NEG
ARHGAP23	MSTRG_2809	0.81552	POS
ARHGAP45	MSTRG_17541	0.8423	POS
ARHGDIA	MSTRG_18570	0.8241	POS
ARHGDIA	MSTRG_23464	0.80551	POS
ARHGEF40	MSTRG_11848	0.80606	POS
ARHGEF40	MSTRG_12757	0.81535	POS
ARHGEF40	MSTRG_14092	0.85798	POS
ARHGEF40	MSTRG_17399	0.80274	POS
ARHGEF40	MSTRG_20701	0.81247	POS
ARHGEF40	MSTRG_6961	0.81315	POS
ARID4A	MSTRG_4740	0.8577	POS
ARID4B	MSTRG_23464	0.80487	POS
ARID4B	MSTRG_2913	0.8139	POS
ARID4B	MSTRG_4740	0.86167	POS
ARL1	MSTRG_10049	0.80109	POS
ARL1	MSTRG_1020	0.85792	POS
ARL1	MSTRG_12575	0.80028	POS
ARL1	MSTRG_16036	0.83965	POS
ARL1	MSTRG_18534	0.81264	POS
ARL1	MSTRG_21084	0.89088	POS
ARL1	MSTRG_6280	0.87331	POS
ARL1	MSTRG_6855	0.87156	POS
ARL1	MSTRG_7509	-0.84436	NEG
ARL16	MSTRG_4740	0.84048	POS
ARMC10	MSTRG_10337	-0.81684	NEG
ARSB	MSTRG_4740	0.80439	POS
ASAH1	MSTRG_7509	-0.83761	NEG
ASB16	MSTRG_10337	0.90252	POS
ASB5	MSTRG_22449	-0.85529	NEG
ASB5	MSTRG_2918	0.98667	POS
ASB5	MSTRG_4055	0.98907	POS
ASF1A	MSTRG_2700	0.80056	POS
ASH2L	MSTRG_15311	-0.82893	NEG
ASH2L	MSTRG_15884	0.84164	POS
ASH2L	MSTRG_20849	-0.82157	NEG
ASH2L	MSTRG_4055	-0.83004	NEG
ASH2L	MSTRG_7365	0.8443	POS
ASH2L	MSTRG_8142	-0.82818	NEG
ASH2L	MSTRG_8974	-0.83173	NEG
ASH2L	MSTRG_9478	-0.81991	NEG
ASH2L	MSTRG_9874	-0.82439	NEG
ASPH	MSTRG_11591	-0.88588	NEG
ASPM	MSTRG_12421	0.82213	POS
ASPM	MSTRG_17302	0.84377	POS
ASPM	MSTRG_19089	0.80119	POS
ATAD2	MSTRG_13894	0.80099	POS
ATAD3	MSTRG_1049	0.86326	POS
ATAD3	MSTRG_12128	0.80335	POS
ATAD3	MSTRG_15372	0.83777	POS
ATAD3	MSTRG_18194	0.84568	POS
ATAD3	MSTRG_6855	0.81125	POS
ATAD3	MSTRG_7509	-0.85976	NEG
ATF5	MSTRG_12167	0.87785	POS
ATF5	MSTRG_6529	0.88809	POS
ATF5	MSTRG_849	0.81727	POS
ATP1A2	MSTRG_12469	-0.82964	NEG
ATP1B4	MSTRG_10337	0.90697	POS
ATP2A1	MSTRG_10337	0.91038	POS
ATP2B2	MSTRG_1020	-0.80283	NEG
ATP2B2	MSTRG_1049	-0.84125	NEG
ATP2B2	MSTRG_11591	-0.86234	NEG
ATP2B2	MSTRG_15372	-0.82314	NEG
ATP2B2	MSTRG_15884	-0.80212	NEG
ATP2B2	MSTRG_21084	-0.8509	NEG
ATP2B2	MSTRG_22069	-0.81682	NEG
ATP2B2	MSTRG_5783	-0.80414	NEG
ATP2B2	MSTRG_6280	-0.86892	NEG
ATP6V0B	MSTRG_6855	0.85629	POS
ATP6V0B	MSTRG_7799	0.82281	POS
ATP6V0E1	MSTRG_6823	0.88422	POS
ATP6V0E1	MSTRG_6855	0.83385	POS
ATP6V1H	MSTRG_11759	0.81114	POS
ATP8B3	MSTRG_16664	0.80073	POS
ATP9B	MSTRG_16189	-0.8862	NEG
ATXN2L	MSTRG_12757	0.82162	POS
ATXN2L	MSTRG_6855	0.83943	POS
ATXN7L3B	MSTRG_22449	0.82481	POS
ATXN7L3B	MSTRG_2700	0.84285	POS
ATXN7L3B	MSTRG_6280	0.81537	POS
AUP1	MSTRG_1049	0.8542	POS
AUP1	MSTRG_11030	0.83591	POS
AUP1	MSTRG_15884	0.82574	POS
AUP1	MSTRG_19608	0.80346	POS
AUP1	MSTRG_7365	0.84305	POS
AUP1	MSTRG_7799	0.83823	POS
B9D1	MSTRG_17302	0.81003	POS
B9D1	MSTRG_4740	0.81567	POS
BAIAP2	MSTRG_2809	0.839	POS
BAX	MSTRG_1513	0.80957	POS
BAX	MSTRG_17302	0.85451	POS
BAZ2B	MSTRG_12575	0.8046	POS
BAZ2B	MSTRG_2913	0.82947	POS
BAZ2B	MSTRG_867	-0.84566	NEG
BCL2L15	MSTRG_8019	0.81487	POS
BDH1	MSTRG_2809	0.80573	POS
BEST3	MSTRG_10337	0.8367	POS
BEST3	MSTRG_22449	-0.81659	NEG
BEST3	MSTRG_2918	0.92734	POS
BEST3	MSTRG_4055	0.93689	POS
BEST3	MSTRG_8142	0.94253	POS
BET1L	MSTRG_18570	0.86266	POS
BIRC5	MSTRG_4740	0.80936	POS
BLOC1S2	MSTRG_11591	0.82488	POS
BLOC1S3	MSTRG_14092	0.8138	POS
BoLA-DOB	MSTRG_17541	0.83234	POS
BORA	MSTRG_15311	-0.81098	NEG
BORA	MSTRG_1561	-0.80476	NEG
BORA	MSTRG_20849	-0.80628	NEG
BORA	MSTRG_2918	-0.80791	NEG
BORA	MSTRG_4055	-0.81206	NEG
BORA	MSTRG_7965	-0.81482	NEG
BORA	MSTRG_8140	-0.81408	NEG
BORA	MSTRG_8142	-0.81333	NEG
BORA	MSTRG_867	-0.81545	NEG
BORA	MSTRG_8974	-0.81463	NEG
BORA	MSTRG_9874	-0.81253	NEG
BORCS5	MSTRG_4740	0.81797	POS
BPI	MSTRG_1070	0.80328	POS
BRCA1	MSTRG_16907	0.82089	POS
BRCA1	MSTRG_7942	0.84607	POS
BRPF1	MSTRG_17302	0.86997	POS
BRPF1	MSTRG_23893	0.82154	POS
BRPF3	MSTRG_6280	0.82031	POS
BRPF3	MSTRG_9051	0.84631	POS
BSP30C	MSTRG_2809	0.80364	POS
bta-mir-16a	MSTRG_11591	0.87145	POS
bta-mir-16a	MSTRG_17423	0.80541	POS
bta-mir-2284r	MSTRG_2809	0.80046	POS
BTBD8	MSTRG_18194	0.83591	POS
BTBD8	MSTRG_4740	0.81653	POS
BTG1	MSTRG_17302	0.81507	POS
BTG1	MSTRG_18194	0.81681	POS
BTG1	MSTRG_20172	0.82089	POS
BTG3	MSTRG_4740	0.81653	POS
BVES	MSTRG_12469	-0.81794	NEG
BVES	MSTRG_5283	-0.93996	NEG
C10H14ORF166	MSTRG_16036	0.81351	POS
C10H14ORF166	MSTRG_9657	0.80545	POS
C14H8orf33	MSTRG_19441	0.82844	POS
C14H8orf33	MSTRG_4740	0.83549	POS
C14H8orf76	MSTRG_2913	0.80546	POS
C15orf39	MSTRG_12757	0.83083	POS
C15orf39	MSTRG_17383	0.81956	POS
C16orf72	MSTRG_18570	0.85274	POS
C16orf72	MSTRG_2700	0.80017	POS
C17orf75	MSTRG_10337	-0.8532	NEG
C1H21orf59	MSTRG_4740	0.89543	POS
C1orf122	MSTRG_11591	0.80553	POS
C1orf122	MSTRG_19862	0.85845	POS
C1QTNF12	MSTRG_11340	0.96607	POS
C1QTNF12	MSTRG_12167	0.94199	POS
C1QTNF12	MSTRG_6529	0.93868	POS
C1QTNF3	MSTRG_10261	0.82374	POS
C1QTNF3	MSTRG_15311	0.88967	POS
C1QTNF3	MSTRG_1561	0.89414	POS
C1QTNF3	MSTRG_15895	-0.82035	NEG
C1QTNF3	MSTRG_16189	0.82452	POS
C1QTNF3	MSTRG_20849	0.87955	POS
C1QTNF3	MSTRG_262	0.82302	POS
C1QTNF3	MSTRG_2918	0.88504	POS
C1QTNF3	MSTRG_5283	-0.83816	NEG
C1QTNF3	MSTRG_5725	0.82083	POS
C1QTNF3	MSTRG_7965	0.88949	POS
C1QTNF3	MSTRG_8140	0.88045	POS
C1QTNF3	MSTRG_8142	0.87933	POS
C1QTNF3	MSTRG_867	0.89109	POS
C1QTNF3	MSTRG_8974	0.89223	POS
C1QTNF3	MSTRG_9478	0.88803	POS
C1QTNF3	MSTRG_9874	0.89605	POS
C20H5orf34	MSTRG_10337	-0.809	NEG
C26H10ORF4	MSTRG_4740	0.86434	POS
C29H11orf86	MSTRG_19098	0.81316	POS
C2CD5	MSTRG_10337	-0.86508	NEG
C3	MSTRG_19098	0.80602	POS
C6orf89	MSTRG_2743	0.82596	POS
C7H19orf24	MSTRG_1049	0.83165	POS
C7H19orf24	MSTRG_18194	0.85378	POS
C8B	MSTRG_16664	0.80207	POS
C9H6orf120	MSTRG_18570	0.82711	POS
C9H6orf120	MSTRG_19608	0.84362	POS
C9H6orf120	MSTRG_7509	-0.82657	NEG
CA3	MSTRG_4740	-0.85143	NEG
CA8	MSTRG_17302	0.84257	POS
CA8	MSTRG_18433	0.82144	POS
CACNA1S	MSTRG_10337	0.91031	POS
CACNB1	MSTRG_10337	0.90853	POS
CACNG1	MSTRG_10337	0.91038	POS
CADM1	MSTRG_15311	-0.80171	NEG
CADM1	MSTRG_17681	0.84279	POS
CADM1	MSTRG_2918	-0.80343	NEG
CADM1	MSTRG_4055	-0.80382	NEG
CADM1	MSTRG_7965	-0.80682	NEG
CADM1	MSTRG_8140	-0.8044	NEG
CADM1	MSTRG_8142	-0.80418	NEG
CADM1	MSTRG_867	-0.804	NEG
CADM1	MSTRG_8974	-0.80462	NEG
CALHM6	MSTRG_17541	0.84135	POS
CALML5	MSTRG_18990	0.94857	POS
CALU	MSTRG_10337	-0.84339	NEG
CALU	MSTRG_18194	0.80707	POS
CALU	MSTRG_19608	0.83995	POS
CAMK2A	MSTRG_10337	0.90705	POS
CAMK2B	MSTRG_10337	0.90982	POS
CANT1	MSTRG_1010	0.84729	POS
CANT1	MSTRG_11030	0.82899	POS
CANT1	MSTRG_12757	0.86603	POS
CANT1	MSTRG_12806	0.80203	POS
CANT1	MSTRG_12954	0.85935	POS
CANT1	MSTRG_13188	0.82124	POS
CANT1	MSTRG_14092	0.84017	POS
CANT1	MSTRG_14460	0.8087	POS
CANT1	MSTRG_18433	0.86765	POS
CANT1	MSTRG_20701	0.85495	POS
CANT1	MSTRG_22491	0.84417	POS
CANT1	MSTRG_6961	0.8311	POS
CAPN5	MSTRG_1010	0.84901	POS
CAPN5	MSTRG_14092	0.8448	POS
CAPN5	MSTRG_17399	0.82289	POS
CAPN5	MSTRG_19011	0.81692	POS
CAPN5	MSTRG_20701	0.81193	POS
CAPN5	MSTRG_4255	0.80524	POS
CAPN5	MSTRG_6961	0.80933	POS
CAPN5	MSTRG_7509	-0.80263	NEG
CAPN5	MSTRG_9051	0.88038	POS
CARD19	MSTRG_22888	0.83608	POS
CARD19	MSTRG_7113	-0.81183	NEG
CARM1	MSTRG_15311	0.83481	POS
CARM1	MSTRG_1561	0.82115	POS
CARM1	MSTRG_17681	-0.80458	NEG
CARM1	MSTRG_8140	0.83102	POS
CARM1	MSTRG_8142	0.83111	POS
CARM1	MSTRG_8974	0.82984	POS
CARM1	MSTRG_9874	0.82086	POS
CARMIL1	MSTRG_17302	0.82081	POS
CARMIL1	MSTRG_19089	0.81721	POS
CARMIL1	MSTRG_6855	0.81028	POS
CASC3	MSTRG_9051	0.81719	POS
CASQ1	MSTRG_10337	0.91168	POS
CASQ2	MSTRG_10337	0.81571	POS
CAST	MSTRG_20172	0.81908	POS
CAV3	MSTRG_10337	0.9121	POS
CAVIN2	MSTRG_10337	-0.84011	NEG
CAVIN2	MSTRG_22888	0.84125	POS
CAVIN4	MSTRG_10337	0.90889	POS
CBX7	MSTRG_12806	0.82394	POS
CCDC153	MSTRG_2809	0.81174	POS
CCDC167	MSTRG_13894	0.80276	POS
CCDC167	MSTRG_2700	0.83565	POS
CCDC171	MSTRG_11848	0.82398	POS
CCDC171	MSTRG_17399	0.83111	POS
CCDC198	MSTRG_16664	0.83644	POS
CCDC32	MSTRG_11759	0.82528	POS
CCDC32	MSTRG_22449	0.80809	POS
CCDC32	MSTRG_4740	0.81028	POS
CCDC9	MSTRG_18194	0.80068	POS
CCDC97	MSTRG_20701	0.80677	POS
CCL24	MSTRG_12610	0.80037	POS
CCL25	MSTRG_12421	0.8254	POS
CCL28	MSTRG_1010	0.89207	POS
CCL28	MSTRG_12421	0.84485	POS
CCNB1IP1	MSTRG_17423	0.84934	POS
CCND1	MSTRG_6855	0.81891	POS
CCND1	MSTRG_7509	-0.82309	NEG
CCNG2	MSTRG_11591	0.89752	POS
CCNQ	MSTRG_14460	0.81888	POS
CCR6	MSTRG_17541	0.80595	POS
CCSMST1	MSTRG_17302	0.80449	POS
CD14	MSTRG_15590	0.80513	POS
CD151	MSTRG_11591	0.85318	POS
CD320	MSTRG_15884	0.83107	POS
CD320	MSTRG_7365	0.8571	POS
CD320	MSTRG_7818	0.83423	POS
CD37	MSTRG_17541	0.84803	POS
CD9	MSTRG_14382	0.81202	POS
CD9	MSTRG_19559	0.84061	POS
CDA	MSTRG_14563	0.85741	POS
CDK10	MSTRG_10337	-0.84819	NEG
CDK10	MSTRG_1049	0.83	POS
CDK10	MSTRG_12954	0.83179	POS
CDK10	MSTRG_19608	0.84275	POS
CDK10	MSTRG_7818	0.80461	POS
CDK6	MSTRG_4740	0.88226	POS
CDK9	MSTRG_6855	0.8319	POS
CDKN1A	MSTRG_1561	-0.8293	NEG
CDKN1A	MSTRG_23464	0.86354	POS
CDKN1A	MSTRG_9478	-0.81768	NEG
CDKN1A	MSTRG_9874	-0.83613	NEG
CDNF	MSTRG_10337	0.90321	POS
CDNF	MSTRG_13894	-0.80364	NEG
CELF1	MSTRG_12954	0.83084	POS
CELF1	MSTRG_18433	0.81282	POS
CELF1	MSTRG_6280	0.80613	POS
CENPE	MSTRG_11848	0.8144	POS
CENPE	MSTRG_17399	0.82236	POS
CENPE	MSTRG_20701	0.82785	POS
CENPO	MSTRG_17302	0.86804	POS
CENPX	MSTRG_4055	-0.83838	NEG
CEP112	MSTRG_867	-0.81393	NEG
CEP131	MSTRG_17399	0.8226	POS
CEP131	MSTRG_6961	0.83374	POS
CERS5	MSTRG_17302	0.80875	POS
CFAP20	MSTRG_21084	0.808	POS
CHEK1	MSTRG_14143	0.83365	POS
CHEK1	MSTRG_17336	0.88839	POS
CHEK1	MSTRG_8366	0.85326	POS
CHEK2	MSTRG_12421	0.80837	POS
CHEK2	MSTRG_17302	0.85977	POS
CHEK2	MSTRG_23893	0.80564	POS
CHID1	MSTRG_18194	0.80821	POS
CHID1	MSTRG_7799	0.80308	POS
CHM	MSTRG_4740	0.81117	POS
CHML	MSTRG_1049	0.87538	POS
CHML	MSTRG_15372	0.81354	POS
CHML	MSTRG_18194	0.84447	POS
CHML	MSTRG_6855	0.81211	POS
CHML	MSTRG_7509	-0.82563	NEG
CHMP1A	MSTRG_12575	0.80778	POS
CHMP1A	MSTRG_6823	0.86838	POS
CHRNA1	MSTRG_10337	0.89993	POS
CIC	MSTRG_17383	0.83524	POS
CITED2	MSTRG_20172	0.84194	POS
CITED2	MSTRG_4740	0.84423	POS
CKM	MSTRG_10337	0.91133	POS
CLCA1	MSTRG_12421	0.84603	POS
CLP1	MSTRG_10337	-0.8364	NEG
CLP1	MSTRG_1049	0.86346	POS
CLP1	MSTRG_16189	-0.83848	NEG
CLP1	MSTRG_21084	0.81994	POS
CLRN3	MSTRG_13081	0.80496	POS
CMC2	MSTRG_14143	-0.80051	NEG
CMC2	MSTRG_17336	-0.82326	NEG
CMPK1	MSTRG_10337	-0.80118	NEG
CMPK1	MSTRG_15243	0.87278	POS
CMPK1	MSTRG_16036	0.80479	POS
CMTM3	MSTRG_6280	0.82904	POS
CMTR1	MSTRG_11759	0.81044	POS
CMTR1	MSTRG_21084	0.84668	POS
CMYA5	MSTRG_10337	0.8953	POS
CNIH1	MSTRG_10337	-0.8489	NEG
CNIH1	MSTRG_7365	0.83097	POS
CNOT3	MSTRG_15884	0.8135	POS
CNOT3	MSTRG_4740	0.81151	POS
CNOT7	MSTRG_11030	0.82809	POS
CNOT7	MSTRG_15243	0.88993	POS
CNOT7	MSTRG_20517	0.81687	POS
CNOT7	MSTRG_22449	0.82542	POS
CNOT7	MSTRG_2700	0.84185	POS
CNTRL	MSTRG_15895	0.81719	POS
COBL	MSTRG_10337	0.86956	POS
COL5A2	MSTRG_17423	0.82065	POS
COLEC12	MSTRG_9657	0.85354	POS
COLGALT1	MSTRG_1020	0.83794	POS
COLGALT1	MSTRG_1049	0.83141	POS
COLGALT1	MSTRG_18194	0.84872	POS
COMMD2	MSTRG_2913	0.8341	POS
COMMD5	MSTRG_1049	0.85089	POS
COMMD5	MSTRG_18194	0.82063	POS
COPA	MSTRG_10049	0.85267	POS
COPA	MSTRG_1049	0.9144	POS
COPA	MSTRG_12128	0.83401	POS
COPA	MSTRG_13188	0.85054	POS
COPA	MSTRG_17302	0.80169	POS
COPA	MSTRG_18194	0.89254	POS
COPA	MSTRG_18534	0.81677	POS
COPA	MSTRG_22069	0.80796	POS
COPA	MSTRG_6855	0.85407	POS
COPA	MSTRG_7509	-0.87114	NEG
COPB2	MSTRG_10049	0.82705	POS
COPB2	MSTRG_12575	0.8197	POS
COPB2	MSTRG_16036	0.82699	POS
COPB2	MSTRG_18534	0.82831	POS
COPB2	MSTRG_18570	0.85269	POS
COPB2	MSTRG_21084	0.88311	POS
COPB2	MSTRG_6280	0.89073	POS
COPB2	MSTRG_6855	0.87575	POS
COPB2	MSTRG_7509	-0.85789	NEG
COPE	MSTRG_12575	0.80693	POS
COPG1	MSTRG_1020	0.85887	POS
COPG1	MSTRG_12757	0.80983	POS
COPG1	MSTRG_13188	0.84135	POS
COPG1	MSTRG_22449	0.80538	POS
COPRS	MSTRG_22816	0.81686	POS
COPS6	MSTRG_1513	0.81117	POS
CORO6	MSTRG_10337	0.91132	POS
CORO7	MSTRG_17541	0.82417	POS
COX6A2	MSTRG_10337	0.91173	POS
CPN1	MSTRG_16664	0.81139	POS
CPNE8	MSTRG_1513	0.81804	POS
CPO	MSTRG_20366	0.89544	POS
CPO	MSTRG_6961	0.80596	POS
CPQ	MSTRG_14143	0.81263	POS
CPS1	MSTRG_19098	0.85145	POS
CPSF1	MSTRG_6961	0.82084	POS
CPSF7	MSTRG_1513	0.82704	POS
CPSF7	MSTRG_18570	0.80811	POS
CPSF7	MSTRG_4740	0.84682	POS
CRACR2B	MSTRG_17302	0.85309	POS
CREB3	MSTRG_10049	0.80318	POS
CREB3	MSTRG_15184	0.80675	POS
CREB3	MSTRG_17399	0.80297	POS
CREB3	MSTRG_18069	0.81552	POS
CREB3	MSTRG_20701	0.80133	POS
CREB3L1	MSTRG_7881	0.84033	POS
CREB3L3	MSTRG_19098	0.84022	POS
CRELD1	MSTRG_12954	0.80645	POS
CRELD1	MSTRG_1561	-0.85204	NEG
CRELD1	MSTRG_15895	0.85705	POS
CRELD1	MSTRG_18433	0.86055	POS
CRELD1	MSTRG_19312	0.80459	POS
CRELD1	MSTRG_20172	0.8132	POS
CRELD1	MSTRG_9874	-0.86451	NEG
CRNKL1	MSTRG_23464	0.81714	POS
CRNKL1	MSTRG_2913	0.81938	POS
CRNKL1	MSTRG_4740	0.88616	POS
CRTAP	MSTRG_23464	0.82811	POS
CRTAP	MSTRG_2913	0.82686	POS
CRTAP	MSTRG_4740	0.84656	POS
CSF2RB	MSTRG_17541	0.83036	POS
CSGALNACT1	MSTRG_1513	0.81181	POS
CSGALNACT1	MSTRG_18570	0.80194	POS
CSNK2A2	MSTRG_1020	0.82001	POS
CSNK2A2	MSTRG_11030	0.83671	POS
CSNK2A2	MSTRG_12954	0.87393	POS
CSNK2A2	MSTRG_18194	0.82316	POS
CSNK2A2	MSTRG_7799	0.82755	POS
CSRP3	MSTRG_22449	-0.84102	NEG
CSRP3	MSTRG_2918	0.96782	POS
CSRP3	MSTRG_4055	0.97246	POS
CSRP3	MSTRG_8142	0.97092	POS
CSTB	MSTRG_12575	0.80244	POS
CTNNBL1	MSTRG_22888	0.80423	POS
CTNND1	MSTRG_1513	0.80949	POS
CTNS	MSTRG_10337	-0.84913	NEG
CTPS2	MSTRG_15243	0.83891	POS
CTTN	MSTRG_1049	0.83436	POS
CTTN	MSTRG_15243	0.83103	POS
CTTN	MSTRG_21084	0.85472	POS
CTTNBP2	MSTRG_2015	0.84047	POS
CWF19L1	MSTRG_4740	0.84794	POS
CYB5RL	MSTRG_15311	-0.85748	NEG
CYB5RL	MSTRG_1561	-0.8509	NEG
CYB5RL	MSTRG_15895	0.82648	POS
CYB5RL	MSTRG_17681	0.84072	POS
CYB5RL	MSTRG_20849	-0.85251	NEG
CYB5RL	MSTRG_4055	-0.85863	NEG
CYB5RL	MSTRG_5283	0.8219	POS
CYB5RL	MSTRG_7965	-0.86155	NEG
CYB5RL	MSTRG_8140	-0.86077	NEG
CYB5RL	MSTRG_8142	-0.85997	NEG
CYB5RL	MSTRG_867	-0.86118	NEG
CYB5RL	MSTRG_8974	-0.86134	NEG
CYB5RL	MSTRG_9874	-0.85912	NEG
CYP1B1	MSTRG_16244	0.8162	POS
CYP26A1	MSTRG_2809	0.8129	POS
CYP51A1	MSTRG_12469	0.80063	POS
DAB2IP	MSTRG_2809	0.81824	POS
DAG1	MSTRG_5283	-0.82535	NEG
DBI	MSTRG_22888	0.81123	POS
DBT	MSTRG_7447	0.80039	POS
DCAF15	MSTRG_23893	0.82786	POS
DCTN1	MSTRG_11591	0.88488	POS
DCUN1D2	MSTRG_10337	0.90658	POS
DCUN1D3	MSTRG_11759	0.84016	POS
DCUN1D4	MSTRG_15884	0.83184	POS
DCUN1D4	MSTRG_18570	0.8055	POS
DDB1	MSTRG_15372	0.81988	POS
DDIT4L	MSTRG_10337	0.91337	POS
DDX20	MSTRG_4740	0.84875	POS
DEF8	MSTRG_12954	0.84035	POS
DEF8	MSTRG_15884	0.80139	POS
DEF8	MSTRG_18194	0.82832	POS
DEF8	MSTRG_5783	0.80526	POS
DEF8	MSTRG_7365	0.81785	POS
DENND5A	MSTRG_6855	0.80936	POS
DERL1	MSTRG_1020	0.82741	POS
DERL1	MSTRG_1049	0.83227	POS
DERL1	MSTRG_11030	0.82971	POS
DERL1	MSTRG_12954	0.88303	POS
DERL1	MSTRG_15243	0.9156	POS
DERL1	MSTRG_1561	-0.87216	NEG
DERL1	MSTRG_18194	0.85687	POS
DERL1	MSTRG_20517	0.86877	POS
DERL1	MSTRG_5783	0.81393	POS
DERL1	MSTRG_7799	0.83084	POS
DERL1	MSTRG_9051	0.90607	POS
DERL1	MSTRG_9874	-0.88509	NEG
DGAT1	MSTRG_10049	0.80633	POS
DGAT1	MSTRG_6961	0.80376	POS
DHRS7C	MSTRG_10337	0.90596	POS
DHX35	MSTRG_4740	0.83653	POS
DHX38	MSTRG_4740	0.86032	POS
DIS3L2	MSTRG_4740	0.8222	POS
DLG1	MSTRG_12575	0.81931	POS
DLG1	MSTRG_4740	0.83779	POS
DMGDH	MSTRG_849	0.86019	POS
DNAJA3	MSTRG_18433	0.84065	POS
DNAL1	MSTRG_867	-0.83188	NEG
DNASE2B	MSTRG_11340	0.8154	POS
DNASE2B	MSTRG_13436	-0.80496	NEG
DNASE2B	MSTRG_15283	0.85224	POS
DNASE2B	MSTRG_15284	0.81513	POS
DNASE2B	MSTRG_2724	0.83139	POS
DNASE2B	MSTRG_4119	0.80889	POS
DNASE2B	MSTRG_6529	0.83082	POS
DNASE2B	MSTRG_8930	0.85807	POS
DOCK11	MSTRG_10337	-0.82703	NEG
DOCK11	MSTRG_16189	-0.81995	NEG
DOK4	MSTRG_15701	-0.82351	NEG
DOK4	MSTRG_18052	0.85603	POS
DOLK	MSTRG_11030	0.80876	POS
DOLK	MSTRG_12954	0.84828	POS
DOLK	MSTRG_15243	0.81863	POS
DOLK	MSTRG_19312	0.81679	POS
DOLK	MSTRG_20517	0.80608	POS
DOLK	MSTRG_9051	0.82566	POS
DPEP1	MSTRG_11848	0.90138	POS
DPEP1	MSTRG_6961	0.87777	POS
DPF2	MSTRG_15895	0.81635	POS
DUSP11	MSTRG_18534	0.80404	POS
DUSP11	MSTRG_19608	0.86543	POS
DUSP11	MSTRG_21084	0.86634	POS
DUSP11	MSTRG_6855	0.84842	POS
DUSP11	MSTRG_7509	-0.84355	NEG
DUSP13	MSTRG_10337	0.91146	POS
DUSP27	MSTRG_12469	-0.83258	NEG
DYNC1LI2	MSTRG_11591	0.82856	POS
DYNC1LI2	MSTRG_7942	-0.81083	NEG
E2F3	MSTRG_8019	0.83031	POS
EAF2	MSTRG_17541	0.81627	POS
EBP	MSTRG_17681	0.85496	POS
ECE1	MSTRG_18052	0.8033	POS
ECE1	MSTRG_7113	-0.80079	NEG
ECE2	MSTRG_1513	0.81521	POS
ECE2	MSTRG_9657	0.91216	POS
ECHDC1	MSTRG_20172	0.80613	POS
EDC4	MSTRG_18433	0.86438	POS
EDC4	MSTRG_23893	0.81944	POS
EDIL3	MSTRG_1070	0.81918	POS
EEF1G	MSTRG_11591	0.84108	POS
EFCAB14	MSTRG_12954	0.82	POS
EFEMP2	MSTRG_9657	0.83654	POS
EI24	MSTRG_12954	0.8248	POS
EI24	MSTRG_15243	0.85866	POS
EI24	MSTRG_20517	0.80968	POS
EIF1	MSTRG_17336	-0.81229	NEG
EIF1	MSTRG_8366	-0.80964	NEG
EIF2B2	MSTRG_11591	0.88073	POS
EIF2C2	MSTRG_7942	-0.80464	NEG
EIF3B	MSTRG_15895	0.82378	POS
EIF3E	MSTRG_4740	0.82977	POS
EIF3F	MSTRG_9657	0.82763	POS
EIF4G2	MSTRG_7942	-0.80542	NEG
ELAC2	MSTRG_262	-0.84411	NEG
ELK4	MSTRG_15895	0.80948	POS
ELK4	MSTRG_9051	0.81507	POS
ELK4	MSTRG_9478	-0.81257	NEG
ELP5	MSTRG_12757	0.80613	POS
ELP5	MSTRG_9874	-0.80945	NEG
EMD	MSTRG_4740	0.81748	POS
EME1	MSTRG_1513	0.80824	POS
EME1	MSTRG_4740	0.82805	POS
ENC1	MSTRG_15243	0.81652	POS
ENC1	MSTRG_18570	0.81675	POS
ENC1	MSTRG_7365	0.85697	POS
ENOPH1	MSTRG_19608	0.80626	POS
ENPP7	MSTRG_12757	0.81564	POS
ENPP7	MSTRG_14092	0.80943	POS
ENPP7	MSTRG_15184	0.80237	POS
ENPP7	MSTRG_16700	0.80024	POS
ENPP7	MSTRG_17383	0.89095	POS
ENPP7	MSTRG_19011	0.86586	POS
ENPP7	MSTRG_20366	0.83095	POS
ENSBTAG00000000856	MSTRG_18194	0.82881	POS
ENSBTAG00000000856	MSTRG_2700	0.81581	POS
ENSBTAG00000002076	MSTRG_17681	-0.88371	NEG
ENSBTAG00000002444	MSTRG_6855	0.84265	POS
ENSBTAG00000003236	MSTRG_16664	0.80449	POS
ENSBTAG00000003491	MSTRG_20172	0.90791	POS
ENSBTAG00000003491	MSTRG_4055	-0.83771	NEG
ENSBTAG00000003491	MSTRG_7965	-0.84014	NEG
ENSBTAG00000003491	MSTRG_867	-0.83559	NEG
ENSBTAG00000003529	MSTRG_1010	0.81931	POS
ENSBTAG00000003529	MSTRG_12757	0.8692	POS
ENSBTAG00000003529	MSTRG_15184	0.85645	POS
ENSBTAG00000003529	MSTRG_16700	0.81004	POS
ENSBTAG00000003529	MSTRG_17399	0.86061	POS
ENSBTAG00000003529	MSTRG_18069	0.86383	POS
ENSBTAG00000003529	MSTRG_19011	0.88506	POS
ENSBTAG00000003529	MSTRG_20701	0.8557	POS
ENSBTAG00000003529	MSTRG_4255	0.84599	POS
ENSBTAG00000003948	MSTRG_18433	0.84905	POS
ENSBTAG00000003948	MSTRG_22449	0.81395	POS
ENSBTAG00000004632	MSTRG_1020	0.82207	POS
ENSBTAG00000004632	MSTRG_1049	0.82884	POS
ENSBTAG00000004632	MSTRG_15372	0.80237	POS
ENSBTAG00000004632	MSTRG_7799	0.82949	POS
ENSBTAG00000006042	MSTRG_17541	0.81204	POS
ENSBTAG00000009783	MSTRG_4740	0.80853	POS
ENSBTAG00000009823	MSTRG_16189	-0.87024	NEG
ENSBTAG00000012058	MSTRG_4740	0.81412	POS
ENSBTAG00000012668	MSTRG_17383	0.82001	POS
ENSBTAG00000014417	MSTRG_10337	0.89278	POS
ENSBTAG00000014880	MSTRG_17302	0.82949	POS
ENSBTAG00000015330	MSTRG_16907	0.80641	POS
ENSBTAG00000019904	MSTRG_8140	-0.80413	NEG
ENSBTAG00000019904	MSTRG_867	-0.80256	NEG
ENSBTAG00000019904	MSTRG_8974	-0.80483	NEG
ENSBTAG00000019904	MSTRG_9874	-0.80354	NEG
ENSBTAG00000020279	MSTRG_12954	0.80313	POS
ENSBTAG00000020279	MSTRG_15243	0.88632	POS
ENSBTAG00000020279	MSTRG_15884	0.8192	POS
ENSBTAG00000020279	MSTRG_18194	0.8541	POS
ENSBTAG00000020279	MSTRG_18433	0.88547	POS
ENSBTAG00000020279	MSTRG_19608	0.83312	POS
ENSBTAG00000020279	MSTRG_20517	0.83824	POS
ENSBTAG00000020279	MSTRG_5783	0.83943	POS
ENSBTAG00000020279	MSTRG_7365	0.84118	POS
ENSBTAG00000020279	MSTRG_9051	0.84986	POS
ENSBTAG00000020375	MSTRG_8366	0.93781	POS
ENSBTAG00000021096	MSTRG_2743	0.83853	POS
ENSBTAG00000021801	MSTRG_20172	0.869	POS
ENSBTAG00000021801	MSTRG_4740	0.85864	POS
ENSBTAG00000023026	MSTRG_2809	0.8236	POS
ENSBTAG00000023563	MSTRG_17541	0.85873	POS
ENSBTAG00000024487	MSTRG_11759	0.82997	POS
ENSBTAG00000024487	MSTRG_17302	0.8018	POS
ENSBTAG00000024487	MSTRG_23464	0.82199	POS
ENSBTAG00000025920	MSTRG_18990	0.95555	POS
ENSBTAG00000026163	MSTRG_8019	0.80826	POS
ENSBTAG00000026383	MSTRG_16700	0.80878	POS
ENSBTAG00000027033	MSTRG_17541	0.83342	POS
ENSBTAG00000027760	MSTRG_17302	0.80839	POS
ENSBTAG00000030678	MSTRG_18990	0.81526	POS
ENSBTAG00000031464	MSTRG_18990	0.90232	POS
ENSBTAG00000031828	MSTRG_12421	0.83242	POS
ENSBTAG00000031828	MSTRG_7881	0.87353	POS
ENSBTAG00000032259	MSTRG_13894	0.80885	POS
ENSBTAG00000032436	MSTRG_12262	0.8095	POS
ENSBTAG00000033166	MSTRG_16664	0.81814	POS
ENSBTAG00000033563	MSTRG_10337	-0.83847	NEG
ENSBTAG00000034225	MSTRG_17302	0.82472	POS
ENSBTAG00000037510	MSTRG_17541	0.84136	POS
ENSBTAG00000038159	MSTRG_12421	0.80567	POS
ENSBTAG00000038849	MSTRG_10337	0.91	POS
ENSBTAG00000038926	MSTRG_18194	0.85912	POS
ENSBTAG00000038926	MSTRG_6855	0.84339	POS
ENSBTAG00000038926	MSTRG_7365	0.83616	POS
ENSBTAG00000039132	MSTRG_1513	0.81105	POS
ENSBTAG00000039362	MSTRG_6529	0.9426	POS
ENSBTAG00000044871	MSTRG_13894	-0.80202	NEG
ENSBTAG00000045889	MSTRG_10337	0.90682	POS
ENSBTAG00000045889	MSTRG_13894	-0.80521	NEG
ENSBTAG00000045937	MSTRG_4740	0.81753	POS
ENSBTAG00000045971	MSTRG_1513	0.84226	POS
ENSBTAG00000045971	MSTRG_18570	0.87861	POS
ENSBTAG00000046177	MSTRG_10337	0.89184	POS
ENSBTAG00000046286	MSTRG_12421	0.83981	POS
ENSBTAG00000046307	MSTRG_10337	-0.85578	NEG
ENSBTAG00000046307	MSTRG_15243	0.81926	POS
ENSBTAG00000046307	MSTRG_19608	0.81297	POS
ENSBTAG00000046307	MSTRG_23464	0.84508	POS
ENSBTAG00000046325	MSTRG_18194	0.83403	POS
ENSBTAG00000046325	MSTRG_21084	0.8489	POS
ENSBTAG00000046325	MSTRG_2700	0.81667	POS
ENSBTAG00000046333	MSTRG_10337	0.90927	POS
ENSBTAG00000046364	MSTRG_19312	0.8019	POS
ENSBTAG00000046364	MSTRG_7965	-0.8023	NEG
ENSBTAG00000046364	MSTRG_8140	-0.80158	NEG
ENSBTAG00000046364	MSTRG_8142	-0.80083	NEG
ENSBTAG00000046364	MSTRG_8974	-0.80211	NEG
ENSBTAG00000046364	MSTRG_9874	-0.80004	NEG
ENSBTAG00000046458	MSTRG_12421	0.81881	POS
ENSBTAG00000046570	MSTRG_18990	0.87809	POS
ENSBTAG00000046584	MSTRG_14460	0.80328	POS
ENSBTAG00000046584	MSTRG_17383	0.83804	POS
ENSBTAG00000046584	MSTRG_18069	0.86147	POS
ENSBTAG00000046584	MSTRG_20366	0.80454	POS
ENSBTAG00000046584	MSTRG_4255	0.81055	POS
ENSBTAG00000046584	MSTRG_8019	0.83848	POS
ENSBTAG00000046688	MSTRG_10337	-0.83582	NEG
ENSBTAG00000046688	MSTRG_18570	0.81268	POS
ENSBTAG00000046688	MSTRG_7818	0.84762	POS
ENSBTAG00000046839	MSTRG_1020	0.82735	POS
ENSBTAG00000046839	MSTRG_6855	0.82766	POS
ENSBTAG00000046839	MSTRG_7509	-0.83592	NEG
ENSBTAG00000047207	MSTRG_23464	0.80404	POS
ENSBTAG00000047207	MSTRG_4740	0.81759	POS
ENSBTAG00000047441	MSTRG_10337	-0.85659	NEG
ENSBTAG00000047806	MSTRG_10337	-0.85784	NEG
ENSBTAG00000048023	MSTRG_11591	0.88584	POS
ENSBTAG00000048023	MSTRG_6280	0.84215	POS
ENSBTAG00000048048	MSTRG_12421	0.8294	POS
ENSBTAG00000048094	MSTRG_6529	0.92814	POS
ENSBTAG00000048304	MSTRG_7881	0.87588	POS
EPM2A	MSTRG_10337	0.84682	POS
ERAL1	MSTRG_6855	0.82108	POS
ERCC6	MSTRG_16246	0.81737	POS
ERCC6	MSTRG_17423	0.81339	POS
ERCC6	MSTRG_19559	0.80368	POS
ERCC6	MSTRG_21999	0.8114	POS
ERGIC1	MSTRG_7113	-0.80667	NEG
ESD	MSTRG_10337	-0.85671	NEG
ETNK1	MSTRG_15311	-0.83526	NEG
ETNK1	MSTRG_1561	-0.82352	NEG
ETNK1	MSTRG_20849	-0.82478	NEG
ETNK1	MSTRG_9478	-0.82652	NEG
EVPL	MSTRG_2809	0.81288	POS
EXOSC1	MSTRG_4740	0.86726	POS
EXOSC4	MSTRG_1020	0.81594	POS
EXOSC4	MSTRG_6855	0.80565	POS
EXOSC4	MSTRG_7509	-0.81661	NEG
EYA1	MSTRG_10337	0.89882	POS
EYA1	MSTRG_1561	0.95999	POS
EYA1	MSTRG_3387	0.89969	POS
EZH2	MSTRG_4740	0.80164	POS
FAAP100	MSTRG_6961	0.84082	POS
FABP4	MSTRG_15701	0.80553	POS
FABP4	MSTRG_19098	-0.82384	NEG
FADD	MSTRG_4740	0.80095	POS
FADS1	MSTRG_19098	0.81244	POS
FADS2	MSTRG_849	0.85654	POS
FAM169A	MSTRG_12421	0.85243	POS
FAM169A	MSTRG_13188	0.86543	POS
FAM169A	MSTRG_19011	0.87354	POS
FAM169A	MSTRG_20701	0.91759	POS
FAM169A	MSTRG_4255	0.89917	POS
FAM169A	MSTRG_7881	0.81294	POS
FAM174B	MSTRG_11340	-0.83996	NEG
FAM174B	MSTRG_12167	-0.82702	NEG
FAM174B	MSTRG_12845	-0.81503	NEG
FAM174B	MSTRG_13436	0.8221	POS
FAM174B	MSTRG_22405	-0.81688	NEG
FAM174B	MSTRG_2724	-0.81001	NEG
FAM174B	MSTRG_5842	-0.81251	NEG
FAM174B	MSTRG_6529	-0.81111	NEG
FAM174B	MSTRG_6830	-0.8377	NEG
FAM174B	MSTRG_7633	-0.813	NEG
FAM20A	MSTRG_6529	0.84846	POS
FAM20A	MSTRG_6830	0.90199	POS
FAM20C	MSTRG_4217	-0.83167	NEG
FAM83G	MSTRG_11759	0.82796	POS
FAM83G	MSTRG_12575	0.85072	POS
FAM83H	MSTRG_11759	0.82866	POS
FAM83H	MSTRG_4740	0.81579	POS
FAM91A1	MSTRG_12954	0.84058	POS
FAM96A	MSTRG_10337	-0.87202	NEG
FAM96A	MSTRG_16189	-0.8659	NEG
FAM96A	MSTRG_5725	-0.8278	NEG
FAM98A	MSTRG_14143	-0.82041	NEG
FAM98A	MSTRG_16907	-0.80818	NEG
FAM98A	MSTRG_6027	-0.84419	NEG
FANCC	MSTRG_19608	0.84883	POS
FBLN1	MSTRG_11591	0.81628	POS
FBRS	MSTRG_14092	0.8127	POS
FBRS	MSTRG_4740	0.80995	POS
FBXL7	MSTRG_12167	0.81063	POS
FBXL7	MSTRG_2724	0.82456	POS
FBXL7	MSTRG_6529	0.83081	POS
FBXL7	MSTRG_6830	0.84309	POS
FBXO32	MSTRG_5283	-0.87072	NEG
FBXO33	MSTRG_11759	0.81139	POS
FBXO40	MSTRG_10337	0.90996	POS
FEM1C	MSTRG_17423	0.80696	POS
FGFBP1	MSTRG_2809	0.80238	POS
FHOD1	MSTRG_15311	0.83989	POS
FHOD1	MSTRG_1561	0.82709	POS
FHOD1	MSTRG_7965	0.8405	POS
FHOD1	MSTRG_8140	0.84116	POS
FHOD1	MSTRG_8974	0.84095	POS
FHOD1	MSTRG_9874	0.83416	POS
FIBIN	MSTRG_12845	0.88576	POS
FIBIN	MSTRG_16907	0.80691	POS
FIBIN	MSTRG_17336	0.84064	POS
FIBIN	MSTRG_22391	0.82859	POS
FIBIN	MSTRG_22405	0.89163	POS
FIBIN	MSTRG_2367	0.90641	POS
FIBIN	MSTRG_23911	0.85731	POS
FIBIN	MSTRG_5842	0.89126	POS
FIBIN	MSTRG_6027	0.83678	POS
FIBIN	MSTRG_7447	0.88663	POS
FIBIN	MSTRG_7942	0.85669	POS
FIBIN	MSTRG_8366	0.82015	POS
FIBIN	MSTRG_9283	0.88942	POS
FIBIN	MSTRG_9466	0.90505	POS
FIG4	MSTRG_10337	-0.81862	NEG
FITM2	MSTRG_1513	0.8116	POS
FITM2	MSTRG_16036	0.84141	POS
FITM2	MSTRG_16246	0.80121	POS
FITM2	MSTRG_19441	0.81111	POS
FITM2	MSTRG_19862	0.81144	POS
FITM2	MSTRG_21084	0.8375	POS
FITM2	MSTRG_9657	0.83681	POS
FKBP11	MSTRG_15243	0.85724	POS
FKBP11	MSTRG_20517	0.8026	POS
FKBP11	MSTRG_22449	0.81534	POS
FLAD1	MSTRG_5283	0.85662	POS
FLII	MSTRG_11591	0.8033	POS
FLNB	MSTRG_2913	0.81217	POS
FLNB	MSTRG_4740	0.85708	POS
FMO3	MSTRG_6529	0.95206	POS
FNDC3B	MSTRG_1561	-0.84917	NEG
FNDC3B	MSTRG_9874	-0.8578	NEG
FNDC4	MSTRG_12262	0.88078	POS
FNDC4	MSTRG_18990	0.87934	POS
FNDC4	MSTRG_20796	0.91353	POS
FNDC4	MSTRG_9657	0.83121	POS
FOLH1B	MSTRG_11604	0.83837	POS
FOXP1	MSTRG_11759	0.80685	POS
FOXP1	MSTRG_2913	0.83529	POS
FOXP1	MSTRG_4740	0.87335	POS
FRAT2	MSTRG_1049	0.8171	POS
FRAT2	MSTRG_15243	0.80225	POS
FRAT2	MSTRG_6280	0.84544	POS
FRAT2	MSTRG_6855	0.80311	POS
FRAT2	MSTRG_9051	0.81365	POS
FRMD4B	MSTRG_10337	-0.86584	NEG
FRZB	MSTRG_12469	-0.84949	NEG
FRZB	MSTRG_13894	-0.81739	NEG
FRZB	MSTRG_19312	-0.83909	NEG
FSCN1	MSTRG_4740	0.81533	POS
FTCD	MSTRG_12167	0.96617	POS
FTH1	MSTRG_12469	0.80007	POS
FTO	MSTRG_9657	0.80434	POS
FUS	MSTRG_1513	0.82186	POS
G6PC3	MSTRG_10337	-0.89036	NEG
G6PC3	MSTRG_12954	0.83175	POS
GADL1	MSTRG_10337	0.90734	POS
GANC	MSTRG_10337	0.82516	POS
GAPDH	MSTRG_10337	0.85264	POS
GATAD2A	MSTRG_13188	0.80603	POS
GATAD2A	MSTRG_7509	-0.80934	NEG
GATD1	MSTRG_13188	0.80784	POS
GBA	MSTRG_15243	0.81254	POS
GBA	MSTRG_22449	0.80563	POS
GBF1	MSTRG_1010	0.83949	POS
GBF1	MSTRG_1020	0.857	POS
GBF1	MSTRG_12757	0.84822	POS
GBF1	MSTRG_13188	0.85019	POS
GBF1	MSTRG_15184	0.81132	POS
GBF1	MSTRG_15243	0.84323	POS
GBF1	MSTRG_17399	0.81232	POS
GBF1	MSTRG_19011	0.8115	POS
GBF1	MSTRG_20517	0.80874	POS
GBF1	MSTRG_20701	0.81124	POS
GBF1	MSTRG_6961	0.81651	POS
GBF1	MSTRG_9051	0.85503	POS
GCH1	MSTRG_15590	0.83034	POS
GCH1	MSTRG_6240	-0.81614	NEG
GCN1	MSTRG_10049	0.8082	POS
GCN1	MSTRG_17302	0.81258	POS
GCN1	MSTRG_18433	0.81247	POS
GDAP1	MSTRG_10337	0.88769	POS
GDAP1	MSTRG_15243	-0.8029	NEG
GEMIN2	MSTRG_4740	0.86612	POS
GFM2	MSTRG_23464	0.81207	POS
GFRA1	MSTRG_13004	0.89009	POS
GFRA1	MSTRG_17383	0.87105	POS
GFRA1	MSTRG_4255	0.85292	POS
GFRA1	MSTRG_6961	0.85817	POS
GGA1	MSTRG_11591	0.81223	POS
GGCX	MSTRG_15895	0.82325	POS
GGCX	MSTRG_22888	0.83643	POS
GHR	MSTRG_7799	-0.80836	NEG
GIGYF1	MSTRG_10049	0.83867	POS
GIGYF1	MSTRG_18194	0.80902	POS
GIGYF1	MSTRG_20172	0.81265	POS
GIGYF1	MSTRG_2700	0.81939	POS
GIGYF1	MSTRG_2743	0.83628	POS
GIGYF1	MSTRG_4740	0.83142	POS
GIGYF1	MSTRG_5783	0.80204	POS
GIMAP1	MSTRG_17541	0.83546	POS
GINS1	MSTRG_17302	0.82149	POS
GINS1	MSTRG_18570	0.81458	POS
GINS1	MSTRG_7509	-0.89571	NEG
GIP	MSTRG_12421	0.80414	POS
GIPC2	MSTRG_12421	0.83117	POS
GJB2	MSTRG_2809	0.80101	POS
GLE1	MSTRG_14092	0.8004	POS
GLE1	MSTRG_4740	0.8498	POS
GLIPR1	MSTRG_17302	0.87747	POS
GLMN	MSTRG_9051	0.80851	POS
GMEB2	MSTRG_18194	0.87592	POS
GMEB2	MSTRG_21084	0.84295	POS
GMEB2	MSTRG_7365	0.85298	POS
GMFB	MSTRG_16189	-0.87214	NEG
GMFB	MSTRG_18194	0.81713	POS
GNAI1	MSTRG_12575	0.80509	POS
GNAI1	MSTRG_4740	0.86026	POS
GNAQ	MSTRG_20172	0.80338	POS
GNG10	MSTRG_19098	0.81093	POS
GNL3	MSTRG_17423	0.8089	POS
GNL3	MSTRG_18194	0.81787	POS
GNL3	MSTRG_19312	0.80056	POS
GNL3	MSTRG_23893	0.81934	POS
GNL3	MSTRG_9657	0.80141	POS
GOLGA3	MSTRG_10049	0.81131	POS
GOLGA5	MSTRG_10049	0.83058	POS
GOLGA5	MSTRG_1020	0.87811	POS
GOLGA5	MSTRG_12575	0.81752	POS
GOLGA5	MSTRG_1513	0.81845	POS
GOLGA5	MSTRG_16036	0.8325	POS
GOLGA5	MSTRG_22069	0.80433	POS
GOLGA5	MSTRG_6280	0.89111	POS
GOLGA5	MSTRG_6855	0.88822	POS
GOLGA5	MSTRG_7509	-0.86591	NEG
GPI	MSTRG_16907	-0.80169	NEG
GPR172B	MSTRG_11848	0.80491	POS
GPR34	MSTRG_17302	0.81609	POS
GRAMD4	MSTRG_1049	0.84792	POS
GRAMD4	MSTRG_18194	0.83415	POS
GRAMD4	MSTRG_7509	-0.8274	NEG
GRAP	MSTRG_17383	0.93384	POS
GRAP	MSTRG_17541	0.81219	POS
GRAP	MSTRG_20366	0.88155	POS
GRHL1	MSTRG_2809	0.80102	POS
GRHL3	MSTRG_2809	0.80689	POS
GTF2H1	MSTRG_9657	0.80495	POS
GTF2H2	MSTRG_7942	0.81758	POS
GTF2H3	MSTRG_1049	0.81581	POS
GTF2I	MSTRG_9874	-0.81287	NEG
GTF3C1	MSTRG_11848	0.80168	POS
GTF3C1	MSTRG_17399	0.81895	POS
GTF3C1	MSTRG_6961	0.81671	POS
GUCA2B	MSTRG_12421	0.82607	POS
GULO	MSTRG_6529	0.949	POS
GZMA	MSTRG_11848	0.91403	POS
GZMB	MSTRG_17541	0.83591	POS
HAAO	MSTRG_16664	0.80086	POS
HACD1	MSTRG_1020	-0.80702	NEG
HACD1	MSTRG_11030	-0.82107	NEG
HACD1	MSTRG_12469	-0.83915	NEG
HACD1	MSTRG_23464	-0.86114	NEG
HACD1	MSTRG_262	0.84162	POS
HACD1	MSTRG_5283	-0.88355	NEG
HAO1	MSTRG_16664	0.81003	POS
HAO2	MSTRG_6529	0.95194	POS
HAO2	MSTRG_849	0.85232	POS
HBB	MSTRG_12845	0.8668	POS
HBB	MSTRG_15284	0.85161	POS
HBB	MSTRG_16907	0.83524	POS
HBB	MSTRG_17336	0.84491	POS
HBB	MSTRG_22405	0.86272	POS
HBB	MSTRG_2367	0.90319	POS
HBB	MSTRG_23911	0.85259	POS
HBB	MSTRG_5842	0.87999	POS
HBB	MSTRG_6027	0.87532	POS
HBB	MSTRG_7447	0.89454	POS
HBB	MSTRG_7633	0.8677	POS
HBB	MSTRG_7942	0.85408	POS
HBB	MSTRG_8366	0.8418	POS
HBB	MSTRG_8930	0.90909	POS
HBB	MSTRG_9283	0.87316	POS
HBB	MSTRG_9466	0.88888	POS
HBP1	MSTRG_20172	0.83308	POS
HDDC3	MSTRG_10337	-0.84871	NEG
HEATR1	MSTRG_18570	0.82494	POS
HEATR1	MSTRG_21084	0.84635	POS
HEATR4	MSTRG_2015	0.83828	POS
HEATR4	MSTRG_927	0.83541	POS
HEATR6	MSTRG_19441	0.81344	POS
HEPACAM2	MSTRG_12610	0.80035	POS
HERPUD1	MSTRG_1010	0.82147	POS
HERPUD1	MSTRG_11848	0.80734	POS
HERPUD1	MSTRG_14918	0.80661	POS
HERPUD1	MSTRG_17399	0.80999	POS
HERPUD1	MSTRG_20701	0.80562	POS
HEXB	MSTRG_11030	0.8342	POS
HFE2	MSTRG_11759	-0.82525	NEG
HFE2	MSTRG_2913	-0.80141	NEG
HFE2	MSTRG_9657	-0.81287	NEG
HGH1	MSTRG_17302	0.8048	POS
HHIPL1	MSTRG_15283	0.95164	POS
HHIPL1	MSTRG_6529	0.93582	POS
HINFP	MSTRG_4740	0.86695	POS
HINFP	MSTRG_5283	0.85037	POS
HIRIP3	MSTRG_12128	0.85745	POS
HIRIP3	MSTRG_6280	0.80435	POS
HMCN1	MSTRG_9657	0.82244	POS
HMGB1	MSTRG_4740	0.87915	POS
HMGCR	MSTRG_22888	0.81782	POS
HNRNPH3	MSTRG_9657	0.83117	POS
HOMER1	MSTRG_10337	0.81568	POS
HOMER1	MSTRG_17681	-0.84204	NEG
HRASLS	MSTRG_10337	0.90637	POS
HRC	MSTRG_10337	0.91186	POS
HSD17B12	MSTRG_10337	-0.8388	NEG
HSD17B12	MSTRG_1049	0.80631	POS
HSD17B12	MSTRG_19608	0.86184	POS
HSD17B12	MSTRG_7365	0.84652	POS
HSPB3	MSTRG_12469	-0.82909	NEG
HSPB6	MSTRG_12469	-0.80224	NEG
HSPB6	MSTRG_2700	-0.80696	NEG
HSPB6	MSTRG_5283	-0.92613	NEG
HSPB8	MSTRG_12469	-0.83252	NEG
HSPB8	MSTRG_4055	0.90924	POS
HSPB8	MSTRG_4062	-0.8455	NEG
HSPD1	MSTRG_10337	-0.86051	NEG
HSPD1	MSTRG_19608	0.82333	POS
HSPG2	MSTRG_12845	-0.81253	NEG
HSPG2	MSTRG_22405	-0.80354	NEG
HSPG2	MSTRG_2367	-0.82187	NEG
HSPG2	MSTRG_4119	-0.81212	NEG
HSPG2	MSTRG_5842	-0.81347	NEG
HSPG2	MSTRG_7447	-0.81933	NEG
HSPG2	MSTRG_7633	-0.80738	NEG
HSPG2	MSTRG_8930	-0.83379	NEG
HSPG2	MSTRG_9283	-0.81452	NEG
HSPG2	MSTRG_9466	-0.82108	NEG
HTRA2	MSTRG_1513	0.81233	POS
ICK	MSTRG_16907	0.8014	POS
ICK	MSTRG_19098	0.83964	POS
ICK	MSTRG_7942	0.83103	POS
IDH1	MSTRG_10337	-0.84765	NEG
IDH1	MSTRG_15243	0.86539	POS
IDH1	MSTRG_20517	0.80666	POS
IDH1	MSTRG_7365	0.84992	POS
IDH1	MSTRG_7818	0.8147	POS
IDO2	MSTRG_6529	0.91742	POS
IFFO1	MSTRG_10337	0.84915	POS
IFNGR2	MSTRG_5283	0.8483	POS
IFT20	MSTRG_22888	0.81544	POS
IKZF1	MSTRG_17541	0.84219	POS
IL10RB	MSTRG_18570	0.81515	POS
IL10RB	MSTRG_19608	0.84166	POS
IL10RB	MSTRG_21084	0.83713	POS
IL10RB	MSTRG_7509	-0.81938	NEG
IL1RL2	MSTRG_2809	0.80637	POS
IL36G	MSTRG_18990	0.9249	POS
IL4I1	MSTRG_1010	0.85328	POS
IL4I1	MSTRG_1020	0.80534	POS
IL4I1	MSTRG_11030	0.80555	POS
IL4I1	MSTRG_11848	0.81083	POS
IL4I1	MSTRG_12757	0.84495	POS
IL4I1	MSTRG_13188	0.84882	POS
IL4I1	MSTRG_14092	0.83175	POS
IL4I1	MSTRG_14460	0.81499	POS
IL4I1	MSTRG_18433	0.81353	POS
IL4I1	MSTRG_6961	0.80453	POS
IL4R	MSTRG_1561	-0.81013	NEG
IL4R	MSTRG_867	-0.8188	NEG
IL4R	MSTRG_9874	-0.81802	NEG
IL7R	MSTRG_17541	0.81118	POS
IMPAD1	MSTRG_13188	0.82213	POS
ING5	MSTRG_17302	0.8306	POS
INIP	MSTRG_2913	0.8235	POS
INPP5D	MSTRG_4926	0.83534	POS
INSIG1	MSTRG_17681	0.8775	POS
INSIG1	MSTRG_2918	-0.85472	NEG
INSIG1	MSTRG_4055	-0.8563	NEG
INSIG1	MSTRG_6240	-0.80906	NEG
INSR	MSTRG_15311	-0.80268	NEG
INSR	MSTRG_17681	0.85851	POS
INSR	MSTRG_5283	0.80192	POS
INSR	MSTRG_867	-0.803	NEG
INTS4	MSTRG_23464	0.81532	POS
INTS4	MSTRG_2913	0.80558	POS
INTS4	MSTRG_4740	0.88349	POS
INTS4	MSTRG_9657	0.81119	POS
INTS9	MSTRG_4740	0.8197	POS
INTS9	MSTRG_5283	0.80194	POS
INTU	MSTRG_2015	0.81477	POS
IPMK	MSTRG_17302	0.81662	POS
IPMK	MSTRG_9051	0.85578	POS
IRF7	MSTRG_17302	0.81737	POS
IRS2	MSTRG_19098	0.83116	POS
IST1	MSTRG_7799	0.83628	POS
ITGA2	MSTRG_4740	0.80168	POS
ITPKA	MSTRG_1010	0.90497	POS
ITPKA	MSTRG_12806	0.84421	POS
ITPKA	MSTRG_13188	0.86653	POS
ITPKA	MSTRG_22491	0.81056	POS
ITPKA	MSTRG_23683	0.82002	POS
IVL	MSTRG_2809	0.80221	POS
JADE2	MSTRG_23893	0.80846	POS
JAG1	MSTRG_1513	0.84677	POS
JAG1	MSTRG_6823	0.8451	POS
JAGN1	MSTRG_11030	0.83337	POS
JAGN1	MSTRG_18194	0.85814	POS
JAGN1	MSTRG_19608	0.80222	POS
JAGN1	MSTRG_7365	0.83095	POS
JAGN1	MSTRG_7799	0.83102	POS
JAK3	MSTRG_17541	0.83935	POS
JAKMIP2	MSTRG_14143	0.84519	POS
JAKMIP2	MSTRG_16664	0.83384	POS
JAKMIP2	MSTRG_8366	0.8019	POS
JAZF1	MSTRG_19441	0.82677	POS
JAZF1	MSTRG_9657	0.83067	POS
JPH1	MSTRG_10337	0.90753	POS
JSRP1	MSTRG_10337	0.91179	POS
JTB	MSTRG_12954	0.81619	POS
JTB	MSTRG_15243	0.85618	POS
JTB	MSTRG_18194	0.80043	POS
JTB	MSTRG_20517	0.80751	POS
JTB	MSTRG_2700	0.85764	POS
JTB	MSTRG_9051	0.81206	POS
KANSL3	MSTRG_15311	-0.84288	NEG
KANSL3	MSTRG_1561	-0.83763	NEG
KANSL3	MSTRG_7113	-0.81116	NEG
KANSL3	MSTRG_867	-0.85133	NEG
KANSL3	MSTRG_9874	-0.84607	NEG
KAT5	MSTRG_11759	0.82616	POS
KAT5	MSTRG_23464	0.81013	POS
KAT5	MSTRG_4740	0.86897	POS
KBTBD12	MSTRG_2918	0.98644	POS
KBTBD12	MSTRG_4055	0.99416	POS
KCNA7	MSTRG_10337	0.90695	POS
KCNJ11	MSTRG_10337	0.90556	POS
KCNMB1	MSTRG_1010	0.82332	POS
KCNMB1	MSTRG_14092	0.83504	POS
KDELR2	MSTRG_12954	0.83093	POS
KDELR2	MSTRG_15243	0.87381	POS
KDELR2	MSTRG_20517	0.81751	POS
KDELR3	MSTRG_1049	0.88281	POS
KDELR3	MSTRG_11030	0.84286	POS
KDELR3	MSTRG_12954	0.87787	POS
KDELR3	MSTRG_13894	0.8385	POS
KDELR3	MSTRG_15243	0.9302	POS
KDELR3	MSTRG_15372	0.83524	POS
KDELR3	MSTRG_15884	0.85141	POS
KDELR3	MSTRG_18194	0.8988	POS
KDELR3	MSTRG_18570	0.80627	POS
KDELR3	MSTRG_19608	0.84531	POS
KDELR3	MSTRG_21084	0.82193	POS
KDELR3	MSTRG_7365	0.86878	POS
KDELR3	MSTRG_7509	-0.80039	NEG
KDELR3	MSTRG_7799	0.8416	POS
KDELR3	MSTRG_7818	0.82342	POS
KHDRBS3	MSTRG_12262	0.8199	POS
KHDRBS3	MSTRG_14382	0.80764	POS
KHDRBS3	MSTRG_16244	0.83812	POS
KHDRBS3	MSTRG_16246	0.83952	POS
KHDRBS3	MSTRG_18990	0.8032	POS
KHDRBS3	MSTRG_19559	0.82774	POS
KHDRBS3	MSTRG_20107	0.88192	POS
KHDRBS3	MSTRG_21999	0.8241	POS
KHDRBS3	MSTRG_2593	0.8274	POS
KHDRBS3	MSTRG_7794	0.82815	POS
KIAA0408	MSTRG_1561	0.89323	POS
KIAA0408	MSTRG_5283	-0.86991	NEG
KIAA0556	MSTRG_17383	0.81522	POS
KIAA0586	MSTRG_18433	0.82114	POS
KIAA1755	MSTRG_17541	0.82125	POS
KIAA1958	MSTRG_17399	0.84369	POS
KIAA1958	MSTRG_6961	0.81475	POS
KIAA2012	MSTRG_14143	0.82408	POS
KIAA2012	MSTRG_16907	0.83899	POS
KIAA2012	MSTRG_17336	0.88055	POS
KIAA2012	MSTRG_22391	0.81281	POS
KIAA2012	MSTRG_5842	0.8993	POS
KIAA2012	MSTRG_8366	0.86145	POS
KIF2C	MSTRG_17302	0.84122	POS
KIF2C	MSTRG_17383	0.81201	POS
KLF16	MSTRG_17302	0.83659	POS
KLF16	MSTRG_20366	0.80562	POS
KLF16	MSTRG_23893	0.82035	POS
KLF3	MSTRG_2913	0.84728	POS
KLF3	MSTRG_4740	0.84723	POS
KLHL18	MSTRG_17399	0.81172	POS
KLHL25	MSTRG_11340	0.8155	POS
KLHL25	MSTRG_15283	0.82863	POS
KLHL25	MSTRG_2724	0.81323	POS
KLHL25	MSTRG_4119	0.81271	POS
KLHL31	MSTRG_10337	0.9099	POS
KLHL33	MSTRG_10337	0.89932	POS
KLHL33	MSTRG_1561	0.9728	POS
KLHL33	MSTRG_9874	0.98754	POS
KLHL34	MSTRG_15243	-0.80936	NEG
KLHL38	MSTRG_1561	0.97198	POS
KLHL40	MSTRG_10261	0.93621	POS
KLHL40	MSTRG_12469	-0.82181	NEG
KLHL40	MSTRG_22449	-0.84845	NEG
KLHL40	MSTRG_2918	0.98474	POS
KLHL40	MSTRG_4055	0.98828	POS
KLHL40	MSTRG_7965	0.99177	POS
KLHL40	MSTRG_8142	0.98922	POS
KLHL5	MSTRG_7113	-0.8282	NEG
KLHL5	MSTRG_7965	-0.8186	NEG
KLHL5	MSTRG_867	-0.82137	NEG
KMT2B	MSTRG_9051	0.83473	POS
KRR1	MSTRG_1049	0.85594	POS
KRR1	MSTRG_18570	0.82782	POS
KRT7	MSTRG_1070	0.80468	POS
KRT7	MSTRG_17541	0.82918	POS
L3HYPDH	MSTRG_12167	0.80118	POS
LACTB2	MSTRG_17681	0.85677	POS
LAMA3	MSTRG_2809	0.81202	POS
LARGE2	MSTRG_16246	0.8363	POS
LARGE2	MSTRG_7794	0.81493	POS
LAT	MSTRG_17541	0.84894	POS
LBP	MSTRG_6529	0.86293	POS
LDB3	MSTRG_10337	0.88249	POS
LDB3	MSTRG_12954	-0.80127	NEG
LDB3	MSTRG_19608	-0.81318	NEG
LDB3	MSTRG_20517	-0.81983	NEG
LDB3	MSTRG_7365	-0.81747	NEG
LDLR	MSTRG_18069	0.82682	POS
LEAP2	MSTRG_16664	0.81473	POS
LEPROTL1	MSTRG_1020	0.84458	POS
LEPROTL1	MSTRG_22449	0.82073	POS
LETM1	MSTRG_1010	0.81585	POS
LETM1	MSTRG_14092	0.80905	POS
LGALS3BP	MSTRG_19098	0.83736	POS
LGR4	MSTRG_10337	-0.8152	NEG
LHFPL2	MSTRG_17302	0.82304	POS
LHFPL2	MSTRG_6280	0.81715	POS
LIMD2	MSTRG_17541	0.85452	POS
LIMK2	MSTRG_5783	0.82396	POS
LINGO1	MSTRG_10337	0.90886	POS
LIPC	MSTRG_16664	0.8091	POS
LIPT2	MSTRG_14460	0.81162	POS
LMBR1	MSTRG_4740	0.83355	POS
LMNA	MSTRG_14092	0.80595	POS
LMO1	MSTRG_6280	0.82698	POS
LMOD2	MSTRG_10337	0.90686	POS
LNX2	MSTRG_11030	0.81559	POS
LNX2	MSTRG_4740	0.80696	POS
LPCAT3	MSTRG_12757	0.80608	POS
LRG1	MSTRG_6529	0.95264	POS
LRP1	MSTRG_15590	0.81204	POS
LRRC14	MSTRG_1049	0.84645	POS
LRRC14	MSTRG_17302	0.80761	POS
LRRC14	MSTRG_2700	0.81615	POS
LRRC14	MSTRG_2743	0.83228	POS
LRRC14	MSTRG_5783	0.80269	POS
LRRC14	MSTRG_6855	0.81397	POS
LRRC14	MSTRG_6961	0.80963	POS
LRRC2	MSTRG_2918	0.98533	POS
LRRC39	MSTRG_10337	0.91012	POS
LRRC47	MSTRG_18433	0.8392	POS
LRRC59	MSTRG_1010	0.80371	POS
LRRC59	MSTRG_12757	0.82355	POS
LRRC59	MSTRG_15243	0.81276	POS
LRRC59	MSTRG_17399	0.80345	POS
LRRC8A	MSTRG_7509	-0.81456	NEG
LRRN5	MSTRG_1561	0.89049	POS
LRRN5	MSTRG_5283	-0.87816	NEG
LRRN5	MSTRG_8140	0.89265	POS
LRRN5	MSTRG_8974	0.89131	POS
LRRN5	MSTRG_9874	0.89605	POS
LSM4	MSTRG_12954	0.83157	POS
LSS	MSTRG_6240	-0.83076	NEG
LTBP4	MSTRG_9657	0.81267	POS
LTBR	MSTRG_12954	0.82831	POS
LTBR	MSTRG_15243	0.84954	POS
LTBR	MSTRG_22449	0.82777	POS
LY6G6C	MSTRG_2809	0.80149	POS
LYN	MSTRG_12757	0.86245	POS
LYSMD3	MSTRG_1010	0.81597	POS
LYSMD3	MSTRG_1020	0.84507	POS
LYSMD3	MSTRG_12128	0.8034	POS
LYSMD3	MSTRG_12757	0.86277	POS
LYSMD3	MSTRG_13188	0.83615	POS
LYSMD3	MSTRG_15184	0.82796	POS
LYSMD3	MSTRG_17399	0.81393	POS
LYSMD3	MSTRG_18069	0.82449	POS
LYSMD3	MSTRG_19011	0.80289	POS
LYSMD3	MSTRG_20701	0.8068	POS
LYSMD3	MSTRG_6961	0.80162	POS
LYZ2	MSTRG_1070	0.804	POS
M1AP	MSTRG_6529	0.85805	POS
M1AP	MSTRG_6830	0.82876	POS
M1AP	MSTRG_8930	0.85658	POS
M6PR	MSTRG_19608	0.80413	POS
M6PR	MSTRG_2700	0.88532	POS
MAFA	MSTRG_10337	0.89904	POS
MAGEH1	MSTRG_12954	0.82372	POS
MAGEH1	MSTRG_15243	0.83518	POS
MAGEH1	MSTRG_22888	0.84101	POS
MAGEH1	MSTRG_2700	0.80068	POS
MAML3	MSTRG_2809	0.80596	POS
MAP1S	MSTRG_17383	0.8701	POS
MAP1S	MSTRG_20366	0.81556	POS
MAP2	MSTRG_17336	0.83038	POS
MAP2	MSTRG_6529	0.82226	POS
MAP2	MSTRG_7447	0.86012	POS
MAP2	MSTRG_8366	0.81077	POS
MAP2	MSTRG_8930	0.85143	POS
MAP2	MSTRG_9466	0.85955	POS
MAP3K12	MSTRG_17383	0.86308	POS
MAP3K12	MSTRG_20366	0.83246	POS
MAP3K12	MSTRG_6961	0.89563	POS
MAP4K1	MSTRG_17541	0.83423	POS
MAPK1	MSTRG_1513	0.81733	POS
MAPK1	MSTRG_7509	-0.82982	NEG
MAPK8IP1	MSTRG_2809	0.82161	POS
MARF1	MSTRG_2743	0.81261	POS
MARF1	MSTRG_867	-0.87111	NEG
MB	MSTRG_10337	0.90902	POS
MBD4	MSTRG_4740	0.81864	POS
MBTPS1	MSTRG_11030	0.81318	POS
MBTPS1	MSTRG_12954	0.8635	POS
MBTPS1	MSTRG_9051	0.82358	POS
MCM2	MSTRG_18194	0.82621	POS
MCM2	MSTRG_2700	0.81205	POS
MCRIP1	MSTRG_18570	0.82878	POS
MCRIP1	MSTRG_21084	0.85001	POS
MCRIP1	MSTRG_7509	-0.84338	NEG
MD2	MSTRG_5783	0.83006	POS
MDC1	MSTRG_1513	0.85277	POS
MED19	MSTRG_4740	0.86868	POS
MEP1A	MSTRG_17383	0.90685	POS
MEP1A	MSTRG_20366	0.83177	POS
MEP1A	MSTRG_4926	0.87185	POS
METTL11B	MSTRG_15311	0.80884	POS
METTL7B	MSTRG_6529	0.94429	POS
METTL7B	MSTRG_849	0.86801	POS
MFAP4	MSTRG_16244	0.83717	POS
MFAP4	MSTRG_16246	0.83524	POS
MFSD12	MSTRG_1049	0.9196	POS
MFSD12	MSTRG_12575	0.80045	POS
MFSD12	MSTRG_1513	0.80969	POS
MFSD12	MSTRG_16036	0.82808	POS
MFSD12	MSTRG_18534	0.81523	POS
MFSD12	MSTRG_18570	0.85395	POS
MFSD12	MSTRG_21084	0.87796	POS
MFSD12	MSTRG_22069	0.83223	POS
MFSD12	MSTRG_6855	0.85661	POS
MFSD12	MSTRG_7509	-0.87887	NEG
MFSD2A	MSTRG_11848	0.80696	POS
MFSD2A	MSTRG_12757	0.85674	POS
MFSD2A	MSTRG_13081	0.84937	POS
MFSD2A	MSTRG_15184	0.85562	POS
MFSD2A	MSTRG_16700	0.84349	POS
MFSD2A	MSTRG_17383	0.88685	POS
MFSD2A	MSTRG_17399	0.86777	POS
MFSD2A	MSTRG_18069	0.86009	POS
MFSD2A	MSTRG_19011	0.88749	POS
MFSD2A	MSTRG_19089	0.80015	POS
MFSD2A	MSTRG_20366	0.90409	POS
MFSD2A	MSTRG_20701	0.84414	POS
MFSD2A	MSTRG_4255	0.84949	POS
MICAL1	MSTRG_11604	0.83796	POS
MIEF2	MSTRG_10337	0.89341	POS
MIF	MSTRG_10337	-0.81642	NEG
MINDY1	MSTRG_21999	0.81103	POS
MLYCD	MSTRG_10261	-0.84418	NEG
MLYCD	MSTRG_15311	-0.87919	NEG
MLYCD	MSTRG_15895	0.8204	POS
MLYCD	MSTRG_17681	0.83003	POS
MLYCD	MSTRG_20849	-0.88218	NEG
MLYCD	MSTRG_262	-0.85238	NEG
MLYCD	MSTRG_5725	-0.84658	NEG
MLYCD	MSTRG_7965	-0.87985	NEG
MLYCD	MSTRG_8140	-0.8816	NEG
MLYCD	MSTRG_8142	-0.88414	NEG
MLYCD	MSTRG_867	-0.8673	NEG
MLYCD	MSTRG_8974	-0.88285	NEG
MLYCD	MSTRG_9478	-0.85764	NEG
MLYCD	MSTRG_9874	-0.85822	NEG
MME	MSTRG_12421	0.81792	POS
MMP25	MSTRG_12421	0.80718	POS
MMP9	MSTRG_17541	0.84522	POS
MOB2	MSTRG_11591	0.81602	POS
MOGS	MSTRG_11030	0.82729	POS
MOGS	MSTRG_12954	0.88067	POS
MOGS	MSTRG_15243	0.85757	POS
MOGS	MSTRG_20517	0.81218	POS
MORC2	MSTRG_4740	0.8147	POS
MORF4L2	MSTRG_13894	0.8073	POS
MORF4L2	MSTRG_15311	-0.88092	NEG
MORF4L2	MSTRG_15590	0.80486	POS
MORF4L2	MSTRG_1561	-0.86473	NEG
MORF4L2	MSTRG_15895	0.85304	POS
MORF4L2	MSTRG_18194	0.80434	POS
MORF4L2	MSTRG_19316	0.82519	POS
MORF4L2	MSTRG_20172	0.84586	POS
MORF4L2	MSTRG_20849	-0.87615	NEG
MORF4L2	MSTRG_262	-0.83246	NEG
MORF4L2	MSTRG_2700	0.84518	POS
MORF4L2	MSTRG_3387	-0.81026	NEG
MORF4L2	MSTRG_5283	0.84603	POS
MORF4L2	MSTRG_5725	-0.80093	NEG
MORF4L2	MSTRG_867	-0.8804	NEG
MORF4L2	MSTRG_8974	-0.8879	NEG
MORF4L2	MSTRG_9478	-0.85553	NEG
MORF4L2	MSTRG_9874	-0.87639	NEG
MOSPD2	MSTRG_2700	0.81154	POS
MPDU1	MSTRG_10337	-0.8844	NEG
MPDU1	MSTRG_12954	0.84106	POS
MPDU1	MSTRG_19608	0.8058	POS
MPDZ	MSTRG_1020	-0.81642	NEG
MPDZ	MSTRG_11591	-0.87418	NEG
MPDZ	MSTRG_15243	-0.80398	NEG
MPDZ	MSTRG_2700	-0.80912	NEG
MPDZ	MSTRG_7799	-0.82263	NEG
MPPE1	MSTRG_12954	0.81118	POS
MPPE1	MSTRG_15243	0.86126	POS
MPRIP	MSTRG_16907	-0.80333	NEG
MPTX	MSTRG_12421	0.85663	POS
MR1	MSTRG_17302	0.84669	POS
MRGBP	MSTRG_4740	0.80695	POS
MROH1	MSTRG_13188	0.82732	POS
MROH1	MSTRG_2918	-0.81933	NEG
MROH1	MSTRG_8142	-0.82268	NEG
MRPL12	MSTRG_10337	-0.83282	NEG
MRPL12	MSTRG_18194	0.8155	POS
MRPL12	MSTRG_7365	0.82064	POS
MRPL15	MSTRG_17423	0.81857	POS
MRPL17	MSTRG_11759	0.82777	POS
MRPL17	MSTRG_9657	0.80463	POS
MRPL37	MSTRG_17423	0.81783	POS
MRPL43	MSTRG_17302	0.80851	POS
MRPL51	MSTRG_17423	0.833	POS
MRTO4	MSTRG_12757	0.80951	POS
MRTO4	MSTRG_17302	0.81691	POS
MS4A18	MSTRG_17541	0.83389	POS
MSI2	MSTRG_2918	0.80162	POS
MSI2	MSTRG_4055	0.80274	POS
MSI2	MSTRG_7965	0.80873	POS
MSI2	MSTRG_8142	0.81168	POS
MSTRG_10001	MSTRG_14143	0.91039	POS
MSTRG_10001	MSTRG_16664	0.84849	POS
MSTRG_10049	MSTRG_15811	0.81581	POS
MSTRG_10049	MSTRG_19462	0.80815	POS
MSTRG_10049	MSTRG_20651	0.81721	POS
MSTRG_10049	MSTRG_794	0.83627	POS
MSTRG_10097	MSTRG_927	0.82607	POS
MSTRG_1010	MSTRG_13149	0.82855	POS
MSTRG_1010	MSTRG_17383	0.91848	POS
MSTRG_1010	MSTRG_17541	0.81296	POS
MSTRG_1010	MSTRG_18064	0.89626	POS
MSTRG_1010	MSTRG_9474	0.81383	POS
MSTRG_10164	MSTRG_10337	0.91095	POS
MSTRG_10164	MSTRG_13894	-0.80479	NEG
MSTRG_1020	MSTRG_18194	0.83294	POS
MSTRG_1020	MSTRG_21218	0.86941	POS
MSTRG_10247	MSTRG_10337	0.9098	POS
MSTRG_10247	MSTRG_13894	-0.80555	NEG
MSTRG_10261	MSTRG_10337	0.84529	POS
MSTRG_10261	MSTRG_5096	0.91586	POS
MSTRG_10261	MSTRG_9577	-0.87399	NEG
MSTRG_10337	MSTRG_1120	0.90903	POS
MSTRG_10337	MSTRG_11811	0.83483	POS
MSTRG_10337	MSTRG_12188	0.91112	POS
MSTRG_10337	MSTRG_12361	0.89659	POS
MSTRG_10337	MSTRG_12612	0.91293	POS
MSTRG_10337	MSTRG_1267	0.91138	POS
MSTRG_10337	MSTRG_1268	0.90969	POS
MSTRG_10337	MSTRG_13338	0.90216	POS
MSTRG_10337	MSTRG_13910	0.90371	POS
MSTRG_10337	MSTRG_13952	0.91126	POS
MSTRG_10337	MSTRG_14947	0.90932	POS
MSTRG_10337	MSTRG_15015	0.91238	POS
MSTRG_10337	MSTRG_15116	0.90881	POS
MSTRG_10337	MSTRG_15240	0.91219	POS
MSTRG_10337	MSTRG_15241	0.9126	POS
MSTRG_10337	MSTRG_15311	0.90797	POS
MSTRG_10337	MSTRG_15668	0.90884	POS
MSTRG_10337	MSTRG_15854	0.90881	POS
MSTRG_10337	MSTRG_15857	0.9118	POS
MSTRG_10337	MSTRG_15895	-0.83282	NEG
MSTRG_10337	MSTRG_16026	0.91139	POS
MSTRG_10337	MSTRG_16531	0.91095	POS
MSTRG_10337	MSTRG_16695	-0.8013	NEG
MSTRG_10337	MSTRG_17576	0.90939	POS
MSTRG_10337	MSTRG_18786	0.91075	POS
MSTRG_10337	MSTRG_18863	0.90763	POS
MSTRG_10337	MSTRG_20320	0.90939	POS
MSTRG_10337	MSTRG_20794	0.913	POS
MSTRG_10337	MSTRG_20849	0.90263	POS
MSTRG_10337	MSTRG_21161	0.91162	POS
MSTRG_10337	MSTRG_21218	-0.81304	NEG
MSTRG_10337	MSTRG_21303	-0.85723	NEG
MSTRG_10337	MSTRG_21481	0.90821	POS
MSTRG_10337	MSTRG_22546	0.90701	POS
MSTRG_10337	MSTRG_22548	0.90648	POS
MSTRG_10337	MSTRG_22926	0.88619	POS
MSTRG_10337	MSTRG_23158	0.89539	POS
MSTRG_10337	MSTRG_23798	-0.80794	NEG
MSTRG_10337	MSTRG_23886	0.91925	POS
MSTRG_10337	MSTRG_2574	0.90881	POS
MSTRG_10337	MSTRG_2576	-0.81759	NEG
MSTRG_10337	MSTRG_2743	-0.80959	NEG
MSTRG_10337	MSTRG_2918	0.90903	POS
MSTRG_10337	MSTRG_308	0.90963	POS
MSTRG_10337	MSTRG_4055	0.90414	POS
MSTRG_10337	MSTRG_5061	0.90949	POS
MSTRG_10337	MSTRG_5062	0.90546	POS
MSTRG_10337	MSTRG_5283	-0.84417	NEG
MSTRG_10337	MSTRG_6728	-0.88914	NEG
MSTRG_10337	MSTRG_6868	0.90815	POS
MSTRG_10337	MSTRG_7965	0.91172	POS
MSTRG_10337	MSTRG_8140	0.90663	POS
MSTRG_10337	MSTRG_8142	0.90588	POS
MSTRG_10337	MSTRG_8267	0.90963	POS
MSTRG_10337	MSTRG_8813	0.90993	POS
MSTRG_10337	MSTRG_8972	0.91137	POS
MSTRG_10337	MSTRG_8973	0.9103	POS
MSTRG_10337	MSTRG_8974	0.90964	POS
MSTRG_10337	MSTRG_8977	0.9019	POS
MSTRG_10337	MSTRG_8978	0.88694	POS
MSTRG_10337	MSTRG_9183	0.91225	POS
MSTRG_10337	MSTRG_9677	0.88654	POS
MSTRG_10337	MSTRG_9818	0.90509	POS
MSTRG_10407	MSTRG_6529	0.95823	POS
MSTRG_10431	MSTRG_12167	0.82276	POS
MSTRG_10431	MSTRG_15283	0.84288	POS
MSTRG_10431	MSTRG_2367	0.82414	POS
MSTRG_10431	MSTRG_4119	0.83474	POS
MSTRG_10431	MSTRG_6830	0.81175	POS
MSTRG_10435	MSTRG_17329	0.82273	POS
MSTRG_10435	MSTRG_17830	0.82792	POS
MSTRG_10435	MSTRG_235	0.82033	POS
MSTRG_1049	MSTRG_21218	0.87227	POS
MSTRG_1049	MSTRG_2576	0.87684	POS
MSTRG_1049	MSTRG_4740	0.8808	POS
MSTRG_10676	MSTRG_17541	0.85468	POS
MSTRG_10684	MSTRG_13436	0.80264	POS
MSTRG_1070	MSTRG_11604	0.8163	POS
MSTRG_1070	MSTRG_17807	0.80026	POS
MSTRG_1070	MSTRG_4254	0.8009	POS
MSTRG_1070	MSTRG_4255	0.81526	POS
MSTRG_10820	MSTRG_11340	0.81709	POS
MSTRG_10820	MSTRG_16664	0.81302	POS
MSTRG_10820	MSTRG_4119	0.82948	POS
MSTRG_10820	MSTRG_7447	0.82216	POS
MSTRG_10820	MSTRG_7633	0.82603	POS
MSTRG_10917	MSTRG_17302	0.85552	POS
MSTRG_10922	MSTRG_15321	0.80343	POS
MSTRG_10925	MSTRG_18052	0.80736	POS
MSTRG_11030	MSTRG_20161	0.82857	POS
MSTRG_11030	MSTRG_20172	0.80729	POS
MSTRG_11030	MSTRG_21084	0.80269	POS
MSTRG_11030	MSTRG_5792	0.82884	POS
MSTRG_11113	MSTRG_14143	0.80834	POS
MSTRG_1120	MSTRG_13894	-0.80705	NEG
MSTRG_1122	MSTRG_18570	0.80316	POS
MSTRG_1122	MSTRG_7365	0.8207	POS
MSTRG_1122	MSTRG_7818	0.80542	POS
MSTRG_11241	MSTRG_12421	0.83313	POS
MSTRG_11258	MSTRG_2809	0.80184	POS
MSTRG_11340	MSTRG_11654	0.924	POS
MSTRG_11340	MSTRG_1259	0.94392	POS
MSTRG_11340	MSTRG_13323	0.8386	POS
MSTRG_11340	MSTRG_8366	0.92833	POS
MSTRG_11340	MSTRG_9284	0.87106	POS
MSTRG_11340	MSTRG_9937	0.80499	POS
MSTRG_11380	MSTRG_17336	0.80255	POS
MSTRG_11380	MSTRG_8366	0.81839	POS
MSTRG_11545	MSTRG_13323	0.83364	POS
MSTRG_11591	MSTRG_14507	0.86228	POS
MSTRG_11591	MSTRG_1513	0.82974	POS
MSTRG_11591	MSTRG_24053	-0.81145	NEG
MSTRG_11604	MSTRG_20701	0.80133	POS
MSTRG_11604	MSTRG_4140	0.81232	POS
MSTRG_11604	MSTRG_7103	0.8734	POS
MSTRG_11648	MSTRG_6529	0.92107	POS
MSTRG_11654	MSTRG_15283	0.89254	POS
MSTRG_11654	MSTRG_15284	0.8766	POS
MSTRG_11654	MSTRG_6529	0.86788	POS
MSTRG_11759	MSTRG_15196	0.80942	POS
MSTRG_11759	MSTRG_15658	0.82294	POS
MSTRG_11759	MSTRG_18422	0.81077	POS
MSTRG_11759	MSTRG_479	0.82783	POS
MSTRG_11811	MSTRG_15243	-0.8085	NEG
MSTRG_11811	MSTRG_1561	0.90831	POS
MSTRG_11811	MSTRG_3387	0.82314	POS
MSTRG_11811	MSTRG_9874	0.91959	POS
MSTRG_11842	MSTRG_12421	0.84678	POS
MSTRG_11842	MSTRG_17541	0.81928	POS
MSTRG_11844	MSTRG_17541	0.84029	POS
MSTRG_11845	MSTRG_17541	0.84487	POS
MSTRG_11848	MSTRG_17541	0.80166	POS
MSTRG_11848	MSTRG_21444	0.83444	POS
MSTRG_11848	MSTRG_6347	0.8121	POS
MSTRG_12135	MSTRG_1513	0.84936	POS
MSTRG_12135	MSTRG_17684	0.84707	POS
MSTRG_12135	MSTRG_6823	0.84655	POS
MSTRG_12135	MSTRG_7509	-0.87896	NEG
MSTRG_12167	MSTRG_1259	0.9266	POS
MSTRG_12167	MSTRG_13323	0.83807	POS
MSTRG_12167	MSTRG_15287	0.94558	POS
MSTRG_12167	MSTRG_9937	0.80985	POS
MSTRG_12201	MSTRG_2724	0.89845	POS
MSTRG_12201	MSTRG_849	0.81832	POS
MSTRG_12262	MSTRG_17329	0.82613	POS
MSTRG_12421	MSTRG_12806	0.80901	POS
MSTRG_12421	MSTRG_13188	0.82348	POS
MSTRG_12421	MSTRG_14092	0.82164	POS
MSTRG_12421	MSTRG_14616	0.83219	POS
MSTRG_12421	MSTRG_16052	0.85243	POS
MSTRG_12421	MSTRG_16701	0.84054	POS
MSTRG_12421	MSTRG_19450	0.82128	POS
MSTRG_12421	MSTRG_19971	0.83143	POS
MSTRG_12421	MSTRG_4328	0.83133	POS
MSTRG_12421	MSTRG_6961	0.87032	POS
MSTRG_12421	MSTRG_7103	0.83345	POS
MSTRG_12421	MSTRG_7735	0.81328	POS
MSTRG_12434	MSTRG_12954	0.84126	POS
MSTRG_12434	MSTRG_15243	0.85304	POS
MSTRG_1245	MSTRG_18570	0.82674	POS
MSTRG_1245	MSTRG_21084	0.8575	POS
MSTRG_12458	MSTRG_16522	0.81921	POS
MSTRG_12469	MSTRG_14234	-0.81456	NEG
MSTRG_12469	MSTRG_14235	-0.82158	NEG
MSTRG_12469	MSTRG_14806	-0.81883	NEG
MSTRG_12469	MSTRG_1652	-0.80528	NEG
MSTRG_12469	MSTRG_19828	-0.82949	NEG
MSTRG_12469	MSTRG_5096	-0.80235	NEG
MSTRG_12469	MSTRG_6654	-0.82608	NEG
MSTRG_12469	MSTRG_867	-0.81701	NEG
MSTRG_12575	MSTRG_1513	0.81388	POS
MSTRG_12575	MSTRG_15811	0.81007	POS
MSTRG_12575	MSTRG_18194	0.80465	POS
MSTRG_12575	MSTRG_4964	-0.83163	NEG
MSTRG_12575	MSTRG_794	0.8279	POS
MSTRG_12588	MSTRG_18570	0.84205	POS
MSTRG_1259	MSTRG_4119	0.92524	POS
MSTRG_1259	MSTRG_6529	0.93144	POS
MSTRG_1259	MSTRG_849	0.8633	POS
MSTRG_12610	MSTRG_21314	0.80857	POS
MSTRG_12610	MSTRG_2562	0.80227	POS
MSTRG_12666	MSTRG_4740	0.8285	POS
MSTRG_1272	MSTRG_4740	0.85029	POS
MSTRG_12757	MSTRG_13149	0.84471	POS
MSTRG_12772	MSTRG_17541	0.85415	POS
MSTRG_12785	MSTRG_17541	0.85032	POS
MSTRG_12829	MSTRG_14092	0.80533	POS
MSTRG_12845	MSTRG_16521	0.91074	POS
MSTRG_12845	MSTRG_16522	0.91908	POS
MSTRG_12845	MSTRG_16664	0.81549	POS
MSTRG_12845	MSTRG_18288	0.88185	POS
MSTRG_12845	MSTRG_6529	0.92137	POS
MSTRG_12845	MSTRG_9645	0.88312	POS
MSTRG_12845	MSTRG_9937	0.80293	POS
MSTRG_12873	MSTRG_13081	0.82851	POS
MSTRG_12873	MSTRG_6961	0.8752	POS
MSTRG_12937	MSTRG_14143	0.85923	POS
MSTRG_12937	MSTRG_17336	0.87814	POS
MSTRG_12937	MSTRG_8366	0.87693	POS
MSTRG_12954	MSTRG_15597	0.8243	POS
MSTRG_12954	MSTRG_15895	0.82197	POS
MSTRG_12954	MSTRG_20161	0.85598	POS
MSTRG_12954	MSTRG_2688	0.8192	POS
MSTRG_13064	MSTRG_15243	-0.80827	NEG
MSTRG_13081	MSTRG_16700	0.80562	POS
MSTRG_13149	MSTRG_13188	0.80735	POS
MSTRG_13149	MSTRG_14092	0.81216	POS
MSTRG_13149	MSTRG_15184	0.81892	POS
MSTRG_13149	MSTRG_17383	0.81976	POS
MSTRG_13149	MSTRG_17399	0.82865	POS
MSTRG_13149	MSTRG_18069	0.83398	POS
MSTRG_13149	MSTRG_20366	0.81214	POS
MSTRG_13149	MSTRG_20701	0.81674	POS
MSTRG_13149	MSTRG_4255	0.84683	POS
MSTRG_13149	MSTRG_4926	0.80984	POS
MSTRG_13149	MSTRG_6961	0.80481	POS
MSTRG_13149	MSTRG_7103	0.80022	POS
MSTRG_13188	MSTRG_17302	0.84017	POS
MSTRG_13188	MSTRG_2693	0.85663	POS
MSTRG_13188	MSTRG_905	0.80087	POS
MSTRG_13200	MSTRG_7113	-0.82184	NEG
MSTRG_13285	MSTRG_16664	0.81182	POS
MSTRG_13319	MSTRG_1513	0.80563	POS
MSTRG_13319	MSTRG_18570	0.8127	POS
MSTRG_13319	MSTRG_4740	0.80505	POS
MSTRG_13323	MSTRG_13436	-0.84434	NEG
MSTRG_13323	MSTRG_15283	0.88343	POS
MSTRG_13323	MSTRG_2724	0.84855	POS
MSTRG_13323	MSTRG_4119	0.86373	POS
MSTRG_13323	MSTRG_6529	0.80328	POS
MSTRG_13323	MSTRG_657	0.82052	POS
MSTRG_13323	MSTRG_6830	0.84305	POS
MSTRG_13336	MSTRG_16907	0.83107	POS
MSTRG_13336	MSTRG_23911	0.84206	POS
MSTRG_13336	MSTRG_5842	0.81144	POS
MSTRG_13336	MSTRG_7942	0.86554	POS
MSTRG_13338	MSTRG_13894	-0.8015	NEG
MSTRG_13468	MSTRG_17302	0.82245	POS
MSTRG_13514	MSTRG_22391	0.81248	POS
MSTRG_13514	MSTRG_6830	0.92706	POS
MSTRG_13514	MSTRG_7633	0.913	POS
MSTRG_13557	MSTRG_2809	0.80127	POS
MSTRG_13572	MSTRG_16907	0.84585	POS
MSTRG_13572	MSTRG_17336	0.80772	POS
MSTRG_13572	MSTRG_2367	0.86333	POS
MSTRG_13572	MSTRG_5842	0.85606	POS
MSTRG_13572	MSTRG_6027	0.85186	POS
MSTRG_13572	MSTRG_7447	0.85459	POS
MSTRG_13572	MSTRG_8366	0.81382	POS
MSTRG_13572	MSTRG_8930	0.87369	POS
MSTRG_13572	MSTRG_9283	0.84329	POS
MSTRG_13572	MSTRG_9466	0.86043	POS
MSTRG_13841	MSTRG_16664	0.80743	POS
MSTRG_13894	MSTRG_18863	-0.80715	NEG
MSTRG_13894	MSTRG_19828	-0.80246	NEG
MSTRG_13894	MSTRG_21160	-0.80525	NEG
MSTRG_13894	MSTRG_22546	-0.80664	NEG
MSTRG_13894	MSTRG_22548	-0.80663	NEG
MSTRG_13894	MSTRG_867	-0.80325	NEG
MSTRG_13894	MSTRG_8973	-0.80531	NEG
MSTRG_14092	MSTRG_15613	0.80244	POS
MSTRG_14092	MSTRG_17302	0.81045	POS
MSTRG_14143	MSTRG_15567	0.89767	POS
MSTRG_14143	MSTRG_16522	0.8388	POS
MSTRG_14143	MSTRG_17188	0.81161	POS
MSTRG_14143	MSTRG_18288	0.8727	POS
MSTRG_14143	MSTRG_23938	0.87328	POS
MSTRG_14143	MSTRG_4083	-0.80474	NEG
MSTRG_14143	MSTRG_5577	0.93279	POS
MSTRG_14143	MSTRG_6068	0.84163	POS
MSTRG_14143	MSTRG_6529	0.88021	POS
MSTRG_14143	MSTRG_6724	0.87085	POS
MSTRG_14143	MSTRG_7276	0.84413	POS
MSTRG_14143	MSTRG_849	0.81262	POS
MSTRG_14303	MSTRG_2809	0.81109	POS
MSTRG_14382	MSTRG_17329	0.8469	POS
MSTRG_14382	MSTRG_17830	0.80981	POS
MSTRG_14382	MSTRG_20115	0.8149	POS
MSTRG_14382	MSTRG_235	0.8427	POS
MSTRG_14460	MSTRG_2693	0.92465	POS
MSTRG_14477	MSTRG_6529	0.94703	POS
MSTRG_14507	MSTRG_6280	0.82348	POS
MSTRG_14711	MSTRG_849	0.87568	POS
MSTRG_14752	MSTRG_5783	0.82278	POS
MSTRG_14820	MSTRG_16664	0.80639	POS
MSTRG_14834	MSTRG_16664	0.81267	POS
MSTRG_14927	MSTRG_1513	0.84766	POS
MSTRG_14927	MSTRG_16036	0.83046	POS
MSTRG_1513	MSTRG_15811	0.84149	POS
MSTRG_1513	MSTRG_794	0.81974	POS
MSTRG_15196	MSTRG_6823	0.8313	POS
MSTRG_15211	MSTRG_16664	0.82261	POS
MSTRG_15243	MSTRG_16852	-0.80493	NEG
MSTRG_15243	MSTRG_2688	0.85879	POS
MSTRG_15243	MSTRG_8976	-0.80438	NEG
MSTRG_15243	MSTRG_9677	-0.8139	NEG
MSTRG_15283	MSTRG_16664	0.81149	POS
MSTRG_15283	MSTRG_17451	0.81843	POS
MSTRG_15283	MSTRG_20707	0.80574	POS
MSTRG_15283	MSTRG_9283	0.94482	POS
MSTRG_15283	MSTRG_9284	0.80965	POS
MSTRG_15284	MSTRG_16521	0.85759	POS
MSTRG_15284	MSTRG_16522	0.89602	POS
MSTRG_15284	MSTRG_9645	0.82775	POS
MSTRG_15311	MSTRG_2061	-0.8128	NEG
MSTRG_15357	MSTRG_16664	0.81353	POS
MSTRG_15372	MSTRG_15811	0.86027	POS
MSTRG_15476	MSTRG_17336	0.91371	POS
MSTRG_15476	MSTRG_7447	0.95157	POS
MSTRG_15567	MSTRG_16664	0.80107	POS
MSTRG_1561	MSTRG_18877	-0.88592	NEG
MSTRG_1561	MSTRG_2061	-0.80128	NEG
MSTRG_1561	MSTRG_22150	0.88881	POS
MSTRG_1561	MSTRG_22449	-0.84481	NEG
MSTRG_1561	MSTRG_4055	0.97373	POS
MSTRG_1561	MSTRG_9677	0.96752	POS
MSTRG_15613	MSTRG_6855	0.87005	POS
MSTRG_15658	MSTRG_19608	0.80663	POS
MSTRG_15658	MSTRG_4740	0.85007	POS
MSTRG_15811	MSTRG_6823	0.82657	POS
MSTRG_15811	MSTRG_7509	-0.86848	NEG
MSTRG_15884	MSTRG_20161	0.82856	POS
MSTRG_15884	MSTRG_20748	0.8297	POS
MSTRG_15895	MSTRG_17267	0.82938	POS
MSTRG_15895	MSTRG_9577	0.80872	POS
MSTRG_15952	MSTRG_849	0.85896	POS
MSTRG_15990	MSTRG_16664	0.81336	POS
MSTRG_16189	MSTRG_23923	-0.83047	NEG
MSTRG_16222	MSTRG_18990	0.931	POS
MSTRG_16224	MSTRG_18990	0.94806	POS
MSTRG_16238	MSTRG_2809	0.80245	POS
MSTRG_16241	MSTRG_2809	0.80067	POS
MSTRG_16244	MSTRG_17830	0.83272	POS
MSTRG_16246	MSTRG_17329	0.87481	POS
MSTRG_16246	MSTRG_17830	0.83462	POS
MSTRG_16248	MSTRG_21999	0.87046	POS
MSTRG_16251	MSTRG_2809	0.80769	POS
MSTRG_16252	MSTRG_2809	0.80129	POS
MSTRG_1652	MSTRG_2700	-0.80355	NEG
MSTRG_16521	MSTRG_16907	0.82085	POS
MSTRG_16521	MSTRG_17336	0.85295	POS
MSTRG_16521	MSTRG_17423	-0.80358	NEG
MSTRG_16521	MSTRG_22405	0.88466	POS
MSTRG_16521	MSTRG_2367	0.93351	POS
MSTRG_16521	MSTRG_23911	0.88894	POS
MSTRG_16521	MSTRG_5842	0.91221	POS
MSTRG_16521	MSTRG_6027	0.84389	POS
MSTRG_16521	MSTRG_7447	0.89897	POS
MSTRG_16521	MSTRG_7942	0.88185	POS
MSTRG_16521	MSTRG_8366	0.85752	POS
MSTRG_16521	MSTRG_8930	0.90219	POS
MSTRG_16521	MSTRG_9283	0.92301	POS
MSTRG_16521	MSTRG_9466	0.91172	POS
MSTRG_16522	MSTRG_16907	0.85865	POS
MSTRG_16522	MSTRG_17336	0.90064	POS
MSTRG_16522	MSTRG_22405	0.91311	POS
MSTRG_16522	MSTRG_2367	0.94544	POS
MSTRG_16522	MSTRG_5842	0.93279	POS
MSTRG_16522	MSTRG_6027	0.87019	POS
MSTRG_16522	MSTRG_7447	0.93708	POS
MSTRG_16522	MSTRG_7942	0.90391	POS
MSTRG_16522	MSTRG_8366	0.88955	POS
MSTRG_16522	MSTRG_8930	0.92541	POS
MSTRG_16522	MSTRG_9283	0.93255	POS
MSTRG_16522	MSTRG_9466	0.93935	POS
MSTRG_16664	MSTRG_1682	0.8078	POS
MSTRG_16664	MSTRG_1683	0.84817	POS
MSTRG_16664	MSTRG_17876	0.83801	POS
MSTRG_16664	MSTRG_18849	0.80045	POS
MSTRG_16664	MSTRG_18851	0.80108	POS
MSTRG_16664	MSTRG_19681	0.80025	POS
MSTRG_16664	MSTRG_19686	0.80961	POS
MSTRG_16664	MSTRG_19979	0.8083	POS
MSTRG_16664	MSTRG_23623	0.82739	POS
MSTRG_16664	MSTRG_2367	0.83252	POS
MSTRG_16664	MSTRG_3689	0.80421	POS
MSTRG_16664	MSTRG_3911	0.82328	POS
MSTRG_16664	MSTRG_4119	0.85274	POS
MSTRG_16664	MSTRG_464	0.80591	POS
MSTRG_16664	MSTRG_5169	0.80384	POS
MSTRG_16664	MSTRG_5577	0.81928	POS
MSTRG_16664	MSTRG_6529	0.82586	POS
MSTRG_16664	MSTRG_695	0.82257	POS
MSTRG_16664	MSTRG_849	0.83782	POS
MSTRG_16664	MSTRG_8643	0.81067	POS
MSTRG_16695	MSTRG_7509	-0.81849	NEG
MSTRG_16907	MSTRG_18288	0.87012	POS
MSTRG_16960	MSTRG_18069	0.81811	POS
MSTRG_17188	MSTRG_17336	0.82708	POS
MSTRG_17188	MSTRG_7447	0.86468	POS
MSTRG_17188	MSTRG_8366	0.80706	POS
MSTRG_17267	MSTRG_18433	0.81388	POS
MSTRG_17267	MSTRG_4055	-0.84886	NEG
MSTRG_17329	MSTRG_19559	0.87303	POS
MSTRG_17329	MSTRG_21999	0.87886	POS
MSTRG_17329	MSTRG_7794	0.83361	POS
MSTRG_17336	MSTRG_18288	0.90293	POS
MSTRG_17336	MSTRG_19764	0.85894	POS
MSTRG_17336	MSTRG_4902	0.92246	POS
MSTRG_17336	MSTRG_6068	0.86384	POS
MSTRG_17336	MSTRG_7276	0.90023	POS
MSTRG_17336	MSTRG_849	0.86017	POS
MSTRG_17399	MSTRG_20007	0.80426	POS
MSTRG_17399	MSTRG_4649	0.81061	POS
MSTRG_17451	MSTRG_2724	0.80095	POS
MSTRG_17451	MSTRG_7447	0.8331	POS
MSTRG_17541	MSTRG_18889	0.8229	POS
MSTRG_17541	MSTRG_19011	0.84156	POS
MSTRG_17541	MSTRG_20701	0.82891	POS
MSTRG_17541	MSTRG_21301	0.84557	POS
MSTRG_17541	MSTRG_21615	0.86916	POS
MSTRG_17541	MSTRG_2561	0.82914	POS
MSTRG_17541	MSTRG_3357	0.85487	POS
MSTRG_17541	MSTRG_4254	0.83288	POS
MSTRG_17541	MSTRG_4328	0.82711	POS
MSTRG_17541	MSTRG_5245	0.8334	POS
MSTRG_17541	MSTRG_5832	0.83522	POS
MSTRG_17541	MSTRG_6961	0.81035	POS
MSTRG_17541	MSTRG_7098	0.81681	POS
MSTRG_17541	MSTRG_7110	0.81698	POS
MSTRG_17541	MSTRG_9474	0.80183	POS
MSTRG_17681	MSTRG_22150	-0.87199	NEG
MSTRG_17681	MSTRG_9577	0.89648	POS
MSTRG_17691	MSTRG_18990	0.82499	POS
MSTRG_1782	MSTRG_6961	0.83776	POS
MSTRG_17830	MSTRG_18990	0.80779	POS
MSTRG_17830	MSTRG_19559	0.823	POS
MSTRG_17830	MSTRG_21999	0.82357	POS
MSTRG_17830	MSTRG_2593	0.83113	POS
MSTRG_17830	MSTRG_7794	0.81334	POS
MSTRG_17876	MSTRG_6529	0.93661	POS
MSTRG_18052	MSTRG_18293	0.80192	POS
MSTRG_18052	MSTRG_19098	0.87673	POS
MSTRG_18064	MSTRG_18069	0.91305	POS
[truncated: 1,443 more rows]

## Sheet: PCIT network - high efficiency
PCIT results: significant correlations with correlation strength |r|>0.8; correlatinos exclusive for high metabolic efficiency group
Node 1	Node 2	correlation strength r	correlation direction
AATF	MSTRG_15243	0.80909	POS
AATF	MSTRG_9051	0.84951	POS
ABCB10	MSTRG_4740	0.82321	POS
ABCC3	MSTRG_15243	0.8153	POS
ABCC3	MSTRG_20796	0.82513	POS
ABCC3	MSTRG_22449	0.80427	POS
ABCC9	MSTRG_18194	-0.80966	NEG
ABCC9	MSTRG_18433	-0.85521	NEG
ABCC9	MSTRG_19312	-0.82006	NEG
ABCC9	MSTRG_9051	-0.84124	NEG
ABHD12	MSTRG_16244	0.84948	POS
ABHD12	MSTRG_21999	0.8375	POS
ABHD12	MSTRG_2593	0.82295	POS
ABHD12	MSTRG_7794	0.83284	POS
ABHD14B	MSTRG_20172	0.80909	POS
ABHD14B	MSTRG_4740	0.81326	POS
ABL1	MSTRG_15243	0.80453	POS
ABR	MSTRG_22449	0.80858	POS
ABR	MSTRG_2743	0.82705	POS
ABRA	MSTRG_18433	-0.82983	NEG
ACAD11	MSTRG_1561	-0.808	NEG
ACAD11	MSTRG_4055	-0.80245	NEG
ACAD11	MSTRG_867	-0.82991	NEG
ACAD11	MSTRG_9478	-0.80256	NEG
ACBD3	MSTRG_12806	0.80525	POS
ACBD3	MSTRG_15895	0.84122	POS
ACBD3	MSTRG_5283	0.84226	POS
ACIN1	MSTRG_1010	0.82482	POS
ACKR3	MSTRG_21084	0.80863	POS
ACKR3	MSTRG_6855	0.80964	POS
ACLY	MSTRG_12954	0.8361	POS
ACLY	MSTRG_15311	-0.84687	NEG
ACLY	MSTRG_15590	0.8524	POS
ACLY	MSTRG_1561	-0.82107	NEG
ACLY	MSTRG_18433	0.88328	POS
ACLY	MSTRG_20849	-0.84106	NEG
ACLY	MSTRG_262	-0.80212	NEG
ACLY	MSTRG_2918	-0.80377	NEG
ACLY	MSTRG_4055	-0.81208	NEG
ACLY	MSTRG_8140	-0.84691	NEG
ACLY	MSTRG_8142	-0.84272	NEG
ACLY	MSTRG_867	-0.81729	NEG
ACLY	MSTRG_9478	-0.82773	NEG
ACLY	MSTRG_9874	-0.83907	NEG
ACOT9	MSTRG_15243	0.81444	POS
ACOT9	MSTRG_18069	0.80767	POS
ACOX1	MSTRG_7965	-0.83142	NEG
ACSS1	MSTRG_1020	0.82032	POS
ACSS1	MSTRG_19098	0.82339	POS
ACSS1	MSTRG_7799	0.8056	POS
ACTA1	MSTRG_18433	-0.85283	NEG
ACTA1	MSTRG_19312	-0.8274	NEG
ACTN2	MSTRG_18433	-0.85548	NEG
ACTN2	MSTRG_19312	-0.82836	NEG
ACTN2	MSTRG_9051	-0.81859	NEG
ACTN3	MSTRG_18433	-0.86039	NEG
ACTN3	MSTRG_19312	-0.83297	NEG
ACTN3	MSTRG_23893	-0.8022	NEG
ACTR10	MSTRG_16189	-0.81025	NEG
ACTR5	MSTRG_2743	0.8025	POS
ACY1	MSTRG_15311	-0.81553	NEG
ACY1	MSTRG_16189	-0.80291	NEG
ACY1	MSTRG_20849	-0.81509	NEG
ACY1	MSTRG_7965	-0.82082	NEG
ACY1	MSTRG_8140	-0.81912	NEG
ACY1	MSTRG_867	-0.82576	NEG
ACY1	MSTRG_8974	-0.82206	NEG
ACY1	MSTRG_9874	-0.81272	NEG
ADAMDEC1	MSTRG_1020	0.80376	POS
ADAMDEC1	MSTRG_19098	0.85737	POS
ADAMDEC1	MSTRG_4926	0.86222	POS
ADAP1	MSTRG_1020	0.81432	POS
ADAP1	MSTRG_19098	0.84238	POS
ADAP1	MSTRG_7799	0.80146	POS
ADCK5	MSTRG_1049	0.80559	POS
ADD1	MSTRG_15243	0.80858	POS
ADGRE3	MSTRG_4926	0.85912	POS
ADGRG7	MSTRG_19098	0.86633	POS
ADGRG7	MSTRG_4649	0.81625	POS
ADIRF	MSTRG_10435	0.83306	POS
ADIRF	MSTRG_1513	0.80228	POS
AGFG1	MSTRG_15311	-0.80493	NEG
AGFG1	MSTRG_17681	0.81118	POS
AGFG1	MSTRG_20849	-0.80809	NEG
AGFG1	MSTRG_4055	-0.80561	NEG
AGFG1	MSTRG_7965	-0.81977	NEG
AGFG1	MSTRG_8140	-0.81023	NEG
AGFG1	MSTRG_8142	-0.80956	NEG
AGFG1	MSTRG_8974	-0.81321	NEG
AGMAT	MSTRG_22405	0.81418	POS
AGMAT	MSTRG_5842	0.8447	POS
AGMAT	MSTRG_9283	0.81298	POS
AGR2	MSTRG_19098	0.86728	POS
AGR2	MSTRG_4926	0.88515	POS
AGR3	MSTRG_4926	0.87325	POS
AHR	MSTRG_18433	0.85485	POS
AHR	MSTRG_19312	0.81457	POS
AHR	MSTRG_2700	0.80266	POS
AKAP10	MSTRG_1010	0.84475	POS
AKAP10	MSTRG_21084	0.80077	POS
AKR1A1	MSTRG_18433	0.84763	POS
AKR1A1	MSTRG_9051	0.82516	POS
ALDH18A1	MSTRG_15884	0.8038	POS
ALDH18A1	MSTRG_5283	0.81954	POS
ALDH18A1	MSTRG_5783	0.83262	POS
ALDH1A2	MSTRG_19098	0.87124	POS
ALDH1A2	MSTRG_4926	0.86994	POS
ALDH3A2	MSTRG_17681	0.80519	POS
ALDH9A1	MSTRG_17681	0.8098	POS
ALG11	MSTRG_16189	-0.80073	NEG
ALOX5	MSTRG_4926	0.85149	POS
ALPK3	MSTRG_18433	-0.85329	NEG
ALPK3	MSTRG_19312	-0.825	NEG
ALPK3	MSTRG_9051	-0.81861	NEG
ALYREF	MSTRG_22449	0.81009	POS
AMBP	MSTRG_17336	0.97793	POS
AMPD1	MSTRG_18433	-0.85824	NEG
AMPD1	MSTRG_19312	-0.82893	NEG
ANAPC13	MSTRG_12954	0.80465	POS
ANAPC13	MSTRG_18433	0.8527	POS
ANAPC13	MSTRG_6280	0.81763	POS
ANAPC13	MSTRG_8140	-0.84016	NEG
ANAPC13	MSTRG_867	-0.82408	NEG
ANKH	MSTRG_1049	0.81488	POS
ANKH	MSTRG_5783	0.8131	POS
ANKH	MSTRG_6855	0.80076	POS
ANKRD1	MSTRG_18433	-0.84241	NEG
ANKRD1	MSTRG_19312	-0.80729	NEG
ANKRD1	MSTRG_9051	-0.80433	NEG
ANKRD40	MSTRG_19098	0.85701	POS
ANKRD40	MSTRG_4649	0.81128	POS
ANKRD44	MSTRG_19098	0.81953	POS
ANO5	MSTRG_18433	-0.85315	NEG
ANO5	MSTRG_19312	-0.82911	NEG
ANP32B	MSTRG_1010	0.80282	POS
ANP32B	MSTRG_12757	0.80831	POS
ANTXR2	MSTRG_9874	-0.80539	NEG
ANXA5	MSTRG_12954	0.85303	POS
ANXA5	MSTRG_15243	0.83563	POS
ANXA5	MSTRG_15884	0.81183	POS
ANXA5	MSTRG_7365	0.81176	POS
AP3B1	MSTRG_15895	0.83376	POS
AP3B1	MSTRG_5283	0.84304	POS
AP3D1	MSTRG_11591	0.82551	POS
AP3D1	MSTRG_6280	0.82652	POS
AP5M1	MSTRG_11591	0.85471	POS
AP5M1	MSTRG_2918	-0.80505	NEG
AP5M1	MSTRG_9874	-0.80287	NEG
APOL3	MSTRG_1020	0.80165	POS
APOL3	MSTRG_19098	0.85547	POS
APOL3	MSTRG_4649	0.83836	POS
APP	MSTRG_15895	0.81075	POS
ARCN1	MSTRG_10261	-0.84833	NEG
ARCN1	MSTRG_15311	-0.88043	NEG
ARCN1	MSTRG_1561	-0.85017	NEG
ARCN1	MSTRG_17681	0.89044	POS
ARCN1	MSTRG_20849	-0.88286	NEG
ARCN1	MSTRG_2918	-0.86293	NEG
ARCN1	MSTRG_4055	-0.87296	NEG
ARCN1	MSTRG_7965	-0.89416	NEG
ARCN1	MSTRG_8140	-0.88958	NEG
ARCN1	MSTRG_8142	-0.88865	NEG
ARCN1	MSTRG_867	-0.86064	NEG
ARCN1	MSTRG_8974	-0.89147	NEG
ARCN1	MSTRG_9478	-0.85966	NEG
ARCN1	MSTRG_9874	-0.86408	NEG
ARF1	MSTRG_10261	-0.80316	NEG
ARF1	MSTRG_15311	-0.84205	NEG
ARF1	MSTRG_1561	-0.81756	NEG
ARF1	MSTRG_17681	0.84651	POS
ARF1	MSTRG_20849	-0.84385	NEG
ARF1	MSTRG_2918	-0.82506	NEG
ARF1	MSTRG_4055	-0.82992	NEG
ARF1	MSTRG_7965	-0.85469	NEG
ARF1	MSTRG_8140	-0.85156	NEG
ARF1	MSTRG_8142	-0.84964	NEG
ARF1	MSTRG_867	-0.82542	NEG
ARF1	MSTRG_8974	-0.85278	NEG
ARF1	MSTRG_9478	-0.81871	NEG
ARF1	MSTRG_9874	-0.83016	NEG
ARF4	MSTRG_15311	-0.87501	NEG
ARF4	MSTRG_20849	-0.88067	NEG
ARF4	MSTRG_2918	-0.85668	NEG
ARF4	MSTRG_4055	-0.87143	NEG
ARF4	MSTRG_7965	-0.89192	NEG
ARF4	MSTRG_8140	-0.88373	NEG
ARF4	MSTRG_8142	-0.88273	NEG
ARF4	MSTRG_867	-0.86479	NEG
ARF4	MSTRG_8974	-0.88639	NEG
ARF4	MSTRG_9874	-0.85901	NEG
ARFGAP3	MSTRG_17681	0.85856	POS
ARFGAP3	MSTRG_5783	0.81552	POS
ARFGEF1	MSTRG_18194	0.82315	POS
ARFGEF1	MSTRG_18433	0.83727	POS
ARFGEF1	MSTRG_7818	0.81593	POS
ARFIP2	MSTRG_15895	0.80972	POS
ARFIP2	MSTRG_2743	0.85637	POS
ARHGAP1	MSTRG_23893	0.83914	POS
ARHGAP1	MSTRG_9051	0.85417	POS
ARHGAP22	MSTRG_19098	0.80438	POS
ARHGAP26	MSTRG_14918	0.80984	POS
ARHGAP26	MSTRG_4649	0.84265	POS
ARHGAP4	MSTRG_4926	0.8537	POS
ARHGAP45	MSTRG_19098	0.87243	POS
ARHGDIA	MSTRG_17681	0.84756	POS
ARHGDIA	MSTRG_4055	-0.80197	NEG
ARHGEF2	MSTRG_15243	0.83481	POS
ARID4A	MSTRG_12757	0.80486	POS
ARID4A	MSTRG_5283	0.81092	POS
ARID4B	MSTRG_18433	0.85346	POS
ARL1	MSTRG_16189	-0.84234	NEG
ARL1	MSTRG_5725	-0.81032	NEG
ARL16	MSTRG_12954	0.83475	POS
ARL16	MSTRG_18433	0.84126	POS
ARL4A	MSTRG_18194	0.83602	POS
ARL5A	MSTRG_15243	0.80158	POS
ARMC1	MSTRG_15311	-0.83975	NEG
ARMC1	MSTRG_1561	-0.81469	NEG
ARMC1	MSTRG_17681	0.86431	POS
ARMC1	MSTRG_20849	-0.84457	NEG
ARMC1	MSTRG_2918	-0.82847	NEG
ARMC1	MSTRG_4055	-0.83441	NEG
ARMC1	MSTRG_7965	-0.85656	NEG
ARMC1	MSTRG_8140	-0.8502	NEG
ARMC1	MSTRG_8142	-0.85038	NEG
ARMC1	MSTRG_8974	-0.85293	NEG
ARMC1	MSTRG_9478	-0.81662	NEG
ARMC1	MSTRG_9874	-0.82592	NEG
ARMC10	MSTRG_1049	0.80304	POS
ARSB	MSTRG_18433	0.80927	POS
ASAH1	MSTRG_15590	0.81427	POS
ASB16	MSTRG_18433	-0.85039	NEG
ASB16	MSTRG_19312	-0.82174	NEG
ASB5	MSTRG_18433	-0.83557	NEG
ASH2L	MSTRG_12757	0.8101	POS
ASH2L	MSTRG_17681	0.85195	POS
ATAD2	MSTRG_21084	0.80719	POS
ATAD2	MSTRG_6280	0.8784	POS
ATAD2	MSTRG_6855	0.80073	POS
ATAD3	MSTRG_15311	-0.82633	NEG
ATAD3	MSTRG_1561	-0.80807	NEG
ATAD3	MSTRG_17681	0.85186	POS
ATAD3	MSTRG_20849	-0.82569	NEG
ATAD3	MSTRG_4055	-0.80359	NEG
ATAD3	MSTRG_7965	-0.83346	NEG
ATAD3	MSTRG_8140	-0.83246	NEG
ATAD3	MSTRG_8142	-0.82901	NEG
ATAD3	MSTRG_867	-0.82397	NEG
ATAD3	MSTRG_8974	-0.83503	NEG
ATAD3	MSTRG_9478	-0.80982	NEG
ATAD3	MSTRG_9874	-0.82123	NEG
ATF3	MSTRG_1561	0.91677	POS
ATG16L1	MSTRG_18069	0.82815	POS
ATG16L1	MSTRG_19011	0.81085	POS
ATP11C	MSTRG_18052	0.85376	POS
ATP1A2	MSTRG_18433	-0.83278	NEG
ATP1A2	MSTRG_9051	-0.80288	NEG
ATP1B4	MSTRG_18433	-0.85198	NEG
ATP1B4	MSTRG_19312	-0.82474	NEG
ATP1B4	MSTRG_9051	-0.81284	NEG
ATP2A1	MSTRG_18433	-0.85992	NEG
ATP2A1	MSTRG_19312	-0.83407	NEG
ATP2A1	MSTRG_23893	-0.80227	NEG
ATP2B2	MSTRG_11340	0.83345	POS
ATP2B2	MSTRG_12845	0.84488	POS
ATP2B2	MSTRG_14143	0.8207	POS
ATP2B2	MSTRG_15283	0.80596	POS
ATP2B2	MSTRG_15284	0.84941	POS
ATP2B2	MSTRG_17336	0.86919	POS
ATP2B2	MSTRG_22405	0.84854	POS
ATP2B2	MSTRG_2367	0.85626	POS
ATP2B2	MSTRG_23911	0.83283	POS
ATP2B2	MSTRG_4119	0.80877	POS
ATP2B2	MSTRG_5842	0.8481	POS
ATP2B2	MSTRG_6027	0.82876	POS
ATP2B2	MSTRG_6830	0.83783	POS
ATP2B2	MSTRG_7447	0.87839	POS
ATP2B2	MSTRG_7633	0.80432	POS
ATP2B2	MSTRG_8366	0.85092	POS
ATP2B2	MSTRG_8930	0.86569	POS
ATP2B2	MSTRG_9283	0.86216	POS
ATP2B2	MSTRG_9466	0.87826	POS
ATP6V0B	MSTRG_16189	-0.83231	NEG
ATP6V0B	MSTRG_18433	0.85422	POS
ATP6V0C	MSTRG_12954	0.85104	POS
ATP6V0C	MSTRG_15311	-0.82949	NEG
ATP6V0C	MSTRG_15590	0.81547	POS
ATP6V0C	MSTRG_20849	-0.83264	NEG
ATP6V0C	MSTRG_2918	-0.80542	NEG
ATP6V0C	MSTRG_4055	-0.81119	NEG
ATP6V0C	MSTRG_5283	0.8732	POS
ATP6V0C	MSTRG_7965	-0.84167	NEG
ATP6V0C	MSTRG_8140	-0.83789	NEG
ATP6V0C	MSTRG_8142	-0.83509	NEG
ATP6V0C	MSTRG_867	-0.81101	NEG
ATP6V0C	MSTRG_8974	-0.84204	NEG
ATP6V0E1	MSTRG_15311	-0.88228	NEG
ATP6V0E1	MSTRG_4055	-0.86016	NEG
ATP6V0E1	MSTRG_7965	-0.88935	NEG
ATP6V0E1	MSTRG_867	-0.86216	NEG
ATP6V1H	MSTRG_12954	0.85586	POS
ATP6V1H	MSTRG_18433	0.87121	POS
ATP9B	MSTRG_11030	0.80559	POS
ATP9B	MSTRG_5783	0.80197	POS
ATXN2L	MSTRG_1010	0.80997	POS
ATXN2L	MSTRG_15895	0.80128	POS
AUP1	MSTRG_5783	0.80895	POS
AURKA	MSTRG_15372	0.80102	POS
B3GNT6	MSTRG_19098	0.81327	POS
B9D1	MSTRG_15895	0.81956	POS
BARD1	MSTRG_19011	0.81205	POS
BATF3	MSTRG_19098	0.89331	POS
BATF3	MSTRG_4926	0.86729	POS
BAX	MSTRG_11848	0.82184	POS
BAX	MSTRG_17399	0.82945	POS
BAX	MSTRG_18069	0.83694	POS
BAX	MSTRG_19011	0.82265	POS
BAX	MSTRG_20701	0.84346	POS
BAZ2B	MSTRG_17681	0.81256	POS
BCDIN3	MSTRG_12757	0.81773	POS
BCDIN3	MSTRG_21084	0.81439	POS
BCDIN3	MSTRG_7365	0.82483	POS
BCL2L15	MSTRG_19098	0.86125	POS
BET1L	MSTRG_11591	0.8002	POS
BET1L	MSTRG_17681	0.89769	POS
BICD2	MSTRG_21084	0.80489	POS
BIN1	MSTRG_15895	-0.83106	NEG
BIN1	MSTRG_4740	-0.81035	NEG
BIRC5	MSTRG_2743	0.80314	POS
BLOC1S3	MSTRG_1010	0.83357	POS
BLOC1S3	MSTRG_7365	0.81703	POS
BMP3	MSTRG_19098	0.86517	POS
BMP3	MSTRG_4926	0.85078	POS
BNIP1	MSTRG_17681	0.80341	POS
BOD1L1	MSTRG_2743	0.8044	POS
BoLA-DOB	MSTRG_19098	0.83065	POS
BoLA-DOB	MSTRG_4926	0.82318	POS
BoLA-DOB	MSTRG_7799	0.81234	POS
BOP1	MSTRG_11591	0.8047	POS
BOP1	MSTRG_17681	0.8591	POS
BOP1	MSTRG_2918	-0.82865	NEG
BOP1	MSTRG_9478	-0.82716	NEG
BORA	MSTRG_1049	0.84937	POS
BORA	MSTRG_6280	0.89007	POS
BORA	MSTRG_6855	0.80629	POS
BPI	MSTRG_19098	0.87002	POS
BPI	MSTRG_4926	0.87099	POS
BRD3	MSTRG_22491	0.80805	POS
BRPF1	MSTRG_1049	0.80603	POS
bta-mir-205	MSTRG_20107	0.80089	POS
BTBD1	MSTRG_15311	0.82866	POS
BTBD1	MSTRG_1561	0.80855	POS
BTBD1	MSTRG_20849	0.81916	POS
BTBD1	MSTRG_7965	0.82391	POS
BTBD1	MSTRG_8140	0.8268	POS
BTBD1	MSTRG_8142	0.82106	POS
BTBD1	MSTRG_867	0.80356	POS
BTBD1	MSTRG_8974	0.8282	POS
BTBD1	MSTRG_9478	0.81078	POS
BTBD1	MSTRG_9874	0.8263	POS
BTG1	MSTRG_11848	0.82272	POS
BTG3	MSTRG_15590	0.80571	POS
BTG3	MSTRG_15895	0.84158	POS
BTG3	MSTRG_18433	0.8087	POS
BTG3	MSTRG_2743	0.8443	POS
BTK	MSTRG_4926	0.82277	POS
BTK	MSTRG_7799	0.80689	POS
C10H14ORF166	MSTRG_7965	-0.81774	NEG
C10orf71	MSTRG_18433	-0.84641	NEG
C10orf71	MSTRG_19312	-0.81838	NEG
C10orf71	MSTRG_9051	-0.80774	NEG
C14orf119	MSTRG_15590	0.81009	POS
C14orf119	MSTRG_17681	0.89628	POS
C14orf119	MSTRG_6280	0.8528	POS
C17orf75	MSTRG_11030	0.80265	POS
C17orf75	MSTRG_23893	0.82685	POS
C1GALT1	MSTRG_18194	0.80618	POS
C20H5orf34	MSTRG_21084	0.80593	POS
C20H5orf34	MSTRG_6280	0.86454	POS
C29H11orf24	MSTRG_4649	0.81071	POS
C2CD5	MSTRG_7818	0.80953	POS
C6H4orf19	MSTRG_7942	0.81378	POS
C6orf89	MSTRG_4740	0.82631	POS
C9H6orf120	MSTRG_11591	0.80216	POS
CA3	MSTRG_13188	-0.80791	NEG
CA8	MSTRG_19098	0.8143	POS
CA8	MSTRG_4926	0.82586	POS
CABIN1	MSTRG_15243	0.81155	POS
CABIN1	MSTRG_19312	0.81151	POS
CACNA1S	MSTRG_18433	-0.85954	NEG
CACNA1S	MSTRG_19312	-0.83395	NEG
CACNA1S	MSTRG_23893	-0.80206	NEG
CACNB1	MSTRG_18433	-0.85656	NEG
CACNB1	MSTRG_19312	-0.8312	NEG
CACNG1	MSTRG_18433	-0.85449	NEG
CACNG1	MSTRG_19312	-0.83355	NEG
CADM1	MSTRG_7942	0.8403	POS
CALCOCO2	MSTRG_13188	0.84433	POS
CALHM6	MSTRG_11604	0.83073	POS
CALHM6	MSTRG_19098	0.85915	POS
CALHM6	MSTRG_4649	0.81147	POS
CAMK2A	MSTRG_18433	-0.8586	NEG
CAMK2A	MSTRG_19312	-0.82957	NEG
CAMK2A	MSTRG_23893	-0.80031	NEG
CAMK2A	MSTRG_9051	-0.81966	NEG
CAMK2B	MSTRG_18433	-0.85778	NEG
CAMK2B	MSTRG_19312	-0.8283	NEG
CAMK2B	MSTRG_9051	-0.81855	NEG
CAMK2N1	MSTRG_19098	0.86164	POS
CANT1	MSTRG_17681	0.8019	POS
CAPN1	MSTRG_12954	0.85048	POS
CAPN1	MSTRG_15243	0.83954	POS
CAPN1	MSTRG_15884	0.81379	POS
CAPN1	MSTRG_16036	0.80985	POS
CAPN1	MSTRG_5783	0.8126	POS
CAPN1	MSTRG_7365	0.80794	POS
CAPN5	MSTRG_17681	0.81368	POS
CARD19	MSTRG_18052	0.81074	POS
CARD19	MSTRG_4740	0.80004	POS
CARMIL1	MSTRG_1049	0.82444	POS
CARS	MSTRG_2743	0.80733	POS
CASC3	MSTRG_15243	0.835	POS
CASQ1	MSTRG_18433	-0.85706	NEG
CASQ1	MSTRG_19312	-0.83294	NEG
CASQ1	MSTRG_23893	-0.80065	NEG
CASQ1	MSTRG_9051	-0.82201	NEG
CAV2	MSTRG_10435	0.81285	POS
CAV3	MSTRG_18433	-0.85452	NEG
CAV3	MSTRG_19312	-0.83195	NEG
CAV3	MSTRG_23893	-0.80041	NEG
CAV3	MSTRG_9051	-0.81552	NEG
CAVIN4	MSTRG_18433	-0.85872	NEG
CAVIN4	MSTRG_19312	-0.83164	NEG
CCDC3	MSTRG_10049	0.83566	POS
CCDC3	MSTRG_18194	0.87981	POS
CCDC3	MSTRG_2700	0.813	POS
CCDC9	MSTRG_12757	0.83524	POS
CCDC97	MSTRG_15884	0.81478	POS
CCDC97	MSTRG_21084	0.8183	POS
CCDC97	MSTRG_2743	0.81942	POS
CCDC97	MSTRG_7365	0.81346	POS
CCL25	MSTRG_19098	0.85171	POS
CCL25	MSTRG_4649	0.8038	POS
CCL28	MSTRG_17383	0.95334	POS
CCL28	MSTRG_19011	0.90289	POS
CCL28	MSTRG_4926	0.82222	POS
CCL8	MSTRG_19098	0.82411	POS
CCNB1IP1	MSTRG_11030	0.81749	POS
CCNB1IP1	MSTRG_12954	0.83624	POS
CCNB1IP1	MSTRG_13188	0.82334	POS
CCNB1IP1	MSTRG_15243	0.83854	POS
CCNB1IP1	MSTRG_7818	0.82804	POS
CCR6	MSTRG_19098	0.85123	POS
CCR6	MSTRG_4926	0.81118	POS
CCSMST1	MSTRG_18433	0.8048	POS
CD101	MSTRG_4926	0.87643	POS
CD226	MSTRG_19098	0.8681	POS
CD226	MSTRG_4649	0.84127	POS
CD226	MSTRG_4926	0.87104	POS
CD320	MSTRG_17681	0.84232	POS
CD37	MSTRG_19098	0.85893	POS
CD9	MSTRG_2593	0.82213	POS
CD96	MSTRG_4649	0.82743	POS
CDA	MSTRG_14382	0.84431	POS
CDA	MSTRG_16244	0.86212	POS
CDA	MSTRG_16246	0.863	POS
CDA	MSTRG_19559	0.84914	POS
CDA	MSTRG_21999	0.85741	POS
CDA	MSTRG_2593	0.84146	POS
CDA	MSTRG_7794	0.85343	POS
CDHR2	MSTRG_19098	0.85562	POS
CDHR2	MSTRG_4649	0.838	POS
CDK19	MSTRG_11030	0.81066	POS
CDK19	MSTRG_23893	0.80902	POS
CDK19	MSTRG_9051	0.84854	POS
CDK5RAP2	MSTRG_7365	0.83525	POS
CDK5RAP2	MSTRG_7818	0.80317	POS
CDK6	MSTRG_15895	0.85013	POS
CDK6	MSTRG_5283	0.83674	POS
CDK9	MSTRG_15311	-0.84514	NEG
CDK9	MSTRG_2918	-0.82105	NEG
CDK9	MSTRG_4055	-0.81406	NEG
CDK9	MSTRG_7965	-0.8516	NEG
CDK9	MSTRG_8140	-0.84995	NEG
CDK9	MSTRG_8142	-0.84598	NEG
CDK9	MSTRG_867	-0.82932	NEG
CDK9	MSTRG_8974	-0.85243	NEG
CDK9	MSTRG_9478	-0.81888	NEG
CDK9	MSTRG_9874	-0.83988	NEG
CDNF	MSTRG_18433	-0.85572	NEG
CDNF	MSTRG_19312	-0.82398	NEG
CDT1	MSTRG_1020	0.80572	POS
CDT1	MSTRG_19098	0.80874	POS
CEBPG	MSTRG_15243	0.85051	POS
CEBPG	MSTRG_18433	0.82381	POS
CENPE	MSTRG_15372	0.80389	POS
CENPE	MSTRG_5783	0.81553	POS
CENPE	MSTRG_6855	0.86622	POS
CENPF	MSTRG_12757	0.82426	POS
CENPF	MSTRG_1513	0.82774	POS
CENPF	MSTRG_7818	0.81378	POS
CENPN	MSTRG_19011	0.81151	POS
CENPX	MSTRG_15311	-0.84488	NEG
CENPX	MSTRG_17681	0.82526	POS
CENPX	MSTRG_867	-0.83412	NEG
CENPX	MSTRG_9478	-0.81991	NEG
CEP72	MSTRG_12575	0.82422	POS
CEP72	MSTRG_19098	0.80794	POS
CEP78	MSTRG_1010	0.82277	POS
CEP78	MSTRG_14092	0.80856	POS
CEP78	MSTRG_2743	0.81048	POS
CERS5	MSTRG_17681	0.8051	POS
CETN3	MSTRG_6280	0.81727	POS
CFTR	MSTRG_4926	0.8837	POS
CGN	MSTRG_15243	0.81541	POS
CGN	MSTRG_18194	0.80398	POS
CGN	MSTRG_19312	0.85325	POS
CGN	MSTRG_23893	0.82147	POS
CGN	MSTRG_9051	0.84286	POS
CHD8	MSTRG_2743	0.81602	POS
CHERP	MSTRG_19312	0.81206	POS
CHML	MSTRG_7965	-0.80089	NEG
CHMP1A	MSTRG_15311	-0.85232	NEG
CHMP1A	MSTRG_15590	0.80471	POS
CHMP1A	MSTRG_1561	-0.84132	NEG
CHMP1A	MSTRG_17681	0.81621	POS
CHMP1A	MSTRG_20849	-0.84604	NEG
CHMP1A	MSTRG_2918	-0.82766	NEG
CHMP1A	MSTRG_4055	-0.82697	NEG
CHMP1A	MSTRG_7965	-0.86308	NEG
CHMP1A	MSTRG_8140	-0.86029	NEG
CHMP1A	MSTRG_8142	-0.85706	NEG
CHMP1A	MSTRG_867	-0.83376	NEG
CHMP1A	MSTRG_8974	-0.86242	NEG
CHMP1A	MSTRG_9478	-0.82176	NEG
CHMP1A	MSTRG_9874	-0.8498	NEG
CHPT1	MSTRG_22405	0.81447	POS
CHPT1	MSTRG_6830	0.80512	POS
CHPT1	MSTRG_9283	0.81284	POS
CHRNA1	MSTRG_18433	-0.85246	NEG
CHRNA1	MSTRG_19312	-0.82788	NEG
CHRNA1	MSTRG_23893	-0.80252	NEG
CHRNA1	MSTRG_9051	-0.81389	NEG
CIC	MSTRG_11030	0.81706	POS
CIZ1	MSTRG_1049	0.8344	POS
CIZ1	MSTRG_15243	0.84635	POS
CIZ1	MSTRG_6855	0.83072	POS
CKB	MSTRG_15590	0.80569	POS
CKB	MSTRG_17681	0.85264	POS
CKM	MSTRG_18433	-0.86007	NEG
CKM	MSTRG_19312	-0.8359	NEG
CKM	MSTRG_23893	-0.80363	NEG
CLCA1	MSTRG_19098	0.85659	POS
CLCA1	MSTRG_4926	0.88241	POS
CLP1	MSTRG_6280	0.82603	POS
CLRN3	MSTRG_19098	0.85873	POS
CLRN3	MSTRG_4649	0.82383	POS
CLU	MSTRG_17681	0.82237	POS
CMPK1	MSTRG_18433	0.84511	POS
CMPK1	MSTRG_9051	0.84085	POS
CMTM3	MSTRG_17681	0.83609	POS
CMTR1	MSTRG_1010	0.80121	POS
CMTR1	MSTRG_5283	0.85064	POS
CMTR1	MSTRG_7365	0.80202	POS
CMYA5	MSTRG_9051	-0.84757	NEG
CNDP1	MSTRG_11848	0.83209	POS
CNDP1	MSTRG_17399	0.86601	POS
CNDP1	MSTRG_7103	0.8092	POS
CNIH1	MSTRG_18433	0.8412	POS
CNIH1	MSTRG_9051	0.81705	POS
CNOT3	MSTRG_2743	0.82919	POS
COG2	MSTRG_12806	0.80735	POS
COG2	MSTRG_15311	-0.85559	NEG
COG2	MSTRG_1561	-0.83869	NEG
COG2	MSTRG_17681	0.83025	POS
COG2	MSTRG_20849	-0.84244	NEG
COG2	MSTRG_2918	-0.81915	NEG
COG2	MSTRG_4055	-0.8105	NEG
COG2	MSTRG_7965	-0.85365	NEG
COG2	MSTRG_8140	-0.85638	NEG
COG2	MSTRG_8142	-0.8529	NEG
COG2	MSTRG_867	-0.82934	NEG
COG2	MSTRG_8974	-0.85701	NEG
COG2	MSTRG_9478	-0.8311	NEG
COG2	MSTRG_9874	-0.84714	NEG
COL17A1	MSTRG_18570	0.80705	POS
COL1A1	MSTRG_16036	0.81476	POS
COL1A1	MSTRG_21084	0.80431	POS
COL1A2	MSTRG_21084	0.80843	POS
COL1A2	MSTRG_6855	0.80528	POS
COL5A2	MSTRG_7365	0.83625	POS
COL5A2	MSTRG_7818	0.81445	POS
COLEC12	MSTRG_12954	0.84727	POS
COLEC12	MSTRG_13188	0.81828	POS
COLEC12	MSTRG_15243	0.86449	POS
COLEC12	MSTRG_19608	0.81326	POS
COLGALT1	MSTRG_5783	0.80398	POS
COMMD2	MSTRG_17681	0.83262	POS
COMMD5	MSTRG_17681	0.83807	POS
COPA	MSTRG_15311	-0.8844	NEG
COPA	MSTRG_1561	-0.86362	NEG
COPA	MSTRG_17681	0.91062	POS
COPA	MSTRG_20849	-0.8836	NEG
COPA	MSTRG_2918	-0.85822	NEG
COPA	MSTRG_4055	-0.86274	NEG
COPA	MSTRG_7965	-0.89299	NEG
COPA	MSTRG_8140	-0.88977	NEG
COPA	MSTRG_8142	-0.88714	NEG
COPA	MSTRG_867	-0.86471	NEG
COPA	MSTRG_8974	-0.89224	NEG
COPA	MSTRG_9478	-0.86093	NEG
COPA	MSTRG_9874	-0.87542	NEG
COPB2	MSTRG_17681	0.90552	POS
COPE	MSTRG_15590	0.82402	POS
COPE	MSTRG_17681	0.86506	POS
COPG1	MSTRG_11591	0.80166	POS
COPG1	MSTRG_15311	-0.86559	NEG
COPG1	MSTRG_2918	-0.82624	NEG
COPG1	MSTRG_4055	-0.82819	NEG
COPG1	MSTRG_7965	-0.86729	NEG
COPG1	MSTRG_8140	-0.86701	NEG
COPG1	MSTRG_8142	-0.86224	NEG
COPG1	MSTRG_8974	-0.86874	NEG
COPG1	MSTRG_9478	-0.84698	NEG
COPS6	MSTRG_12954	0.81484	POS
CORO6	MSTRG_18433	-0.85424	NEG
CORO6	MSTRG_19312	-0.82435	NEG
CORO6	MSTRG_9051	-0.82221	NEG
COX6A2	MSTRG_18433	-0.86002	NEG
COX6A2	MSTRG_19312	-0.83426	NEG
COX6A2	MSTRG_23893	-0.80295	NEG
COX6A2	MSTRG_9051	-0.82076	NEG
CPA3	MSTRG_19098	0.84397	POS
CPA3	MSTRG_4926	0.86123	POS
CPO	MSTRG_14460	0.81916	POS
CPS1	MSTRG_16907	0.82008	POS
CPS1	MSTRG_7942	0.87326	POS
CPSF7	MSTRG_1010	0.81117	POS
CPSF7	MSTRG_12757	0.82961	POS
CPSF7	MSTRG_22449	0.80461	POS
CPSF7	MSTRG_5283	0.81376	POS
CPT1A	MSTRG_5283	0.80827	POS
CREB3	MSTRG_11591	0.83177	POS
CREB3	MSTRG_2700	0.81458	POS
CREM	MSTRG_4055	0.83277	POS
CREM	MSTRG_4740	-0.8352	NEG
CRIPT	MSTRG_9874	-0.81303	NEG
CRNKL1	MSTRG_13188	0.81659	POS
CRTAP	MSTRG_12954	0.85098	POS
CSF2RB	MSTRG_1020	0.81415	POS
CSF2RB	MSTRG_19098	0.8487	POS
CSF2RB	MSTRG_7799	0.80104	POS
CSNK2A2	MSTRG_16189	-0.81355	NEG
CSRP3	MSTRG_18433	-0.83796	NEG
CSRP3	MSTRG_9051	-0.80048	NEG
CST7	MSTRG_11604	0.8371	POS
CST7	MSTRG_19098	0.86571	POS
CST7	MSTRG_4926	0.87182	POS
CSTB	MSTRG_15590	0.84097	POS
CSTB	MSTRG_20849	-0.83885	NEG
CSTB	MSTRG_2918	-0.81375	NEG
CSTB	MSTRG_7965	-0.84801	NEG
CSTB	MSTRG_8140	-0.84706	NEG
CSTB	MSTRG_8142	-0.84467	NEG
CSTB	MSTRG_867	-0.8218	NEG
CSTB	MSTRG_8974	-0.84722	NEG
CSTB	MSTRG_9874	-0.82761	NEG
CTNNBL1	MSTRG_19312	0.8113	POS
CTNND1	MSTRG_15590	0.82313	POS
CTNND1	MSTRG_16189	-0.81878	NEG
CTNND1	MSTRG_17681	0.87801	POS
CTNS	MSTRG_1049	0.80886	POS
CTNS	MSTRG_7818	0.81927	POS
CTNS	MSTRG_9051	0.84701	POS
CTTN	MSTRG_5725	-0.80138	NEG
CWF19L1	MSTRG_12757	0.80865	POS
CWF19L1	MSTRG_7818	0.82466	POS
CXCL11	MSTRG_19098	0.85773	POS
CYB5A	MSTRG_8140	-0.8863	NEG
CYB5A	MSTRG_8142	-0.88164	NEG
CYB5A	MSTRG_8974	-0.88925	NEG
CYP26A1	MSTRG_3913	0.8137	POS
CYP4F2	MSTRG_14460	0.89119	POS
CYP4F2	MSTRG_19098	0.82615	POS
CYP7B1	MSTRG_18052	0.89534	POS
DAAM1	MSTRG_15895	0.84287	POS
DAAM1	MSTRG_18194	0.83996	POS
DAAM1	MSTRG_2700	0.81728	POS
DAB2IP	MSTRG_927	0.85159	POS
DAK	MSTRG_16189	-0.8287	NEG
DAZAP2	MSTRG_12806	0.80735	POS
DAZAP2	MSTRG_5783	0.84011	POS
DAZAP2	MSTRG_6280	0.85106	POS
DBI	MSTRG_16189	-0.84057	NEG
DCTPP1	MSTRG_18433	0.85022	POS
DCTPP1	MSTRG_4740	0.83306	POS
DCTPP1	MSTRG_9051	0.81015	POS
DCUN1D2	MSTRG_18433	-0.84419	NEG
DCUN1D2	MSTRG_19312	-0.81601	NEG
DCUN1D2	MSTRG_9051	-0.80516	NEG
DCUN1D3	MSTRG_12954	0.80942	POS
DCUN1D3	MSTRG_15895	0.8369	POS
DCUN1D3	MSTRG_18433	0.82701	POS
DCUN1D3	MSTRG_2743	0.82055	POS
DCUN1D4	MSTRG_18194	0.84383	POS
DCXR	MSTRG_15311	-0.8271	NEG
DCXR	MSTRG_1561	-0.80885	NEG
DCXR	MSTRG_20849	-0.8248	NEG
DCXR	MSTRG_7965	-0.83192	NEG
DCXR	MSTRG_8140	-0.83034	NEG
DCXR	MSTRG_8142	-0.82626	NEG
DCXR	MSTRG_867	-0.83484	NEG
DCXR	MSTRG_8974	-0.833	NEG
DCXR	MSTRG_9874	-0.82255	NEG
DDB1	MSTRG_11591	0.80237	POS
DDB1	MSTRG_15884	0.80879	POS
DDB1	MSTRG_6280	0.83237	POS
DDB1	MSTRG_7365	0.8052	POS
DDIT4L	MSTRG_18433	-0.85151	NEG
DDIT4L	MSTRG_19312	-0.81812	NEG
DDIT4L	MSTRG_9051	-0.81667	NEG
DDX20	MSTRG_7818	0.81531	POS
DECR1	MSTRG_1561	-0.808	NEG
DECR1	MSTRG_9874	-0.81962	NEG
DEGS1	MSTRG_16189	-0.81545	NEG
DENND2D	MSTRG_19098	0.84449	POS
DERL3	MSTRG_19098	0.84502	POS
DGAT1	MSTRG_11591	0.81693	POS
DGAT1	MSTRG_17681	0.82662	POS
DGAT2	MSTRG_11340	0.84404	POS
DGAT2	MSTRG_12167	0.83373	POS
DGAT2	MSTRG_12845	0.85346	POS
DGAT2	MSTRG_14143	0.82339	POS
DGAT2	MSTRG_15283	0.83939	POS
DGAT2	MSTRG_15284	0.87152	POS
DGAT2	MSTRG_16907	0.80121	POS
DGAT2	MSTRG_17336	0.87591	POS
DGAT2	MSTRG_22405	0.86924	POS
DGAT2	MSTRG_2367	0.88076	POS
DGAT2	MSTRG_23911	0.83802	POS
DGAT2	MSTRG_2724	0.81254	POS
DGAT2	MSTRG_4119	0.8508	POS
DGAT2	MSTRG_5842	0.87473	POS
DGAT2	MSTRG_6830	0.8862	POS
DGAT2	MSTRG_7447	0.8884	POS
DGAT2	MSTRG_7633	0.82128	POS
DGAT2	MSTRG_7942	0.80671	POS
DGAT2	MSTRG_8366	0.86722	POS
DGAT2	MSTRG_8930	0.89895	POS
DGAT2	MSTRG_9283	0.87829	POS
DGAT2	MSTRG_9466	0.88828	POS
DHCR24	MSTRG_7942	0.83199	POS
DHRS7C	MSTRG_18433	-0.85316	NEG
DHRS7C	MSTRG_19312	-0.83161	NEG
DHX35	MSTRG_19608	0.81839	POS
DHX37	MSTRG_5283	0.85198	POS
DIEXF	MSTRG_11591	0.80826	POS
DIEXF	MSTRG_17681	0.86067	POS
DIS3L2	MSTRG_2743	0.81312	POS
DLG1	MSTRG_12954	0.82522	POS
DLG1	MSTRG_15590	0.803	POS
DLG1	MSTRG_18433	0.85833	POS
DLG1	MSTRG_5283	0.85179	POS
DNAJC17	MSTRG_18433	0.8541	POS
DNAJC17	MSTRG_19312	0.82563	POS
DNAJC17	MSTRG_2700	0.83616	POS
DNAJC17	MSTRG_4740	0.85618	POS
DNAJC17	MSTRG_9051	0.81689	POS
DOCK11	MSTRG_1049	0.86276	POS
DOCK11	MSTRG_11591	0.8126	POS
DOCK11	MSTRG_21084	0.80022	POS
DOCK11	MSTRG_6280	0.85516	POS
DOCK11	MSTRG_7818	0.82087	POS
DOCK5	MSTRG_4649	0.86302	POS
DPEP1	MSTRG_19098	0.82051	POS
DPF2	MSTRG_15884	0.80931	POS
DPF2	MSTRG_21084	0.8056	POS
DPF2	MSTRG_7365	0.81044	POS
DPY19L3	MSTRG_1020	0.80267	POS
DPY19L3	MSTRG_11030	0.82449	POS
DPY19L3	MSTRG_15243	0.83177	POS
DPY19L3	MSTRG_19312	0.84243	POS
DPY19L3	MSTRG_7799	0.80115	POS
DSTN	MSTRG_1020	0.80111	POS
DSTN	MSTRG_17681	0.84035	POS
DSTN	MSTRG_22069	0.81563	POS
DUSP13	MSTRG_18433	-0.8598	NEG
DUSP13	MSTRG_19312	-0.83269	NEG
DUSP13	MSTRG_23893	-0.80254	NEG
DUSP27	MSTRG_18433	-0.84573	NEG
DUSP27	MSTRG_19312	-0.81298	NEG
DUSP27	MSTRG_9051	-0.81683	NEG
DYNC1H1	MSTRG_1049	0.82688	POS
DYNC1H1	MSTRG_12954	0.81309	POS
DYNC1H1	MSTRG_15243	0.81403	POS
EAF2	MSTRG_4926	0.82646	POS
EBD	MSTRG_19098	0.85397	POS
EBD	MSTRG_4926	0.89149	POS
EBP	MSTRG_14563	0.80132	POS
EBP	MSTRG_15311	-0.83961	NEG
EBP	MSTRG_20849	-0.8313	NEG
EBP	MSTRG_867	-0.85125	NEG
EBP	MSTRG_9478	-0.82042	NEG
EBP	MSTRG_9874	-0.84302	NEG
EBPL	MSTRG_20849	-0.80359	NEG
EBPL	MSTRG_867	-0.81173	NEG
EBPL	MSTRG_9874	-0.80188	NEG
ECE1	MSTRG_15895	0.80723	POS
ECE1	MSTRG_18433	0.886	POS
ECE1	MSTRG_4740	0.83509	POS
EDIL3	MSTRG_19098	0.82756	POS
EEF1A2	MSTRG_18433	-0.84906	NEG
EEF1A2	MSTRG_19312	-0.82315	NEG
EEF1A2	MSTRG_9051	-0.82078	NEG
EEF1G	MSTRG_15243	0.81034	POS
EFCAB14	MSTRG_16189	-0.81741	NEG
EFEMP2	MSTRG_13188	0.80019	POS
EIF2B5	MSTRG_15895	0.80188	POS
EIF3E	MSTRG_15243	0.80893	POS
EIF4ENIF1	MSTRG_12954	0.82273	POS
EIF4ENIF1	MSTRG_15243	0.83609	POS
EIF4ENIF1	MSTRG_6823	0.81338	POS
EIF4ENIF1	MSTRG_7365	0.82424	POS
ELK4	MSTRG_8142	-0.80903	NEG
ELMSAN1	MSTRG_12954	0.83278	POS
ELMSAN1	MSTRG_13188	0.80325	POS
ELMSAN1	MSTRG_2700	0.81448	POS
ELOVL2	MSTRG_10922	0.85731	POS
ELOVL2	MSTRG_16664	0.82373	POS
ELOVL2	MSTRG_17336	0.83169	POS
ELOVL2	MSTRG_8366	0.84637	POS
ELOVL2	MSTRG_8930	0.80081	POS
ELOVL2	MSTRG_9283	0.80895	POS
ELOVL5	MSTRG_15701	-0.83754	NEG
ELOVL5	MSTRG_18052	0.85415	POS
ELP5	MSTRG_15311	-0.81998	NEG
ELP5	MSTRG_8140	-0.82489	NEG
ELP5	MSTRG_8142	-0.82239	NEG
ELP5	MSTRG_867	-0.81812	NEG
EMB	MSTRG_11604	0.87974	POS
EMB	MSTRG_4926	0.87773	POS
EMC1	MSTRG_17681	0.84343	POS
EMD	MSTRG_5283	0.80497	POS
EME1	MSTRG_1010	0.81931	POS
ENOPH1	MSTRG_16424	0.80418	POS
ENPP2	MSTRG_5283	0.81768	POS
ENSBTAG00000000432	MSTRG_1020	0.80148	POS
ENSBTAG00000000432	MSTRG_19098	0.85864	POS
ENSBTAG00000000432	MSTRG_4926	0.87232	POS
ENSBTAG00000000856	MSTRG_12757	0.87462	POS
ENSBTAG00000000856	MSTRG_15184	0.8072	POS
ENSBTAG00000000856	MSTRG_18069	0.80331	POS
ENSBTAG00000000856	MSTRG_20701	0.81531	POS
ENSBTAG00000001819	MSTRG_19098	0.86569	POS
ENSBTAG00000001819	MSTRG_4649	0.8335	POS
ENSBTAG00000001819	MSTRG_4926	0.89113	POS
ENSBTAG00000001845	MSTRG_19098	0.8561	POS
ENSBTAG00000001845	MSTRG_4649	0.83291	POS
ENSBTAG00000004632	MSTRG_16189	-0.83024	NEG
ENSBTAG00000005261	MSTRG_19098	0.85714	POS
ENSBTAG00000005261	MSTRG_4926	0.88113	POS
ENSBTAG00000005639	MSTRG_18069	0.83198	POS
ENSBTAG00000006042	MSTRG_19098	0.84854	POS
ENSBTAG00000006042	MSTRG_4926	0.83057	POS
ENSBTAG00000007618	MSTRG_4649	0.82654	POS
ENSBTAG00000007618	MSTRG_4926	0.89324	POS
ENSBTAG00000009783	MSTRG_10049	0.80015	POS
ENSBTAG00000009823	MSTRG_15243	0.80351	POS
ENSBTAG00000009823	MSTRG_19312	0.84636	POS
ENSBTAG00000009823	MSTRG_2700	0.8103	POS
ENSBTAG00000009823	MSTRG_9051	0.8406	POS
ENSBTAG00000009943	MSTRG_4649	0.81464	POS
ENSBTAG00000010852	MSTRG_14460	0.88787	POS
ENSBTAG00000011713	MSTRG_19098	0.84819	POS
ENSBTAG00000011713	MSTRG_4649	0.84298	POS
ENSBTAG00000012014	MSTRG_4926	0.86851	POS
ENSBTAG00000012058	MSTRG_16036	0.80789	POS
ENSBTAG00000012058	MSTRG_2743	0.81552	POS
ENSBTAG00000012058	MSTRG_7818	0.81319	POS
ENSBTAG00000014417	MSTRG_2700	-0.80882	NEG
ENSBTAG00000015330	MSTRG_7942	0.80814	POS
ENSBTAG00000016554	MSTRG_19098	0.86137	POS
ENSBTAG00000016554	MSTRG_4926	0.88678	POS
ENSBTAG00000016688	MSTRG_19089	-0.80327	NEG
ENSBTAG00000018451	MSTRG_5283	0.84015	POS
ENSBTAG00000019237	MSTRG_17681	0.89099	POS
ENSBTAG00000022395	MSTRG_15283	0.88406	POS
ENSBTAG00000023563	MSTRG_4649	0.82516	POS
ENSBTAG00000024487	MSTRG_20849	-0.82366	NEG
ENSBTAG00000024487	MSTRG_2918	-0.80709	NEG
ENSBTAG00000024487	MSTRG_4055	-0.81758	NEG
ENSBTAG00000024487	MSTRG_9478	-0.8005	NEG
ENSBTAG00000024487	MSTRG_9874	-0.81126	NEG
ENSBTAG00000026119	MSTRG_4926	0.83524	POS
ENSBTAG00000026163	MSTRG_14918	0.80877	POS
ENSBTAG00000026163	MSTRG_19098	0.84405	POS
ENSBTAG00000026163	MSTRG_4649	0.81324	POS
ENSBTAG00000026953	MSTRG_18433	0.80004	POS
ENSBTAG00000027033	MSTRG_19098	0.85635	POS
ENSBTAG00000027033	MSTRG_4926	0.86234	POS
ENSBTAG00000027319	MSTRG_1010	0.80595	POS
ENSBTAG00000027319	MSTRG_12757	0.81646	POS
ENSBTAG00000027760	MSTRG_4926	0.80777	POS
ENSBTAG00000031828	MSTRG_19098	0.80723	POS
ENSBTAG00000031828	MSTRG_4926	0.8803	POS
ENSBTAG00000032259	MSTRG_11591	0.80693	POS
ENSBTAG00000032259	MSTRG_15311	-0.81812	NEG
ENSBTAG00000032259	MSTRG_1561	-0.8009	NEG
ENSBTAG00000032259	MSTRG_17681	0.85654	POS
ENSBTAG00000032259	MSTRG_20849	-0.81729	NEG
ENSBTAG00000032259	MSTRG_867	-0.81206	NEG
ENSBTAG00000032259	MSTRG_9478	-0.80212	NEG
ENSBTAG00000032259	MSTRG_9874	-0.81514	NEG
ENSBTAG00000034824	MSTRG_15895	0.83241	POS
ENSBTAG00000034824	MSTRG_5283	0.84542	POS
ENSBTAG00000034945	MSTRG_4649	0.82628	POS
ENSBTAG00000034945	MSTRG_4926	0.88813	POS
ENSBTAG00000037510	MSTRG_19098	0.86414	POS
ENSBTAG00000037510	MSTRG_4926	0.87096	POS
ENSBTAG00000038849	MSTRG_18433	-0.86057	NEG
ENSBTAG00000038849	MSTRG_19312	-0.83233	NEG
ENSBTAG00000038849	MSTRG_23893	-0.80208	NEG
ENSBTAG00000038849	MSTRG_9051	-0.82129	NEG
ENSBTAG00000038926	MSTRG_17681	0.83166	POS
ENSBTAG00000044871	MSTRG_18433	-0.85225	NEG
ENSBTAG00000044871	MSTRG_19312	-0.82187	NEG
ENSBTAG00000044871	MSTRG_9051	-0.81353	NEG
ENSBTAG00000045889	MSTRG_18433	-0.85752	NEG
ENSBTAG00000045889	MSTRG_19312	-0.82775	NEG
ENSBTAG00000045971	MSTRG_17681	0.87581	POS
ENSBTAG00000045971	MSTRG_2918	-0.84636	NEG
ENSBTAG00000045971	MSTRG_8140	-0.89273	NEG
ENSBTAG00000045971	MSTRG_8142	-0.88853	NEG
ENSBTAG00000045971	MSTRG_867	-0.8653	NEG
ENSBTAG00000045971	MSTRG_8974	-0.89639	NEG
ENSBTAG00000046177	MSTRG_18433	-0.84792	NEG
ENSBTAG00000046177	MSTRG_19312	-0.82351	NEG
ENSBTAG00000046177	MSTRG_9051	-0.80912	NEG
ENSBTAG00000046333	MSTRG_18433	-0.85502	NEG
ENSBTAG00000046333	MSTRG_19312	-0.8304	NEG
ENSBTAG00000046333	MSTRG_23893	-0.80523	NEG
ENSBTAG00000046333	MSTRG_9051	-0.81628	NEG
ENSBTAG00000046416	MSTRG_17681	0.8281	POS
ENSBTAG00000046458	MSTRG_19098	0.85212	POS
ENSBTAG00000046458	MSTRG_4649	0.81214	POS
ENSBTAG00000046587	MSTRG_16244	0.81485	POS
ENSBTAG00000046587	MSTRG_16246	0.81619	POS
ENSBTAG00000046587	MSTRG_19441	0.80876	POS
ENSBTAG00000046587	MSTRG_21999	0.80476	POS
ENSBTAG00000046587	MSTRG_7794	0.80409	POS
ENSBTAG00000046587	MSTRG_9657	0.82488	POS
ENSBTAG00000046688	MSTRG_9051	0.86773	POS
ENSBTAG00000046839	MSTRG_15590	0.8279	POS
ENSBTAG00000046839	MSTRG_6280	0.83779	POS
ENSBTAG00000047207	MSTRG_12954	0.81656	POS
ENSBTAG00000047207	MSTRG_5283	0.83841	POS
ENSBTAG00000047265	MSTRG_18570	0.83309	POS
ENSBTAG00000047265	MSTRG_7365	0.80739	POS
ENSBTAG00000047449	MSTRG_4649	0.83275	POS
ENSBTAG00000047449	MSTRG_4926	0.88706	POS
ENSBTAG00000047625	MSTRG_6823	0.80093	POS
ENSBTAG00000047697	MSTRG_19098	0.82138	POS
ENSBTAG00000047697	MSTRG_7799	0.82532	POS
ENSBTAG00000047866	MSTRG_11848	0.91847	POS
ERAL1	MSTRG_7965	-0.82555	NEG
ERCC6	MSTRG_1049	0.82048	POS
EVI5	MSTRG_5283	0.81475	POS
EXOC3L4	MSTRG_4649	0.84361	POS
EXOSC4	MSTRG_15590	0.81349	POS
EYA1	MSTRG_18433	-0.81322	NEG
EZH2	MSTRG_13188	0.85501	POS
EZH2	MSTRG_18433	0.83125	POS
FABP2	MSTRG_19098	0.8286	POS
FADD	MSTRG_1010	0.80317	POS
FADD	MSTRG_12757	0.83419	POS
FADD	MSTRG_1513	0.82387	POS
FADD	MSTRG_22449	0.80054	POS
FADD	MSTRG_2743	0.81637	POS
FADD	MSTRG_7818	0.82278	POS
FAH	MSTRG_16189	-0.8416	NEG
FAM105A	MSTRG_18069	0.81272	POS
FAM105A	MSTRG_20701	0.81992	POS
FAM105A	MSTRG_5783	0.80038	POS
FAM168B	MSTRG_18069	0.82261	POS
FAM168B	MSTRG_20701	0.82444	POS
FAM193B	MSTRG_12954	0.83691	POS
FAM20A	MSTRG_16664	0.8332	POS
FAM20C	MSTRG_16907	0.81101	POS
FAM3A	MSTRG_5283	0.81461	POS
FAM49B	MSTRG_19098	0.87863	POS
FAM49B	MSTRG_4926	0.85278	POS
FAM83B	MSTRG_1513	0.83688	POS
FAM83H	MSTRG_2743	0.82403	POS
FAM91A1	MSTRG_9051	0.86778	POS
FAM96A	MSTRG_15884	0.80575	POS
FAM96A	MSTRG_5783	0.84199	POS
FANCC	MSTRG_11591	0.82836	POS
FANCC	MSTRG_17681	0.87888	POS
FASN	MSTRG_11030	0.81962	POS
FASN	MSTRG_18433	0.80946	POS
FBLIM1	MSTRG_11030	0.80385	POS
FBRS	MSTRG_2743	0.81794	POS
FBRS	MSTRG_7818	0.80917	POS
FBXO32	MSTRG_4740	-0.81917	NEG
FBXO33	MSTRG_15311	-0.85752	NEG
FBXO33	MSTRG_17681	0.85569	POS
FBXO33	MSTRG_20849	-0.85777	NEG
FBXO33	MSTRG_2918	-0.82274	NEG
FBXO33	MSTRG_4055	-0.8307	NEG
FBXO33	MSTRG_7965	-0.86425	NEG
FBXO33	MSTRG_8140	-0.86191	NEG
FBXO33	MSTRG_8142	-0.85816	NEG
FBXO33	MSTRG_867	-0.8403	NEG
FBXO33	MSTRG_8974	-0.86486	NEG
FBXO33	MSTRG_9874	-0.85337	NEG
FBXO34	MSTRG_15895	0.81737	POS
FBXO40	MSTRG_18433	-0.85686	NEG
FBXO40	MSTRG_19312	-0.83214	NEG
FCHO2	MSTRG_18433	0.87588	POS
FEM1C	MSTRG_15243	0.82226	POS
FEM1C	MSTRG_19608	0.85057	POS
FGD3	MSTRG_4926	0.85302	POS
FGF21	MSTRG_10922	0.88452	POS
FGF21	MSTRG_16664	0.85234	POS
FIG4	MSTRG_22069	0.8047	POS
FIG4	MSTRG_6280	0.85994	POS
FKBP11	MSTRG_16189	-0.84908	NEG
FNDC3A	MSTRG_18433	0.84558	POS
FNDC3A	MSTRG_19312	0.80722	POS
FOLH1B	MSTRG_19011	0.86384	POS
FOXK1	MSTRG_1513	0.80235	POS
FOXK1	MSTRG_21084	0.82038	POS
FRK	MSTRG_14460	0.86908	POS
FRK	MSTRG_19098	0.838	POS
FRMD4B	MSTRG_18433	0.84053	POS
FRMD4B	MSTRG_5783	0.80208	POS
FRMD4B	MSTRG_9051	0.81963	POS
FRMD6	MSTRG_1049	0.82177	POS
FRMD6	MSTRG_18194	0.86656	POS
FRMD6	MSTRG_22449	0.80611	POS
FRMD6	MSTRG_2700	0.80396	POS
FRZB	MSTRG_9051	-0.80318	NEG
FUS	MSTRG_1010	0.83279	POS
FUS	MSTRG_12757	0.85325	POS
FUS	MSTRG_22491	0.82983	POS
FUT8	MSTRG_19098	0.83617	POS
FUT8	MSTRG_4926	0.86319	POS
FXYD3	MSTRG_20107	0.80059	POS
G6PC3	MSTRG_18194	0.81869	POS
G6PC3	MSTRG_5783	0.80686	POS
GADL1	MSTRG_18433	-0.83308	NEG
GADL1	MSTRG_19312	-0.81873	NEG
GAK	MSTRG_11591	0.83395	POS
GAK	MSTRG_13188	0.81541	POS
GAK	MSTRG_21084	0.81485	POS
GAN	MSTRG_12954	0.80123	POS
GANC	MSTRG_5283	-0.81858	NEG
GAPT	MSTRG_4649	0.85059	POS
GAPT	MSTRG_4926	0.8767	POS
GATAD2A	MSTRG_11591	0.8565	POS
GATAD2A	MSTRG_6280	0.86444	POS
GATD1	MSTRG_1561	-0.80684	NEG
GATD1	MSTRG_20849	-0.80159	NEG
GATD1	MSTRG_7965	-0.80656	NEG
GATD1	MSTRG_867	-0.81011	NEG
GATD1	MSTRG_8974	-0.81174	NEG
GATD1	MSTRG_9874	-0.82586	NEG
GCG	MSTRG_4926	0.87143	POS
GCSH	MSTRG_18052	0.83696	POS
GDAP1	MSTRG_19312	-0.80757	NEG
GDAP1	MSTRG_9051	-0.80571	NEG
GEMIN2	MSTRG_13188	0.83824	POS
GFI1	MSTRG_4926	0.87528	POS
GGCX	MSTRG_18052	0.82585	POS
GGCX	MSTRG_4740	0.80082	POS
GGH	MSTRG_11340	0.80063	POS
GGH	MSTRG_8930	0.81307	POS
GHR	MSTRG_7365	-0.82955	NEG
GHR	MSTRG_7818	-0.80079	NEG
GIMAP1	MSTRG_4926	0.85912	POS
GINS1	MSTRG_15311	-0.82401	NEG
GINS1	MSTRG_1561	-0.80662	NEG
GINS1	MSTRG_17681	0.85484	POS
GINS1	MSTRG_20849	-0.82356	NEG
GINS1	MSTRG_7965	-0.82935	NEG
GINS1	MSTRG_8140	-0.82763	NEG
GINS1	MSTRG_8142	-0.82362	NEG
GINS1	MSTRG_867	-0.8185	NEG
GINS1	MSTRG_8974	-0.8306	NEG
GINS1	MSTRG_9478	-0.80711	NEG
GINS1	MSTRG_9874	-0.82117	NEG
GIP	MSTRG_17383	0.90132	POS
GIP	MSTRG_19098	0.81807	POS
GIPC2	MSTRG_19098	0.86394	POS
GLE1	MSTRG_12757	0.80756	POS
GLE1	MSTRG_7818	0.8127	POS
GLUD1	MSTRG_15284	0.81061	POS
GLUD1	MSTRG_5842	0.81558	POS
GLUD1	MSTRG_7447	0.80127	POS
GLUD1	MSTRG_9466	0.80111	POS
GLUL	MSTRG_10261	0.81532	POS
GMEB2	MSTRG_1010	0.80139	POS
GMEB2	MSTRG_12757	0.80524	POS
GNAI1	MSTRG_15590	0.82691	POS
GNAI1	MSTRG_18433	0.84408	POS
GNAQ	MSTRG_17681	0.82389	POS
GNG2	MSTRG_17681	0.80549	POS
GOLGA2	MSTRG_12954	0.80748	POS
GOLGA2	MSTRG_15243	0.81582	POS
GOLGA2	MSTRG_19312	0.813	POS
GOLGA5	MSTRG_16189	-0.81762	NEG
GOLGA5	MSTRG_17681	0.8834	POS
GPA33	MSTRG_19098	0.85959	POS
GPA33	MSTRG_4649	0.8232	POS
GPR137	MSTRG_5783	0.81171	POS
GPR172B	MSTRG_15895	0.80486	POS
GPR174	MSTRG_18433	0.82239	POS
GPR34	MSTRG_19098	0.84062	POS
GPR34	MSTRG_4926	0.86495	POS
GPR82	MSTRG_4926	0.87487	POS
GPX2	MSTRG_19098	0.85523	POS
GPX2	MSTRG_4926	0.88181	POS
GRAMD4	MSTRG_4055	-0.80306	NEG
GRAMD4	MSTRG_9478	-0.81415	NEG
GRAP	MSTRG_19098	0.82091	POS
GRINA	MSTRG_1020	0.8144	POS
GTF2I	MSTRG_13188	0.80392	POS
GTF2I	MSTRG_15311	-0.80693	NEG
GTF2I	MSTRG_2918	-0.80176	NEG
GTF2I	MSTRG_7965	-0.82297	NEG
GTF3C1	MSTRG_11591	0.83674	POS
GTF3C1	MSTRG_17681	0.84526	POS
GTF3C1	MSTRG_20172	0.8009	POS
GUCA2A	MSTRG_19098	0.84281	POS
GUCA2B	MSTRG_19098	0.85345	POS
GUCA2B	MSTRG_4649	0.81888	POS
GUCY2C	MSTRG_19098	0.85614	POS
GZMA	MSTRG_11604	0.82863	POS
GZMA	MSTRG_4649	0.80845	POS
GZMB	MSTRG_4926	0.87163	POS
H3F3A	MSTRG_1010	0.81364	POS
H3F3A	MSTRG_5283	0.81201	POS
H6PD	MSTRG_11340	0.81228	POS
H6PD	MSTRG_12845	0.8198	POS
H6PD	MSTRG_17336	0.81149	POS
H6PD	MSTRG_22405	0.82891	POS
H6PD	MSTRG_2367	0.81464	POS
H6PD	MSTRG_5842	0.86021	POS
H6PD	MSTRG_6830	0.81851	POS
H6PD	MSTRG_7447	0.82915	POS
H6PD	MSTRG_8930	0.8227	POS
H6PD	MSTRG_9283	0.82828	POS
H6PD	MSTRG_9466	0.83387	POS
HACL1	MSTRG_7447	0.80978	POS
HACL1	MSTRG_8930	0.80963	POS
HACL1	MSTRG_9466	0.81081	POS
HADHB	MSTRG_9466	0.80158	POS
HAS2	MSTRG_19098	0.82151	POS
HAS2	MSTRG_4926	0.85227	POS
HCFC1	MSTRG_11591	0.80599	POS
HCFC1	MSTRG_19312	0.81164	POS
HEATR1	MSTRG_11591	0.82121	POS
HECTD3	MSTRG_12757	0.81216	POS
HECTD3	MSTRG_5283	0.8155	POS
HECTD3	MSTRG_7818	0.81499	POS
HEPACAM2	MSTRG_19098	0.87048	POS
HEPACAM2	MSTRG_4926	0.90013	POS
HEPH	MSTRG_4649	0.80961	POS
HEXB	MSTRG_5783	0.81263	POS
HEXB	MSTRG_7799	0.82455	POS
HFE2	MSTRG_15311	0.80059	POS
HFE2	MSTRG_20849	0.80523	POS
HFE2	MSTRG_5283	-0.87529	NEG
HFE2	MSTRG_7965	0.81233	POS
HFE2	MSTRG_8140	0.8104	POS
HFE2	MSTRG_8142	0.80952	POS
HFE2	MSTRG_8974	0.81179	POS
HGS	MSTRG_12757	0.80058	POS
HID1	MSTRG_19098	0.84758	POS
HID1	MSTRG_4926	0.85192	POS
HIF1AN	MSTRG_20849	0.81185	POS
HIF1AN	MSTRG_7942	-0.80527	NEG
HIF1AN	MSTRG_7965	0.81997	POS
HIF1AN	MSTRG_8140	0.82057	POS
HIF1AN	MSTRG_8142	0.8182	POS
HIF1AN	MSTRG_8974	0.82028	POS
HIF1AN	MSTRG_9874	0.80372	POS
HINFP	MSTRG_19608	0.80668	POS
HK3	MSTRG_4926	0.816	POS
HKDC1	MSTRG_14460	0.84716	POS
HMGA1	MSTRG_1513	0.8511	POS
HMGB1	MSTRG_12757	0.8245	POS
HNRNPH3	MSTRG_12954	0.81591	POS
HNRNPH3	MSTRG_13188	0.82759	POS
HNRNPH3	MSTRG_15243	0.83164	POS
HRASLS	MSTRG_18433	-0.85823	NEG
HRASLS	MSTRG_19312	-0.82882	NEG
HRC	MSTRG_18433	-0.85952	NEG
HRC	MSTRG_19312	-0.83375	NEG
HRC	MSTRG_23893	-0.80147	NEG
HRG	MSTRG_17336	0.97742	POS
HS3ST6	MSTRG_14382	0.94495	POS
HSD17B12	MSTRG_9051	0.83809	POS
HSD17B7	MSTRG_16907	0.80346	POS
HSD17B7	MSTRG_9874	-0.85845	NEG
HSPB2	MSTRG_18433	-0.85046	NEG
HSPB2	MSTRG_19312	-0.81771	NEG
HSPB2	MSTRG_9051	-0.81743	NEG
HSPB3	MSTRG_18433	-0.83523	NEG
HSPB3	MSTRG_19312	-0.80325	NEG
HSPB3	MSTRG_9051	-0.80996	NEG
HTRA2	MSTRG_11591	0.8158	POS
HTRA2	MSTRG_12806	0.82251	POS
HTRA2	MSTRG_17681	0.8836	POS
HTRA2	MSTRG_7965	-0.88471	NEG
HTT	MSTRG_1020	0.82672	POS
IDI1	MSTRG_14563	0.83055	POS
IFNGR2	MSTRG_4740	0.81186	POS
IFT20	MSTRG_4740	0.84223	POS
IGBP1	MSTRG_7965	-0.86392	NEG
IGBP1	MSTRG_867	-0.85161	NEG
IKZF1	MSTRG_1020	0.81816	POS
IKZF1	MSTRG_19098	0.86229	POS
IKZF1	MSTRG_4926	0.84075	POS
IL10RB	MSTRG_5725	-0.8056	NEG
IL10RB	MSTRG_6280	0.82571	POS
IL17RC	MSTRG_4740	0.81874	POS
IL2RB	MSTRG_4649	0.82886	POS
IL4R	MSTRG_11591	0.82905	POS
IMPAD1	MSTRG_15895	0.80447	POS
IMPAD1	MSTRG_5283	0.83854	POS
INIP	MSTRG_12806	0.80285	POS
INPP5D	MSTRG_19098	0.85155	POS
INPPL1	MSTRG_14092	0.814	POS
INSIG1	MSTRG_18052	0.82713	POS
INSIG1	MSTRG_7942	0.84008	POS
INTS4	MSTRG_13188	0.83278	POS
INTS4	MSTRG_15895	0.82962	POS
INTS4	MSTRG_5283	0.82621	POS
ISM1	MSTRG_20107	0.82115	POS
ITGA2	MSTRG_19608	0.82291	POS
ITGA2	MSTRG_2743	0.8263	POS
ITGA4	MSTRG_11030	0.83347	POS
ITGA4	MSTRG_19098	0.88498	POS
ITGA4	MSTRG_4926	0.83123	POS
ITGA4	MSTRG_7799	0.8113	POS
ITGB3BP	MSTRG_15884	0.80745	POS
ITK	MSTRG_19098	0.84042	POS
ITK	MSTRG_4926	0.86051	POS
ITPK1	MSTRG_1020	0.80041	POS
ITPK1	MSTRG_4649	0.83156	POS
JAG1	MSTRG_11591	0.80751	POS
JAG1	MSTRG_15590	0.81198	POS
JAG1	MSTRG_16189	-0.80322	NEG
JAG1	MSTRG_17218	0.81017	POS
JAG1	MSTRG_17681	0.84721	POS
JAGN1	MSTRG_16189	-0.86546	NEG
JAK3	MSTRG_1020	0.81057	POS
JAK3	MSTRG_19098	0.85653	POS
JKAMP	MSTRG_15590	0.83044	POS
JKAMP	MSTRG_16189	-0.82651	NEG
JKAMP	MSTRG_6280	0.84029	POS
JPH1	MSTRG_18433	-0.859	NEG
JPH1	MSTRG_19312	-0.82758	NEG
JPH1	MSTRG_9051	-0.81972	NEG
JSRP1	MSTRG_18433	-0.85998	NEG
JSRP1	MSTRG_19312	-0.83406	NEG
JSRP1	MSTRG_23893	-0.80457	NEG
JSRP1	MSTRG_9051	-0.8208	NEG
JUN	MSTRG_4959	-0.81152	NEG
KANSL3	MSTRG_18433	0.81826	POS
KAT5	MSTRG_5283	0.80795	POS
KBTBD12	MSTRG_18433	-0.8405	NEG
KBTBD12	MSTRG_19312	-0.80971	NEG
KBTBD12	MSTRG_9051	-0.80795	NEG
KCNA7	MSTRG_18433	-0.85829	NEG
KCNA7	MSTRG_19312	-0.83114	NEG
KCNA7	MSTRG_23893	-0.80113	NEG
KCNA7	MSTRG_9051	-0.81899	NEG
KCNE3	MSTRG_4926	0.868	POS
KCNJ11	MSTRG_18433	-0.85194	NEG
KCNJ11	MSTRG_19312	-0.8298	NEG
KDELR2	MSTRG_16189	-0.91117	NEG
KDELR3	MSTRG_5725	-0.86124	NEG
KDM3A	MSTRG_12954	0.80085	POS
KDM3A	MSTRG_9051	0.81097	POS
KHSRP	MSTRG_1049	0.82131	POS
KHSRP	MSTRG_2743	0.80333	POS
KIAA1958	MSTRG_19011	0.82004	POS
KLF16	MSTRG_18069	0.84198	POS
KLF3	MSTRG_18433	0.82133	POS
KLF3	MSTRG_5283	0.80723	POS
KLHL18	MSTRG_18069	0.80438	POS
KLHL18	MSTRG_20701	0.81766	POS
KLHL31	MSTRG_18433	-0.85913	NEG
KLHL31	MSTRG_19312	-0.83046	NEG
KLHL31	MSTRG_23893	-0.8029	NEG
KLHL31	MSTRG_9051	-0.82013	NEG
KLHL33	MSTRG_18433	-0.8363	NEG
KLHL33	MSTRG_19312	-0.80751	NEG
KLHL34	MSTRG_18433	-0.84076	NEG
KLHL34	MSTRG_19312	-0.80821	NEG
KLHL34	MSTRG_9051	-0.80267	NEG
KLHL38	MSTRG_18433	-0.84109	NEG
KLHL38	MSTRG_19312	-0.8077	NEG
KLHL40	MSTRG_18433	-0.80776	NEG
KLHL5	MSTRG_18433	0.81144	POS
KLRJ1	MSTRG_14460	0.83837	POS
KMT2B	MSTRG_15243	0.86487	POS
KMT2B	MSTRG_19312	0.84925	POS
KRT7	MSTRG_19098	0.86331	POS
KRT7	MSTRG_4926	0.85427	POS
L3MBTL3	MSTRG_5283	0.80394	POS
LAMA2	MSTRG_7942	-0.82837	NEG
LAT	MSTRG_19098	0.85895	POS
LAT	MSTRG_4926	0.87223	POS
LCP2	MSTRG_1020	0.8049	POS
LCP2	MSTRG_19098	0.84552	POS
LDB3	MSTRG_9051	-0.83479	NEG
LDLRAD4	MSTRG_5283	0.82817	POS
LETM1	MSTRG_17681	0.81568	POS
LETM1	MSTRG_21084	0.8012	POS
LETM1	MSTRG_5283	0.87187	POS
LETM1	MSTRG_7365	0.81928	POS
LGALS8	MSTRG_4740	0.8121	POS
LHFPL2	MSTRG_19098	0.80472	POS
LIMA1	MSTRG_11591	0.80314	POS
LIMA1	MSTRG_15311	-0.84671	NEG
LIMA1	MSTRG_4055	-0.82734	NEG
LIMA1	MSTRG_867	-0.83377	NEG
LIMA1	MSTRG_9874	-0.83786	NEG
LIMD2	MSTRG_19098	0.86518	POS
LIMK2	MSTRG_18194	0.81967	POS
LINGO1	MSTRG_18433	-0.8486	NEG
LINGO1	MSTRG_19312	-0.82852	NEG
LLGL1	MSTRG_19608	0.8113	POS
LMBR1	MSTRG_1020	0.80418	POS
LMBR1	MSTRG_12954	0.80551	POS
LMBR1	MSTRG_15590	0.80095	POS
LMBR1	MSTRG_18433	0.82929	POS
LMBR1	MSTRG_2743	0.83622	POS
LMNA	MSTRG_15884	0.82543	POS
LMNA	MSTRG_16036	0.80657	POS
LMNA	MSTRG_18433	0.82967	POS
LMNA	MSTRG_5783	0.82798	POS
LMNA	MSTRG_7365	0.8143	POS
LMO1	MSTRG_16244	0.81202	POS
LMO1	MSTRG_16246	0.82603	POS
LMO1	MSTRG_19559	0.84395	POS
LMOD2	MSTRG_18433	-0.85789	NEG
LMOD2	MSTRG_19312	-0.82788	NEG
LMOD2	MSTRG_23893	-0.80034	NEG
LMOD2	MSTRG_9051	-0.81897	NEG
LPXN	MSTRG_19098	0.83325	POS
LRBA	MSTRG_11591	0.82754	POS
LRBA	MSTRG_15884	0.81553	POS
LRBA	MSTRG_6280	0.87674	POS
LRBA	MSTRG_7365	0.813	POS
LRMP	MSTRG_19098	0.87232	POS
LRMP	MSTRG_4926	0.82077	POS
LRRC2	MSTRG_18433	-0.85531	NEG
LRRC2	MSTRG_19312	-0.81911	NEG
LRRC2	MSTRG_9051	-0.81621	NEG
LRRC39	MSTRG_18433	-0.86032	NEG
LRRC39	MSTRG_19312	-0.83232	NEG
LRRC39	MSTRG_23893	-0.80212	NEG
LRRC39	MSTRG_9051	-0.82105	NEG
LRRC8A	MSTRG_16189	-0.80216	NEG
LRRC8A	MSTRG_18433	0.83406	POS
LRRN4CL	MSTRG_18194	0.81083	POS
LSM14A	MSTRG_18433	0.83546	POS
LSM4	MSTRG_16189	-0.82686	NEG
LSS	MSTRG_16907	0.84004	POS
LSS	MSTRG_18052	0.81665	POS
LSS	MSTRG_7942	0.84137	POS
LTBP4	MSTRG_12954	0.83212	POS
LTBR	MSTRG_16189	-0.88142	NEG
LTBR	MSTRG_2700	0.8106	POS
LTBR	MSTRG_9051	0.83088	POS
LTN1	MSTRG_15311	-0.81796	NEG
LTN1	MSTRG_20849	-0.82144	NEG
LTN1	MSTRG_2918	-0.80095	NEG
LTN1	MSTRG_4055	-0.81182	NEG
LTN1	MSTRG_7965	-0.83298	NEG
LTN1	MSTRG_8140	-0.82485	NEG
LTN1	MSTRG_8142	-0.82459	NEG
LTN1	MSTRG_8974	-0.82747	NEG
LTN1	MSTRG_9874	-0.8012	NEG
LY6G6C	MSTRG_20107	0.80383	POS
LYPD2	MSTRG_14382	0.95289	POS
LYPD8	MSTRG_19098	0.85579	POS
LYPD8	MSTRG_4649	0.82088	POS
LYPLA1	MSTRG_20172	0.80351	POS
LYPLA1	MSTRG_4740	0.8679	POS
LYSMD3	MSTRG_4055	-0.80456	NEG
LYSMD3	MSTRG_7965	-0.80458	NEG
LYZ	MSTRG_15311	-0.81809	NEG
LYZ	MSTRG_20849	-0.8198	NEG
LYZ	MSTRG_7965	-0.82092	NEG
LYZ	MSTRG_8140	-0.82003	NEG
LYZ	MSTRG_8142	-0.8178	NEG
LYZ	MSTRG_867	-0.81518	NEG
LYZ	MSTRG_8974	-0.82311	NEG
LYZ	MSTRG_9478	-0.80474	NEG
LYZ	MSTRG_9874	-0.8099	NEG
LYZ2	MSTRG_19098	0.86196	POS
LYZ2	MSTRG_4926	0.88258	POS
MAFA	MSTRG_18433	-0.85	NEG
MAFA	MSTRG_9051	-0.8105	NEG
MAP4K1	MSTRG_1020	0.80725	POS
MAP4K1	MSTRG_19098	0.85677	POS
MAPK1	MSTRG_12954	0.83386	POS
MAPK7	MSTRG_1020	0.85097	POS
MAPK7	MSTRG_7799	0.82	POS
MB	MSTRG_18433	-0.85788	NEG
MB	MSTRG_19312	-0.83188	NEG
MB	MSTRG_23893	-0.80206	NEG
MB	MSTRG_9051	-0.82164	NEG
MBD4	MSTRG_6855	0.8002	POS
MBOAT1	MSTRG_1020	0.80227	POS
MBOAT1	MSTRG_11604	0.8665	POS
MBOAT1	MSTRG_4926	0.88312	POS
MBTPS1	MSTRG_19312	0.85529	POS
MCM2	MSTRG_18069	0.80436	POS
MCM2	MSTRG_19011	0.81253	POS
MCM2	MSTRG_5783	0.82121	POS
MD2	MSTRG_18194	0.80239	POS
MED27	MSTRG_1010	0.84113	POS
MELK	MSTRG_12757	0.82475	POS
MELK	MSTRG_1513	0.82084	POS
MELK	MSTRG_7818	0.80722	POS
MEN1	MSTRG_5283	0.84528	POS
MEN1	MSTRG_7365	0.827	POS
MEP1A	MSTRG_11848	0.83043	POS
MESP2	MSTRG_11604	0.82937	POS
MESP2	MSTRG_11848	0.9175	POS
MFSD12	MSTRG_16189	-0.80644	NEG
MFSD12	MSTRG_17681	0.87728	POS
MGAT4A	MSTRG_19098	0.82602	POS
MGAT4A	MSTRG_4926	0.87263	POS
MGC138914	MSTRG_4649	0.8196	POS
MGC139164	MSTRG_4926	0.83208	POS
MGC151839	MSTRG_4649	0.80994	POS
MGST1	MSTRG_4740	0.80523	POS
MICAL1	MSTRG_19098	0.80297	POS
MICAL1	MSTRG_4649	0.82086	POS
MIF	MSTRG_19312	0.84338	POS
MIF	MSTRG_9051	0.84705	POS
MINDY1	MSTRG_19559	0.80455	POS
MISP	MSTRG_19098	0.85466	POS
MISP	MSTRG_4649	0.82134	POS
MKL1	MSTRG_19098	0.82708	POS
MLIP	MSTRG_18433	-0.83945	NEG
MLIP	MSTRG_9051	-0.8011	NEG
MME	MSTRG_19098	0.824	POS
MMP25	MSTRG_19098	0.84442	POS
MORC2	MSTRG_2743	0.84617	POS
MORC2	MSTRG_5283	0.81411	POS
MPDU1	MSTRG_5783	0.81499	POS
MPP5	MSTRG_6280	0.81266	POS
MPPE1	MSTRG_9051	0.8331	POS
MPTX	MSTRG_19098	0.85766	POS
MPTX	MSTRG_4926	0.86622	POS
MR1	MSTRG_19098	0.83663	POS
MRFAP1	MSTRG_12954	0.83984	POS
MRFAP1	MSTRG_18433	0.83471	POS
MRGBP	MSTRG_1010	0.80376	POS
MRGBP	MSTRG_2743	0.80389	POS
MRGBP	MSTRG_7818	0.82574	POS
MROH1	MSTRG_15311	-0.81797	NEG
MROH1	MSTRG_8974	-0.82452	NEG
MROH1	MSTRG_9478	-0.8012	NEG
MRPL17	MSTRG_10261	-0.80312	NEG
MRPL17	MSTRG_15311	-0.82433	NEG
MRPL17	MSTRG_20849	-0.82446	NEG
MRPL17	MSTRG_2918	-0.81244	NEG
MRPL17	MSTRG_4055	-0.8212	NEG
MRPL17	MSTRG_7965	-0.83659	NEG
MRPL17	MSTRG_8140	-0.83484	NEG
MRPL17	MSTRG_8142	-0.83534	NEG
MRPL17	MSTRG_8974	-0.83298	NEG
MRPL17	MSTRG_9478	-0.80475	NEG
MRPL43	MSTRG_15895	0.80678	POS
MRTO4	MSTRG_10261	-0.80814	NEG
MRTO4	MSTRG_15311	-0.81816	NEG
MRTO4	MSTRG_17681	0.85422	POS
MRTO4	MSTRG_20849	-0.8191	NEG
MRTO4	MSTRG_2918	-0.81872	NEG
MRTO4	MSTRG_4055	-0.82615	NEG
MRTO4	MSTRG_7965	-0.83552	NEG
MRTO4	MSTRG_8140	-0.83477	NEG
MRTO4	MSTRG_8142	-0.83603	NEG
MRTO4	MSTRG_867	-0.80943	NEG
MRTO4	MSTRG_8974	-0.83208	NEG
MS4A18	MSTRG_19098	0.86689	POS
MS4A8	MSTRG_19098	0.86433	POS
MSTRG_10049	MSTRG_7818	0.81465	POS
MSTRG_1010	MSTRG_1020	0.84914	POS
MSTRG_1010	MSTRG_12829	0.81168	POS
MSTRG_1010	MSTRG_12838	0.80248	POS
MSTRG_1010	MSTRG_19098	0.80288	POS
MSTRG_1010	MSTRG_19190	0.83177	POS
MSTRG_1010	MSTRG_20620	0.82211	POS
MSTRG_1010	MSTRG_7799	0.81028	POS
MSTRG_10164	MSTRG_18433	-0.86058	NEG
MSTRG_10164	MSTRG_19312	-0.83359	NEG
MSTRG_10164	MSTRG_23893	-0.804	NEG
MSTRG_10164	MSTRG_9051	-0.82147	NEG
MSTRG_1020	MSTRG_10491	0.82422	POS
MSTRG_1020	MSTRG_7365	0.81339	POS
MSTRG_1020	MSTRG_8060	0.81925	POS
MSTRG_10247	MSTRG_18433	-0.85823	NEG
MSTRG_10247	MSTRG_19312	-0.83055	NEG
MSTRG_10247	MSTRG_23893	-0.8003	NEG
MSTRG_10247	MSTRG_9051	-0.81897	NEG
MSTRG_10251	MSTRG_11340	0.82348	POS
MSTRG_10251	MSTRG_12167	0.81769	POS
MSTRG_10251	MSTRG_12845	0.82436	POS
MSTRG_10251	MSTRG_2367	0.83009	POS
MSTRG_10251	MSTRG_5842	0.8736	POS
MSTRG_10251	MSTRG_6830	0.83842	POS
MSTRG_10251	MSTRG_7447	0.84015	POS
MSTRG_10251	MSTRG_7633	0.80914	POS
MSTRG_10251	MSTRG_8930	0.83166	POS
MSTRG_10251	MSTRG_9283	0.84028	POS
MSTRG_10251	MSTRG_9466	0.84226	POS
MSTRG_10261	MSTRG_6357	0.80419	POS
MSTRG_1049	MSTRG_11368	0.80065	POS
MSTRG_1049	MSTRG_3791	0.84602	POS
MSTRG_1049	MSTRG_5283	0.80691	POS
MSTRG_10675	MSTRG_4926	0.8561	POS
MSTRG_10676	MSTRG_19098	0.86532	POS
MSTRG_10684	MSTRG_18194	0.80324	POS
MSTRG_10684	MSTRG_18534	0.81913	POS
MSTRG_10684	MSTRG_19608	0.80983	POS
MSTRG_10684	MSTRG_5783	0.82581	POS
MSTRG_10684	MSTRG_7365	0.84947	POS
MSTRG_10917	MSTRG_1513	0.8025	POS
MSTRG_10922	MSTRG_9284	0.88337	POS
MSTRG_11030	MSTRG_5283	0.81421	POS
MSTRG_11030	MSTRG_6928	0.80628	POS
MSTRG_1120	MSTRG_18433	-0.8585	NEG
MSTRG_1120	MSTRG_19312	-0.82612	NEG
MSTRG_1120	MSTRG_9051	-0.81932	NEG
MSTRG_11258	MSTRG_1513	0.82082	POS
MSTRG_11269	MSTRG_13188	0.8065	POS
MSTRG_11277	MSTRG_12262	0.82815	POS
MSTRG_11277	MSTRG_16244	0.81941	POS
MSTRG_11277	MSTRG_16246	0.82646	POS
MSTRG_11277	MSTRG_19559	0.81845	POS
MSTRG_11277	MSTRG_2593	0.81161	POS
MSTRG_11460	MSTRG_11604	0.8141	POS
MSTRG_11591	MSTRG_1245	0.80853	POS
MSTRG_11591	MSTRG_18877	0.80305	POS
MSTRG_11591	MSTRG_23798	0.81639	POS
MSTRG_11591	MSTRG_8384	0.80789	POS
MSTRG_11604	MSTRG_12873	0.8143	POS
MSTRG_11604	MSTRG_23120	0.88332	POS
MSTRG_11848	MSTRG_4926	0.81935	POS
MSTRG_12135	MSTRG_15311	-0.82897	NEG
MSTRG_12135	MSTRG_1561	-0.80137	NEG
MSTRG_12135	MSTRG_17681	0.83046	POS
MSTRG_12135	MSTRG_20849	-0.83394	NEG
MSTRG_12135	MSTRG_2918	-0.8017	NEG
MSTRG_12135	MSTRG_4055	-0.81614	NEG
MSTRG_12135	MSTRG_7965	-0.84017	NEG
MSTRG_12135	MSTRG_8140	-0.83574	NEG
MSTRG_12135	MSTRG_8142	-0.83312	NEG
MSTRG_12135	MSTRG_867	-0.81315	NEG
MSTRG_12135	MSTRG_8974	-0.83819	NEG
MSTRG_12135	MSTRG_9478	-0.81358	NEG
MSTRG_12135	MSTRG_9874	-0.81968	NEG
MSTRG_12167	MSTRG_17702	0.82445	POS
MSTRG_12188	MSTRG_18433	-0.85622	NEG
MSTRG_12188	MSTRG_19312	-0.82975	NEG
MSTRG_12188	MSTRG_9051	-0.81735	NEG
MSTRG_12361	MSTRG_15243	-0.8209	NEG
MSTRG_12361	MSTRG_18433	-0.87679	NEG
MSTRG_12361	MSTRG_19312	-0.8305	NEG
MSTRG_12361	MSTRG_23893	-0.80486	NEG
MSTRG_12361	MSTRG_9051	-0.84825	NEG
MSTRG_12417	MSTRG_7965	0.80054	POS
MSTRG_12417	MSTRG_8140	0.80096	POS
MSTRG_12417	MSTRG_8142	0.80102	POS
MSTRG_12417	MSTRG_8974	0.80182	POS
MSTRG_12434	MSTRG_16189	-0.88126	NEG
MSTRG_1245	MSTRG_7965	-0.91301	NEG
MSTRG_1245	MSTRG_8140	-0.9118	NEG
MSTRG_1245	MSTRG_8142	-0.91172	NEG
MSTRG_1245	MSTRG_867	-0.89003	NEG
MSTRG_12612	MSTRG_18433	-0.85873	NEG
MSTRG_12612	MSTRG_19312	-0.8312	NEG
MSTRG_12612	MSTRG_23893	-0.80295	NEG
MSTRG_12612	MSTRG_9051	-0.81971	NEG
MSTRG_12666	MSTRG_19608	0.82073	POS
MSTRG_12666	MSTRG_2743	0.82966	POS
MSTRG_1267	MSTRG_18433	-0.85936	NEG
MSTRG_1267	MSTRG_19312	-0.83517	NEG
MSTRG_1267	MSTRG_23893	-0.80376	NEG
MSTRG_1267	MSTRG_9051	-0.82036	NEG
MSTRG_1268	MSTRG_18433	-0.85386	NEG
MSTRG_1268	MSTRG_19312	-0.83089	NEG
MSTRG_1268	MSTRG_9051	-0.81513	NEG
MSTRG_1272	MSTRG_15895	0.81703	POS
MSTRG_1272	MSTRG_2743	0.85467	POS
MSTRG_1272	MSTRG_5283	0.81185	POS
MSTRG_12757	MSTRG_12838	0.81693	POS
MSTRG_12757	MSTRG_13319	0.80518	POS
MSTRG_12757	MSTRG_20620	0.83061	POS
MSTRG_12768	MSTRG_4926	0.87464	POS
MSTRG_12772	MSTRG_19098	0.85169	POS
MSTRG_12772	MSTRG_4926	0.86513	POS
MSTRG_12774	MSTRG_19098	0.85311	POS
MSTRG_12774	MSTRG_4649	0.82189	POS
MSTRG_12785	MSTRG_4926	0.85371	POS
MSTRG_12806	MSTRG_18877	0.80786	POS
MSTRG_12806	MSTRG_23798	0.80124	POS
MSTRG_12829	MSTRG_15884	0.80027	POS
MSTRG_12829	MSTRG_2700	0.80818	POS
MSTRG_12829	MSTRG_2743	0.82661	POS
MSTRG_12829	MSTRG_5283	0.81054	POS
MSTRG_12829	MSTRG_7365	0.80237	POS
MSTRG_12838	MSTRG_7365	0.80563	POS
MSTRG_12845	MSTRG_20707	0.80137	POS
MSTRG_12954	MSTRG_7365	0.84041	POS
MSTRG_12954	MSTRG_7818	0.81543	POS
MSTRG_13003	MSTRG_4649	0.81379	POS
MSTRG_13004	MSTRG_20366	0.80342	POS
MSTRG_13213	MSTRG_15284	0.83307	POS
MSTRG_13213	MSTRG_9466	0.84459	POS
MSTRG_13338	MSTRG_18433	-0.85333	NEG
MSTRG_13338	MSTRG_19312	-0.82333	NEG
MSTRG_13338	MSTRG_9051	-0.81451	NEG
MSTRG_13557	MSTRG_20107	0.80144	POS
MSTRG_13894	MSTRG_6728	0.81167	POS
MSTRG_13910	MSTRG_18433	-0.852	NEG
MSTRG_13910	MSTRG_19312	-0.82396	NEG
MSTRG_13910	MSTRG_9051	-0.81251	NEG
MSTRG_13952	MSTRG_18433	-0.85959	NEG
MSTRG_13952	MSTRG_19312	-0.8325	NEG
MSTRG_13952	MSTRG_23893	-0.80182	NEG
MSTRG_13952	MSTRG_9051	-0.8202	NEG
MSTRG_14092	MSTRG_19098	0.85	POS
MSTRG_14092	MSTRG_19190	0.80029	POS
MSTRG_14092	MSTRG_4926	0.85922	POS
MSTRG_14234	MSTRG_18433	-0.82577	NEG
MSTRG_14234	MSTRG_9051	-0.80129	NEG
MSTRG_14460	MSTRG_15894	0.85823	POS
MSTRG_14460	MSTRG_19548	0.86066	POS
MSTRG_14460	MSTRG_4613	0.86145	POS
MSTRG_14460	MSTRG_8060	0.80219	POS
MSTRG_14563	MSTRG_17830	0.82326	POS
MSTRG_14806	MSTRG_18433	-0.84621	NEG
MSTRG_14806	MSTRG_19312	-0.81072	NEG
MSTRG_14806	MSTRG_9051	-0.81652	NEG
MSTRG_14864	MSTRG_18052	0.83389	POS
MSTRG_14918	MSTRG_8060	0.81965	POS
MSTRG_14947	MSTRG_18433	-0.85906	NEG
MSTRG_14947	MSTRG_19312	-0.82789	NEG
MSTRG_14947	MSTRG_9051	-0.8197	NEG
MSTRG_15015	MSTRG_18433	-0.85758	NEG
MSTRG_15015	MSTRG_19312	-0.83603	NEG
MSTRG_15015	MSTRG_23893	-0.80124	NEG
MSTRG_15080	MSTRG_18433	-0.85359	NEG
MSTRG_15080	MSTRG_19312	-0.8278	NEG
MSTRG_15080	MSTRG_9051	-0.81479	NEG
MSTRG_15116	MSTRG_18433	-0.85747	NEG
MSTRG_15116	MSTRG_19312	-0.82754	NEG
MSTRG_1513	MSTRG_20620	0.81133	POS
MSTRG_15175	MSTRG_19098	0.85279	POS
MSTRG_15175	MSTRG_4649	0.80209	POS
MSTRG_15196	MSTRG_15311	-0.84506	NEG
MSTRG_15196	MSTRG_1561	-0.82722	NEG
MSTRG_15196	MSTRG_17681	0.82599	POS
MSTRG_15196	MSTRG_20849	-0.8446	NEG
MSTRG_15196	MSTRG_2918	-0.80761	NEG
MSTRG_15196	MSTRG_4055	-0.81647	NEG
MSTRG_15196	MSTRG_7965	-0.85054	NEG
MSTRG_15196	MSTRG_8140	-0.84878	NEG
MSTRG_15196	MSTRG_8142	-0.84466	NEG
MSTRG_15196	MSTRG_867	-0.83098	NEG
MSTRG_15196	MSTRG_8974	-0.85182	NEG
MSTRG_15196	MSTRG_9478	-0.82765	NEG
MSTRG_15196	MSTRG_9874	-0.84215	NEG
MSTRG_15240	MSTRG_18433	-0.86078	NEG
MSTRG_15240	MSTRG_19312	-0.83342	NEG
MSTRG_15240	MSTRG_23893	-0.80356	NEG
MSTRG_15240	MSTRG_9051	-0.82153	NEG
MSTRG_15241	MSTRG_18433	-0.85965	NEG
MSTRG_15241	MSTRG_19312	-0.83089	NEG
MSTRG_15241	MSTRG_23893	-0.80132	NEG
MSTRG_15241	MSTRG_9051	-0.82029	NEG
MSTRG_15243	MSTRG_17681	0.80583	POS
MSTRG_15243	MSTRG_23923	0.8129	POS
MSTRG_15243	MSTRG_3009	0.85804	POS
MSTRG_15243	MSTRG_3515	0.82158	POS
MSTRG_15263	MSTRG_5842	0.80751	POS
MSTRG_15311	MSTRG_15613	-0.80881	NEG
MSTRG_15311	MSTRG_16083	-0.81398	NEG
MSTRG_15311	MSTRG_18433	-0.85027	NEG
MSTRG_15311	MSTRG_19312	-0.81973	NEG
MSTRG_15311	MSTRG_20071	-0.83311	NEG
MSTRG_15311	MSTRG_479	-0.80087	NEG
MSTRG_15311	MSTRG_9051	-0.81115	NEG
MSTRG_15590	MSTRG_18194	0.80963	POS
MSTRG_15597	MSTRG_16189	-0.84745	NEG
MSTRG_15597	MSTRG_19312	0.84169	POS
MSTRG_15597	MSTRG_9051	0.80323	POS
MSTRG_1561	MSTRG_18433	-0.83011	NEG
MSTRG_1561	MSTRG_19312	-0.80291	NEG
MSTRG_1561	MSTRG_20071	-0.80019	NEG
MSTRG_15613	MSTRG_17681	0.85074	POS
MSTRG_15613	MSTRG_20849	-0.80962	NEG
MSTRG_15613	MSTRG_7965	-0.82228	NEG
MSTRG_15613	MSTRG_8140	-0.82017	NEG
MSTRG_15613	MSTRG_8142	-0.81839	NEG
MSTRG_15613	MSTRG_8974	-0.82288	NEG
MSTRG_15613	MSTRG_9874	-0.80358	NEG
MSTRG_15658	MSTRG_5283	0.80435	POS
MSTRG_15668	MSTRG_18433	-0.8569	NEG
MSTRG_15668	MSTRG_19312	-0.829	NEG
MSTRG_15668	MSTRG_9051	-0.81745	NEG
MSTRG_15854	MSTRG_18433	-0.85938	NEG
MSTRG_15854	MSTRG_19312	-0.83361	NEG
MSTRG_15854	MSTRG_23893	-0.80195	NEG
MSTRG_15854	MSTRG_9051	-0.82003	NEG
MSTRG_15857	MSTRG_18433	-0.85807	NEG
MSTRG_15857	MSTRG_19312	-0.83168	NEG
MSTRG_15874	MSTRG_19098	0.8623	POS
MSTRG_15874	MSTRG_4926	0.87245	POS
MSTRG_15884	MSTRG_18433	0.8443	POS
MSTRG_15884	MSTRG_2576	0.81628	POS
MSTRG_16026	MSTRG_18433	-0.84926	NEG
MSTRG_16026	MSTRG_19312	-0.82875	NEG
MSTRG_16026	MSTRG_9051	-0.80989	NEG
MSTRG_16052	MSTRG_4926	0.85137	POS
MSTRG_16071	MSTRG_19098	0.88537	POS
MSTRG_16083	MSTRG_7965	-0.81706	NEG
MSTRG_16083	MSTRG_8140	-0.8166	NEG
MSTRG_16083	MSTRG_8142	-0.81197	NEG
MSTRG_16083	MSTRG_8974	-0.81842	NEG
MSTRG_16083	MSTRG_9874	-0.81285	NEG
MSTRG_16189	MSTRG_794	-0.80384	NEG
MSTRG_16244	MSTRG_20107	0.80173	POS
MSTRG_16244	MSTRG_2591	0.92297	POS
MSTRG_16246	MSTRG_2591	0.9088	POS
MSTRG_16248	MSTRG_2593	0.85075	POS
MSTRG_16384	MSTRG_4926	0.89385	POS
MSTRG_16515	MSTRG_19098	0.85629	POS
MSTRG_16515	MSTRG_4649	0.82904	POS
MSTRG_1652	MSTRG_18433	-0.81213	NEG
MSTRG_16531	MSTRG_18433	-0.85416	NEG
MSTRG_16531	MSTRG_19312	-0.83521	NEG
MSTRG_16664	MSTRG_23007	0.88307	POS
MSTRG_16664	MSTRG_9284	0.85557	POS
MSTRG_16695	MSTRG_6280	0.84209	POS
MSTRG_16701	MSTRG_4926	0.89828	POS
MSTRG_17267	MSTRG_4740	0.80643	POS
MSTRG_17336	MSTRG_3219	0.82049	POS
MSTRG_17336	MSTRG_7428	0.80812	POS
MSTRG_17336	MSTRG_77	0.82122	POS
MSTRG_17346	MSTRG_262	0.81243	POS
MSTRG_17451	MSTRG_21591	0.803	POS
MSTRG_17576	MSTRG_18433	-0.84763	NEG
MSTRG_17576	MSTRG_19312	-0.8228	NEG
MSTRG_17681	MSTRG_18433	0.88727	POS
MSTRG_17681	MSTRG_19097	0.80052	POS
MSTRG_17681	MSTRG_19312	0.851	POS
MSTRG_17681	MSTRG_20071	0.82656	POS
MSTRG_17681	MSTRG_20651	0.85077	POS
MSTRG_17681	MSTRG_4214	0.80996	POS
MSTRG_17681	MSTRG_4964	-0.8119	NEG
MSTRG_17681	MSTRG_794	0.88567	POS
MSTRG_17681	MSTRG_8561	0.87092	POS
MSTRG_17681	MSTRG_9051	0.83069	POS
MSTRG_17728	MSTRG_18433	0.82475	POS
MSTRG_17728	MSTRG_2743	0.80117	POS
MSTRG_17770	MSTRG_7799	0.81172	POS
MSTRG_17807	MSTRG_4926	0.86129	POS
MSTRG_18001	MSTRG_19098	0.86387	POS
MSTRG_18001	MSTRG_4926	0.88148	POS
MSTRG_18052	MSTRG_7942	0.87796	POS
MSTRG_18060	MSTRG_4926	0.86252	POS
MSTRG_18060	MSTRG_7799	0.81471	POS
MSTRG_18069	MSTRG_4926	0.87355	POS
MSTRG_18069	MSTRG_8559	0.81577	POS
MSTRG_18194	MSTRG_3791	0.83809	POS
MSTRG_18194	MSTRG_9657	0.83163	POS
MSTRG_18198	MSTRG_18433	-0.83767	NEG
MSTRG_18198	MSTRG_9051	-0.80005	NEG
MSTRG_184	MSTRG_19608	0.80014	POS
MSTRG_184	MSTRG_2743	0.81269	POS
MSTRG_184	MSTRG_7818	0.85543	POS
MSTRG_18422	MSTRG_7965	-0.87765	NEG
MSTRG_18422	MSTRG_8974	-0.87901	NEG
MSTRG_18433	MSTRG_18786	-0.85972	NEG
MSTRG_18433	MSTRG_18863	-0.85929	NEG
MSTRG_18433	MSTRG_19828	-0.84659	NEG
MSTRG_18433	MSTRG_20320	-0.86007	NEG
MSTRG_18433	MSTRG_20794	-0.84334	NEG
MSTRG_18433	MSTRG_20849	-0.84994	NEG
MSTRG_18433	MSTRG_21160	-0.85548	NEG
MSTRG_18433	MSTRG_21161	-0.85982	NEG
MSTRG_18433	MSTRG_21481	-0.85674	NEG
MSTRG_18433	MSTRG_22546	-0.8587	NEG
MSTRG_18433	MSTRG_22548	-0.85684	NEG
MSTRG_18433	MSTRG_22926	-0.8088	NEG
MSTRG_18433	MSTRG_23158	-0.84985	NEG
MSTRG_18433	MSTRG_23337	-0.84856	NEG
MSTRG_18433	MSTRG_23886	-0.83537	NEG
MSTRG_18433	MSTRG_23923	0.89884	POS
MSTRG_18433	MSTRG_2574	-0.85992	NEG
MSTRG_18433	MSTRG_2918	-0.81532	NEG
MSTRG_18433	MSTRG_3009	0.8078	POS
MSTRG_18433	MSTRG_308	-0.857	NEG
MSTRG_18433	MSTRG_4055	-0.82353	NEG
MSTRG_18433	MSTRG_5061	-0.85967	NEG
MSTRG_18433	MSTRG_5062	-0.85568	NEG
MSTRG_18433	MSTRG_639	-0.84301	NEG
MSTRG_18433	MSTRG_640	-0.83833	NEG
MSTRG_18433	MSTRG_641	-0.83915	NEG
MSTRG_18433	MSTRG_6626	-0.84683	NEG
MSTRG_18433	MSTRG_6728	0.83308	POS
MSTRG_18433	MSTRG_682	-0.85235	NEG
MSTRG_18433	MSTRG_6855	0.81274	POS
MSTRG_18433	MSTRG_6868	-0.85439	NEG
MSTRG_18433	MSTRG_7365	0.83621	POS
MSTRG_18433	MSTRG_7818	0.80316	POS
MSTRG_18433	MSTRG_7965	-0.85616	NEG
MSTRG_18433	MSTRG_8140	-0.85448	NEG
MSTRG_18433	MSTRG_8142	-0.85071	NEG
MSTRG_18433	MSTRG_8267	-0.85403	NEG
MSTRG_18433	MSTRG_867	-0.83249	NEG
MSTRG_18433	MSTRG_8813	-0.85634	NEG
MSTRG_18433	MSTRG_8972	-0.86062	NEG
MSTRG_18433	MSTRG_8973	-0.85947	NEG
MSTRG_18433	MSTRG_8974	-0.85723	NEG
MSTRG_18433	MSTRG_8977	-0.84647	NEG
MSTRG_18433	MSTRG_9183	-0.85691	NEG
MSTRG_18433	MSTRG_9818	-0.85332	NEG
MSTRG_18433	MSTRG_9874	-0.84564	NEG
MSTRG_18534	MSTRG_19461	0.82068	POS
MSTRG_18663	MSTRG_19098	0.85634	POS
MSTRG_18663	MSTRG_4649	0.82355	POS
MSTRG_18786	MSTRG_19312	-0.83399	NEG
MSTRG_18786	MSTRG_23893	-0.80308	NEG
MSTRG_18863	MSTRG_19312	-0.83409	NEG
MSTRG_18863	MSTRG_23893	-0.80201	NEG
MSTRG_18863	MSTRG_9051	-0.82002	NEG
MSTRG_18889	MSTRG_19098	0.86634	POS
MSTRG_18889	MSTRG_4926	0.81699	POS
MSTRG_18889	MSTRG_7799	0.80714	POS
MSTRG_19011	MSTRG_4013	0.84806	POS
MSTRG_19085	MSTRG_4926	0.86956	POS
MSTRG_19098	MSTRG_19136	0.81716	POS
MSTRG_19098	MSTRG_19548	0.80776	POS
MSTRG_19098	MSTRG_20701	0.86817	POS
MSTRG_19098	MSTRG_23066	0.85358	POS
MSTRG_19098	MSTRG_23079	0.86373	POS
MSTRG_19098	MSTRG_23094	0.86202	POS
MSTRG_19098	MSTRG_23123	0.862	POS
MSTRG_19098	MSTRG_23159	0.86021	POS
MSTRG_19098	MSTRG_23790	0.86214	POS
MSTRG_19098	MSTRG_3357	0.85969	POS
MSTRG_19098	MSTRG_3614	0.85468	POS
MSTRG_19098	MSTRG_3622	0.85486	POS
MSTRG_19098	MSTRG_3727	0.85689	POS
MSTRG_19098	MSTRG_5013	0.86133	POS
MSTRG_19098	MSTRG_5245	0.85138	POS
MSTRG_19098	MSTRG_6481	0.86792	POS
MSTRG_19098	MSTRG_8613	0.89659	POS
MSTRG_19190	MSTRG_2743	0.84261	POS
MSTRG_19312	MSTRG_19828	-0.81156	NEG
MSTRG_19312	MSTRG_20320	-0.83277	NEG
MSTRG_19312	MSTRG_20794	-0.82992	NEG
MSTRG_19312	MSTRG_20849	-0.82136	NEG
MSTRG_19312	MSTRG_21160	-0.82385	NEG
MSTRG_19312	MSTRG_21161	-0.83113	NEG
MSTRG_19312	MSTRG_21481	-0.83649	NEG
MSTRG_19312	MSTRG_22546	-0.82803	NEG
MSTRG_19312	MSTRG_22548	-0.82535	NEG
MSTRG_19312	MSTRG_23158	-0.82674	NEG
MSTRG_19312	MSTRG_23337	-0.81851	NEG
MSTRG_19312	MSTRG_23886	-0.80387	NEG
MSTRG_19312	MSTRG_23923	0.84446	POS
MSTRG_19312	MSTRG_2574	-0.82998	NEG
MSTRG_19312	MSTRG_308	-0.83194	NEG
MSTRG_19312	MSTRG_4055	-0.80977	NEG
MSTRG_19312	MSTRG_5061	-0.83205	NEG
MSTRG_19312	MSTRG_5062	-0.82654	NEG
MSTRG_19312	MSTRG_639	-0.80331	NEG
MSTRG_19312	MSTRG_6626	-0.81604	NEG
MSTRG_19312	MSTRG_6728	0.84118	POS
MSTRG_19312	MSTRG_682	-0.83003	NEG
MSTRG_19312	MSTRG_6868	-0.8323	NEG
MSTRG_19312	MSTRG_7965	-0.83384	NEG
MSTRG_19312	MSTRG_8140	-0.82702	NEG
MSTRG_19312	MSTRG_8142	-0.82507	NEG
MSTRG_19312	MSTRG_8267	-0.8315	NEG
MSTRG_19312	MSTRG_8813	-0.8309	NEG
MSTRG_19312	MSTRG_8972	-0.83416	NEG
MSTRG_19312	MSTRG_8973	-0.83212	NEG
MSTRG_19312	MSTRG_8974	-0.83023	NEG
MSTRG_19312	MSTRG_8977	-0.81591	NEG
MSTRG_19312	MSTRG_9183	-0.82862	NEG
MSTRG_19312	MSTRG_9818	-0.82114	NEG
MSTRG_19312	MSTRG_9874	-0.81034	NEG
MSTRG_19441	MSTRG_6855	0.81571	POS
MSTRG_19461	MSTRG_2743	0.80364	POS
MSTRG_19461	MSTRG_6280	0.83014	POS
MSTRG_19461	MSTRG_9051	0.8234	POS
MSTRG_19608	MSTRG_6280	0.81241	POS
MSTRG_19828	MSTRG_9051	-0.81812	NEG
MSTRG_19862	MSTRG_8700	0.81803	POS
MSTRG_19971	MSTRG_4926	0.84295	POS
MSTRG_19971	MSTRG_7799	0.80277	POS
MSTRG_20071	MSTRG_20849	-0.8252	NEG
MSTRG_20071	MSTRG_2918	-0.80511	NEG
MSTRG_20071	MSTRG_4055	-0.81648	NEG
MSTRG_20071	MSTRG_7965	-0.83925	NEG
MSTRG_20071	MSTRG_8140	-0.83836	NEG
MSTRG_20071	MSTRG_8142	-0.83571	NEG
MSTRG_20071	MSTRG_867	-0.81296	NEG
MSTRG_20071	MSTRG_8974	-0.83775	NEG
MSTRG_20071	MSTRG_9874	-0.81599	NEG
MSTRG_20107	MSTRG_2120	0.80429	POS
MSTRG_20115	MSTRG_2700	0.80605	POS
MSTRG_20161	MSTRG_5725	-0.81711	NEG
MSTRG_20320	MSTRG_23893	-0.80424	NEG
MSTRG_20320	MSTRG_9051	-0.82088	NEG
MSTRG_20620	MSTRG_2743	0.81855	POS
MSTRG_20620	MSTRG_7818	0.808	POS
MSTRG_20651	MSTRG_7965	-0.80624	NEG
MSTRG_20651	MSTRG_8140	-0.80563	NEG
MSTRG_20651	MSTRG_8142	-0.80289	NEG
MSTRG_20651	MSTRG_8974	-0.80734	NEG
MSTRG_20707	MSTRG_22405	0.8115	POS
MSTRG_20707	MSTRG_5842	0.84868	POS
MSTRG_20707	MSTRG_9283	0.81209	POS
MSTRG_20794	MSTRG_9051	-0.805	NEG
MSTRG_20796	MSTRG_2591	0.86366	POS
MSTRG_20849	MSTRG_479	-0.80043	NEG
MSTRG_20849	MSTRG_4964	0.84358	POS
MSTRG_20849	MSTRG_9051	-0.81116	NEG
MSTRG_21084	MSTRG_2203	0.85142	POS
MSTRG_21160	MSTRG_9051	-0.81668	NEG
MSTRG_21161	MSTRG_23893	-0.80368	NEG
MSTRG_21161	MSTRG_9051	-0.82078	NEG
MSTRG_21314	MSTRG_4926	0.8801	POS
MSTRG_21481	MSTRG_23893	-0.80279	NEG
MSTRG_22127	MSTRG_4926	0.89354	POS
MSTRG_2242	MSTRG_7799	0.81913	POS
MSTRG_22546	MSTRG_9051	-0.81954	NEG
MSTRG_22548	MSTRG_9051	-0.8178	NEG
MSTRG_22816	MSTRG_2591	0.85765	POS
MSTRG_23066	MSTRG_4926	0.85597	POS
MSTRG_23079	MSTRG_4926	0.86614	POS
MSTRG_23081	MSTRG_4926	0.86254	POS
MSTRG_23094	MSTRG_4926	0.87319	POS
MSTRG_23123	MSTRG_4926	0.87188	POS
MSTRG_23158	MSTRG_9051	-0.81096	NEG
MSTRG_23159	MSTRG_4926	0.86977	POS
MSTRG_23337	MSTRG_9051	-0.81706	NEG
MSTRG_2367	MSTRG_7428	0.8081	POS
MSTRG_23790	MSTRG_4926	0.86305	POS
MSTRG_23798	MSTRG_7818	0.81217	POS
MSTRG_23886	MSTRG_2700	-0.80518	NEG
MSTRG_23893	MSTRG_2574	-0.8022	NEG
MSTRG_23893	MSTRG_5061	-0.80103	NEG
MSTRG_23893	MSTRG_6728	0.81802	POS
MSTRG_23893	MSTRG_8972	-0.80357	NEG
MSTRG_23893	MSTRG_8973	-0.80155	NEG
MSTRG_23923	MSTRG_4740	0.85436	POS
MSTRG_23923	MSTRG_9051	0.85054	POS
MSTRG_2562	MSTRG_4926	0.87215	POS
MSTRG_2574	MSTRG_9051	-0.82071	NEG
MSTRG_2576	MSTRG_6280	0.83727	POS
MSTRG_262	MSTRG_3290	0.90741	POS
MSTRG_2688	MSTRG_9051	0.82783	POS
MSTRG_2743	MSTRG_6280	0.82984	POS
MSTRG_3219	MSTRG_8366	0.80114	POS
MSTRG_3357	MSTRG_4649	0.84142	POS
MSTRG_3357	MSTRG_4926	0.8831	POS
MSTRG_3387	MSTRG_643	0.83784	POS
MSTRG_3614	MSTRG_4926	0.89829	POS
MSTRG_3615	MSTRG_4926	0.89306	POS
MSTRG_3622	MSTRG_4926	0.89594	POS
MSTRG_3727	MSTRG_4649	0.82691	POS
MSTRG_3905	MSTRG_8700	0.80174	POS
MSTRG_4055	MSTRG_4964	0.84012	POS
MSTRG_4254	MSTRG_4926	0.85994	POS
MSTRG_4649	MSTRG_7735	0.80118	POS
MSTRG_479	MSTRG_5283	0.83572	POS
MSTRG_479	MSTRG_7965	-0.80606	NEG
MSTRG_479	MSTRG_8140	-0.80439	NEG
MSTRG_479	MSTRG_8142	-0.80049	NEG
MSTRG_479	MSTRG_8974	-0.80728	NEG
MSTRG_4926	MSTRG_5013	0.89243	POS
[truncated: 1,449 more rows]
