# Supplementary material for: Biological Network Approach for the Identification of Regulatory Long Non-Coding RNAs Associated With Metabolic Efficiency in Cattle
Source: Front Genet. 2019 Nov 22;10:1130. doi: 10.3389/fgene.2019.01130 (PMC6883949; doi:10.3389/fgene.2019.01130)
Supplement: Supplementary file 6 [file Table_4.xlsx]

## Sheet: notes
Supplementary Table 4: Number of metabolites that were significantly (Pearson; p < 0.05) correlated with a hub long non-coding (lnc) RNA from a co-expression network. Number of mapped metabolites (in Ingenuity Pathway Enrichment analysis) per lncRNA.
Explanation:
Plasma metabolite levels were correlated (Pearson correlation) to expression levels of hub lncRNAs (in tissue of highest expression, either jejunum, liver, skeletal muscle or rumen). Minimal, maximal and mean correlations are shown for significant results (p < 0.05). Metabolites were assigned an ID from the Human Metabolite Database (HMDB) and a PubchemID for mapping in Ingenuity Pathway Analysis…

## Sheet: mapping_correlated_metabolites
lncRNA	Number correlated metabolites	number of mapped metabolites (IPA*)	mapping percentage	average correlation (|cor|)	minimum correlation	maximum correlation	median correlation
MSTRG.4740	117	78	0.666667	0.360524	-0.42411	0.481714	0.334756
MSTRG.4926	22	17	0.772727	0.345156	-0.319124	0.451151	0.339661
MSTRG.9051	10	8	0.8	0.367282	-0.530581	0.315734	-0.33909
MSTRG.10337	12	8	0.666667	0.341655	-0.333869	0.408949	0.318605
MSTRG.17681	3	3	1	0.314877	-0.357462	-0.288533	-0.298635
MSTRG.18433	1	1	1	NA	-0.341538	-0.341538	NA
MSTRG.19098	29	22	0.758621	0.334679	-0.448722	0.446958	-0.291257
MSTRG.19312	11	10	0.909091	0.311004	-0.352309	0.296905	-0.304828
average	25.625	18.375	0.717073	0.351026	-0.530581	0.481714	0.315734
* IPA = Ingenuity Pathway Analysis (QIAGEN Inc., https://www.qiagenbioinformatics.com/products/ingenuity-pathway-analysis)
